# Supplementary material for: Profiling DNA break sites and transcriptional changes in response to contextual fear learning
Source: PLoS One. 2021 Jul 1;16(7):e0249691. doi: 10.1371/journal.pone.0249691 (PMC8248687; doi:10.1371/journal.pone.0249691)
Supplement: S1 Table — (XLSX) [file pone.0249691.s001.xlsx]

## Sheet: Sheet1
qPCR primers	Sequences
Hprt mRNA	FWD: ACAGGCCAGACTTTGTTGGA
	REV: ACTTGCGCTCATCTTAGGCT
Npas4 mRNA	FWD: CTCTGGATGCTGATCGCCTT
	REV: CAGGTGGGTGAGCATGGAAT
Arc mRNA	FWD: TGAGCTGAAGCCACAAATGC
	REV: CACTGGTATGAATCACTGGGGG
Sgk1 mRNA	FWD: AGAATGAGGGGAATGGTAGCG
	REV: TTGAGAGGGACTTGGCGGAG
Ddit4 mRNA	FWD: GGGATCGTTTCTCGTCCTCC
	REV: ATGAGGAGTCTTCCTCCGGC
Actb mRNA	FWD: CACTGTCGAGTCGCGTCC
	REV: TCATCCATGGCGAACTGGTG
Klf9 mRNA	FWD: AGTGCATACAGGTGAACGGC
	REV: GGGATGGAACTCGGTGTGAC
Per1 mRNA	FWD: CCCGGAGTCGGACATCATCA
	REV: CAGACCCACTGGGCGATAAG
Glul mRNA	FWD: TGGTCTGAAGTGCATTGAGGAG
	REV: CACCGGCAGAAAAGTCGTTG
Gfap mRNA	FWD: ATTCGCACTCAATACGAGGC
	REV: CGGCGATAGTCGTTAGCTTC
Mbp mRNA	FWD: GCTTCTTTAGCGGTGACAGG
	REV: GCTCCGGCTCTGCTTTAG
C1qa mRNA	FWD: ATCCAGTTTGATCGGACCAC
	REV: GCAGACATCTTCAGCCACTG
Hprt intron	FWD: CAAGACGACCGCATGAGAGG
	REV: GGCGTGATTTTCACTGCCTG
Arc intron	FWD: AGAACTGCTCACCACTAGATCC
	REV: CCTCCTATCCTGACCAAGCCTC
Gapdh intron	FWD: CCATAGGTGTGGAGAACCTGC
	REV: TTGTTGTGGTACGTGCATAGC
Sgk1 intron	FWD: GTGACCTTGTATTGAGTTCTCCGC
	REV: AGAAACCTGGGTCTCGCTATTC
Ddit4 intron	FWD: AGACAAGAGGGACAAGGATTTGG
	REV: CCCTCAATCCTGTGCAACGC
Glul intron	FWD: TGGGGTTCACGCTGAGATGG
	REV: GTGGTGCCATCAACGCTTAG
Gapdh intron	FWD: CCATAGGTGTGGAGAACCTGC
	REV: TTGTTGTGGTACGTGCATAGC
Npas4 intron	FWD: CTTCTTTGCTGGAGGTGAGC
	REV: AGACAAGCGGCAGTTTTAGC
Nr4a1 intron	FWD: GTAGTGGGCGCTTGTTTAGG
	REV: CAGTCCATGCTCAGACAACC
B2m intron	FWD: CTGTTTGCGAGTGTGCTGAC
	REV: CTTTTGCGCTCAGGGAGTC
Mt1 intron	FWD: ATACCAAGTTGGGACCGCAG
	REV: TAAAGGTGCCTATTCCCGCC
Arc exon	FWD: GGAGAACAACTTGGACGGCT
	REV: TATTTGCCGCCCATGGACTC
Hsp90ab1 promoter	FWD: CTGGTAGGGACTCTTTGGCG
	REV: CTGCTGGAAGAAATCGCAGC
Actb promoter	FWD: ATGCAGGCCTAGTAACCGAG
	REV: TACAGGAATAGCCTCCGCCC
Hspa8 exon1	FWD: CATGCCTCACCTTGTGTGTA
	REV: ATTTGTGTGGTCTCGTCGTC
