# Supplementary material for: Profiling DNA break sites and transcriptional changes in response to contextual fear learning
Source: PLoS One. 2021 Jul 1;16(7):e0249691. doi: 10.1371/journal.pone.0249691 (PMC8248687; doi:10.1371/journal.pone.0249691)
Supplement: S2 Table — (XLSX) [file pone.0249691.s002.xlsx]

## Sheet: HIP
Hippocampus											Peaks
	Combined Peaks										Naïve						CFC30'
Peak	Chromosome	Start	End	baseMean	log2FoldChange	lfcSE	stat	pvalue	padj		Chromosome	Start	End	Fold-change	-log10pvalue	-log10qvalue	Chromosome	Start	End	Fold-change	-log10pvalue	-log10qvalue
Glul/ENSMUSG00000026473	1	153899542	153912745	477.926	0.484484	0.0856356	5.65396	1.56794e-08	4.56272e-06		1	153899712	153912158	4.5135	17.6891	14.2719	1	153899542	153912745	8.14231	45.4932	41.3458
Nr4a1/ENSMUSG00000023034	15	101266218	101276499	156.224	0.437432	0.0999126	4.37989	1.1874e-05	0.00172766								15	101266218	101276499	4.0319	12.495	9.88391
Hspa8/ENSMUSG00000015656	9	40799910	40809511	209.475	0.42449	0.10071	4.19387	2.74234e-05	0.00266007		9	40799910	40808863	3.24523	10.0131	7.30593	9	40800224	40809511	6.20545	30.8674	27.394
Sgk1/ENSMUSG00000019970	10	21992634	22001490	181.679	0.400078	0.0986394	4.04366	5.26222e-05	0.00382827								10	21992634	22001490	5.00628	20.5066	17.5248
Arc/ENSMUSG00000022602	15	74667353	74672746	133.38	0.379634	0.0997149	3.80265	0.000143156	0.0083317		15	74667854	74672608	3.14525	8.43245	5.76361	15	74667353	74672746	6.71728	32.3017	28.7582
Malat1/ENSMUSG00000092341	19	5793000	5804527	838.679	0.32668	0.0899381	3.62709	0.000286633	0.0139017		19	5793161	5804375	9.27683	68.186	63.0389	19	5793000	5804527	15.7037	132.366	127.261
Gm3764(mir9-1hg)/ENSMUSG00000097156	3	88206764	88231830	509.042	-0.267074	0.0811937	-3.28882	0.00100607	0.0418239		3	88206862	88231827	3.82222	12.7361	9.72461	3	88206764	88231830	3.89767	12.1568	9.61998
Homer1/ENSMUSG00000007617	13	93303933	93447935	1849.13	0.314561	0.100759	3.12879	0.00175526	0.0638476								13	93303933	93447935	3.35001	9.57123	7.27347
Nptx1/ENSMUSG00000025582	11	119536545	119547974	244.161	0.294133	0.095806	3.0596	0.00221633	0.0716615		11	119537301	119547783	3.08706	8.25093	5.60398	11	119536545	119547974	5.13689	20.3822	17.331
Caly/ENSMUSG00000025468	7	140073830	140082474	97.9133	-0.28744	0.100781	-2.84521	0.00443826	0.129153		7	140077990	140082358	4.05238	15.0811	12.0244	7	140073830	140082474	3.06671	7.82404	5.7337
Klf9/ENSMUSG00000033863	19	23140578	23173289	566.453	0.241662	0.0877766	2.75568	0.00585701	0.154944								19	23140578	23173289	3.63873	10.7189	8.24366
Dbp/ENSMUSG00000059824	7	45703641	45721282	225.346	-0.257657	0.0957321	-2.68674	0.0072154	0.174973		7	45704195	45714155	3.34476	10.4388	7.65016	7	45703641	45721282	3.03707	7.76711	5.63852
Kdm5a,Ccdc77/ENSMUSG00000030177,ENSMUSG00000030180	6	120363586	120364759	16.4182	-0.218038	0.0837765	-2.60407	0.00921253	0.206219		6	120363586	120364759	3.29528	9.32498	6.60655
Btbd3/ENSMUSG00000062098	2	138272560	138291213	302.389	-0.227746	0.0914146	-2.49584	0.012566	0.215981		2	138278679	138290638	3.22902	9.20507	6.47332	2	138272560	138291213	3.26375	8.704	6.4386
Ddit4/ENSMUSG00000020108	10	59948189	59952579	109.291	0.25081	0.100673	2.47403	0.0133597	0.215981		10	59948504	59952478	3.64392	11.784	8.82119	10	59948189	59952579	6.13064	30.4918	27.0446
Fbxw7/ENSMUSG00000028086	3	84952237	84981771	601.11	-0.190591	0.075657	-2.5198	0.0117422	0.215981		3	84952237	84981421	3.20025	9.53674	6.78275	3	84952428	84981771	3.75566	11.4013	8.88221
Hspa5/ENSMUSG00000026864	2	34770312	34780760	143.703	0.257864	0.100728	2.55857	0.0105105	0.215981								2	34770312	34780760	3.62163	10.9122	8.48179
Zbtb18/ENSMUSG00000063659	1	177441359	177454630	259.781	-0.226242	0.0911626	-2.48109	0.0130983	0.215981		1	177441541	177454630	3.96052	14.1073	11.0368	1	177441359	177454347	3.81859	12.4663	9.91858
Hsp90ab1/ENSMUSG00000023944	17	45564228	45574723	221.978	0.237374	0.0990207	2.3866	0.0170052	0.247425		17	45565315	45574182	3.6384	12.4928	9.55147	17	45564228	45574723	5.77291	27.1136	23.8129
Kcnj9/ENSMUSG00000038026	1	172312674	172329186	214.435	-0.227103	0.0949512	-2.39135	0.0167867	0.247425								1	172312674	172329186	3.00667	7.4232	5.35894
Zc3h4/ENSMUSG00000059273	7	16399851	16404924	73.6725	-0.237427	0.100105	-2.35969	0.0182903	0.253451		7	16399851	16404924	3.05422	8.22934	5.64162
Hist3h2ba/ENSMUSG00000056895	11	58948338	58950484	40.0299	-0.221711	0.0962131	-2.28691	0.0222013	0.293663		11	58948338	58950484	3.8229	12.8957	9.89977	11	58948757	58950232	3.61659	11.2204	8.80462
Id3/ENSMUSG00000007872	4	136143494	136147265	72.5981	-0.227749	0.100489	-2.26625	0.0234364	0.296521		4	136143520	136146752	3.85932	12.881	9.82852	4	136143494	136147265	3.49913	9.49927	7.13939
Calr/ENSMUSG00000003814	8	84832721	84846870	198.999	0.215292	0.0981675	2.18467	0.028913	0.341777		8	84840212	84846594	3.03904	7.93415	5.37543	8	84832721	84846870	4.02822	14.502	11.9541
Ctxn1/ENSMUSG00000048644	8	4255007	4261417	86.6978	-0.21895	0.100662	-2.17106	0.0299263	0.341777								8	4255007	4261417	3.09536	7.66598	5.53132
Fam212b/ENSMUSG00000048458	3	105705011	105727837	336.022	-0.184631	0.0853393	-2.16306	0.0305367	0.341777								3	105705011	105727837	3.2366	8.55251	6.34574
Dnaja1/ENSMUSG00000028410	4	40721737	40738103	201.618	0.19839	0.0966746	2.04968	0.0403955	0.435374								4	40721737	40738103	3.02438	7.37253	5.24893
Eif4a2/ENSMUSG00000022884	16	23107578	23115587	167.512	-0.200386	0.10024	-1.99133	0.0464449	0.466051		16	23107578	23115572	3.82162	13.4985	10.4361	16	23107599	23115587	3.81139	11.7114	9.19028
Ip6k2/ENSMUSG00000032599	9	108783891	108811809	445.668	0.161942	0.0809267	2.00106	0.0453863	0.466051								9	108783891	108811809	3.47746	10.1093	7.74003
Sh3bp5/ENSMUSG00000021892	14	31364915	31436004	1085.38	0.177678	0.0900073	1.97525	0.0482402	0.46793								14	31364915	31436004	3.26676	8.76329	6.48907
Pea15a/ENSMUSG00000013698	1	172193971	172206907	217.761	-0.18943	0.0994493	-1.9001	0.0574198	0.539005		1	172194483	172206836	3.08751	8.56817	5.95326	1	172193971	172206907	3.36157	9.56635	7.29297
Cdk5r1/ENSMUSG00000048895	11	80473081	80486030	177.991	-0.18293	0.0972181	-1.88044	0.0600483	0.546065		11	80473317	80486030	3.0016	7.92285	5.36014	11	80473081	80484124	3.10816	7.9205	5.72153
AC162302.2/ENSMUSG00000116305	15	85668965	85709889	762.556	-0.133674	0.0767433	-1.74255	0.0814116	0.631061		15	85668965	85709878	3.14947	8.58181	5.91737	15	85668994	85709889	3.57021	10.3275	7.91011
Camk2a/ENSMUSG00000024617	18	60925513	60997079	2646.99	0.170127	0.0985537	1.72645	0.0842672	0.631061		18	60925550	60994601	5.46606	24.5168	20.6402	18	60925513	60997079	7.99721	43.3234	39.2317
Ckb/ENSMUSG00000001270	12	111666421	111672502	115.17	-0.17332	0.100806	-1.71283	0.0867438	0.631061		12	111666421	111672502	3.84115	13.4687	10.3662
Hes5/ENSMUSG00000048001	4	154960977	154966003	74.5547	-0.17466	0.10041	-1.74715	0.0806105	0.631061								4	154960977	154966003	3.1794	8.10265	5.87637
Hpca/ENSMUSG00000028785	4	129110038	129121369	187.619	0.172021	0.0996741	1.71978	0.0854722	0.631061								4	129110038	129121369	4.01876	12.9573	10.3902
Lmo4/ENSMUSG00000028266	3	144185176	144205300	320.899	-0.153916	0.0886334	-1.73646	0.0824828	0.631061								3	144185176	144205300	3.09426	7.59592	5.41719
Pkd1,Tsc2/ENSMUSG00000032855,ENSMUSG00000002496	17	24590917	24600840	159.225	-0.171396	0.0987318	-1.7337	0.0829715	0.631061		17	24590917	24600840	3.10414	8.64065	6.04703
Snhg11/ENSMUSG00000044349	2	158375756	158387616	193.351	-0.17812	0.0997586	-1.77867	0.0752934	0.631061		2	158375756	158387187	3.30632	9.5952	6.85488	2	158376065	158387616	3.39	9.32069	7.01017
A330023F24Rik(Mir29b-2hg)/ENSMUSG00000096929	1	195009647	195046563	604.655	0.124924	0.0752667	1.65949	0.0970178	0.637594								1	195009647	195046563	3.55458	10.6655	8.24552
Cbx6/ENSMUSG00000089715	15	79821428	79834192	207.201	-0.160008	0.0978638	-1.63093	0.102905	0.637594		15	79821598	79834192	3.1031	8.37446	5.75517	15	79821428	79833890	3.24964	8.65582	6.39509
Eef1a2/ENSMUSG00000016349	2	181144418	181157757	195.64	-0.16687	0.0991451	-1.67684	0.0935745	0.637594								2	181144418	181157757	3.10584	7.64877	5.48438
Hist1h4i/ENSMUSG00000060639	13	22040010	22041428	23.0757	0.14682	0.0898375	1.63058	0.102979	0.637594								13	22040010	22041428	3.29291	10.0439	7.66354
Neurod2/ENSMUSG00000038255	11	98323264	98329775	138.181	0.166572	0.100689	1.64582	0.0998008	0.637594		11	98323392	98329463	3.37557	9.87233	7.06903	11	98323264	98329775	4.93846	19.5538	16.5891
Olfm1/ENSMUSG00000026833	2	28192424	28233411	920.65	0.13519	0.0817658	1.65333	0.0982635	0.637594		2	28193498	28233411	3.55686	11.2231	8.35835	2	28192424	28233390	4.92461	19.5675	16.6374
Slc39a10/ENSMUSG00000025986	1	46849948	46853862	46.0168	-0.163308	0.0976309	-1.66455	0.0960034	0.637594		1	46849948	46853862	3.05042	7.86113	5.28675
H3f3b/ENSMUSG00000016559	11	116019798	116024800	104.123	-0.162137	0.100007	-1.60801	0.107833	0.653736		11	116020017	116024800	4.42194	17.9264	14.6198	11	116019798	116024741	3.84135	12.8326	10.2863
Spry2/ENSMUSG00000022114	14	105889156	105897031	141.069	-0.15541	0.0996024	-1.55808	0.119215	0.707989								14	105889156	105897031	3.4115	9.23203	6.89395
Arpc2/ENSMUSG00000006304	1	74236299	74272116	540.843	0.115242	0.0786817	1.46547	0.142792	0.72899								1	74236299	74272116	3.14638	8.1175	5.89588
Baiap2/ENSMUSG00000025372	11	119939701	120017867	1372.27	0.13515	0.0918491	1.47197	0.141028	0.72899								11	119939701	120017867	3.80963	12.0826	9.57444
C130071C03Rik(Mir9-2hg)/ENSMUSG00000050334	13	83715212	83750693	793.92	-0.111399	0.075803	-1.46961	0.141668	0.72899		13	83715212	83750693	4.14342	15.5257	12.3238	13	83715448	83749686	4.44586	17.241	14.4012
Eef1a1/ENSMUSG00000037742	9	78474256	78481863	168.025	-0.151004	0.100707	-1.49165	0.135791	0.72899		9	78474256	78481772	4.01553	16.5226	13.4234	9	78475355	78481863	4.57626	18.6076	15.8087
Foxg1,3110039M20Rik/ENSMUSG00000020950,ENSMUSG00000104861	12	49377301	49411842	649.166	-0.111508	0.0760074	-1.46664	0.142475	0.72899		12	49382367	49411842	3.65272	12.0486	9.10292	12	49377301	49409709	4.25591	14.965	12.2834
Itm2b/ENSMUSG00000022108	14	73350159	73385346	536.874	-0.114694	0.077989	-1.47098	0.141296	0.72899								14	73350159	73385346	3.07086	7.58428	5.40884
Lncpint/ENSMUSG00000044471	6	31047847	31220928	5479.68	0.14569	0.0991195	1.47156	0.141139	0.72899		6	31050336	31219882	4.02284	14.4223	11.2434	6	31047847	31220928	6.48788	31.173	27.589
Nnat/ENSMUSG00000067786	2	157559646	157565130	74.0596	0.150471	0.100405	1.49752	0.134257	0.72899								2	157559646	157565130	3.1628	8.47536	6.26131
NoAnnotation/	17	46846045	46861719	209.399	-0.136305	0.0946621	-1.44119	0.149532	0.750237		17	46847554	46858670	3.13335	8.66116	6.02736	17	46846045	46861719	3.2698	9.05261	6.79887
Acsl3,Utp14b/ENSMUSG00000032883,ENSMUSG00000079470	1	78657731	78711718	805.922	0.13008	0.0917918	1.41858	0.156023	0.762095								1	78657731	78711718	3.09934	7.7983	5.59705
Cpe/ENSMUSG00000037852	8	64588656	64692742	1680.34	0.141287	0.0999414	1.41478	0.157133	0.762095								8	64588656	64692742	3.30531	9.05355	6.73525
Neurod6/ENSMUSG00000037984	6	55675044	55682740	128.068	-0.140024	0.100167	-1.39526	0.162939	0.777297		6	55675759	55682740	3.22686	9.08141	6.37954	6	55675044	55682104	3.50538	10.0231	7.6446
Arhgap39/ENSMUSG00000033697	15	76719648	76817987	1534.67	0.13348	0.0974494	1.37067	0.170479	0.779523								15	76719648	76817987	3.37974	9.21801	6.8879
Prrt1/ENSMUSG00000015476	17	34628997	34634966	103.061	0.138742	0.100753	1.36924	0.170923	0.779523		17	34629840	34634499	3.08237	8.08944	5.49211	17	34628997	34634966	4.29842	14.6415	11.9852
Ywhag/ENSMUSG00000051391	5	135903690	135934640	498.077	0.109553	0.080139	1.36759	0.171442	0.779523								5	135903690	135934640	3.43609	9.46372	7.09774
Adgrb1/ENSMUSG00000034730	15	74516858	74591560	1032.79	0.124396	0.0925561	1.34505	0.178608	0.787499								15	74516858	74591560	3.21894	8.40762	6.19133
Map1b/ENSMUSG00000052727	13	99416622	99516750	2181.79	0.134184	0.0994911	1.34932	0.177233	0.787499		13	99416622	99516299	3.11569	8.52702	5.877	13	99418118	99516750	4.56441	16.347	13.4906
1700016P03Rik/ENSMUSG00000085609	11	75172723	75182617	105.369	0.10121	0.100786	1.0042	0.315283	0.807236								11	75172723	75182617	3.07105	7.42014	5.25506
2410006H16Rik/ENSMUSG00000086841	11	62602502	62608221	84.5651	-0.115826	0.0971339	-1.17949	0.238203	0.807236		11	62602502	62607866	3.02106	7.91005	5.32153	11	62602814	62608221	3.09345	7.6717	5.48071
Actb/ENSMUSG00000029580	5	142900763	142907264	213.261	-0.0783968	0.0994913	-0.784503	0.432745	0.807236		5	142900763	142907264	6.25161	31.8004	27.66	5	142900949	142907016	6.81046	34.577	30.9464
Actg1/ENSMUSG00000062825	11	120343875	120351586	111.518	-0.109895	0.100748	-1.08726	0.276922	0.807236		11	120344013	120349383	3.78213	12.6106	9.65282	11	120343875	120351586	4.13042	14.0125	11.4393
Add2/ENSMUSG00000030000	6	86028806	86129412	1572.15	-0.0820408	0.0963391	-0.852017	0.394205	0.807236								6	86028806	86129412	3.01803	7.29889	5.15582
Atf4/ENSMUSG00000042406	15	80253725	80259773	133.165	-0.106537	0.100649	-1.05432	0.291738	0.807236		15	80254000	80259623	3.88416	14.6309	11.5375	15	80253725	80259773	4.44631	17.3047	14.5291
Atp1a3/ENSMUSG00000040907	7	24976754	25051730	923.536	-0.094541	0.081901	-1.15386	0.248559	0.807236		7	24976770	25006092	3.16309	8.68408	6.02263	7	24976754	25051730	3.06892	7.64904	5.51007
Atp1b1/ENSMUSG00000026576	1	164432428	164459581	1120.49	0.0846563	0.0876269	0.965671	0.334209	0.807236		1	164432714	164459508	6.37452	33.3773	29.0727	1	164432428	164459581	8.42141	48.3842	44.2134
Atp5b/ENSMUSG00000025393	10	128077280	128094115	212.888	-0.0924828	0.0970165	-0.952099	0.341047	0.807236								10	128077280	128094115	3.30002	8.99529	6.75139
B330016D10Rik/ENSMUSG00000048406	4	141544878	141547104	34.1633	-0.0868742	0.0942242	-0.922779	0.356122	0.807236								4	141544878	141547104	3.10161	7.63774	5.49733
B3galt2/ENSMUSG00000033849	1	143621915	143656551	403.235	-0.0923819	0.0947027	-0.977969	0.32809	0.807236								1	143621915	143656551	3.15215	8.51295	6.34201
Bhlhe40/ENSMUSG00000030103	6	108659135	108668496	151.607	0.121426	0.0987495	1.22836	0.219312	0.807236								6	108659135	108668496	3.74134	11.203	8.72512
C1ql3/ENSMUSG00000049630	2	12999342	13011586	176.21	0.113719	0.0977068	1.16234	0.245096	0.807236								2	12999342	13011586	3.22831	8.20452	5.95761
Cbarp/ENSMUSG00000035640	10	80128465	80139423	153.524	-0.103516	0.0993451	-1.03985	0.298409	0.807236								10	80128465	80139423	3.1482	8.1419	5.9857
Ccsap/ENSMUSG00000031971	8	123818562	123851376	443.171	0.0692747	0.0869638	0.797339	0.425254	0.807236								8	123818562	123851376	3.02053	7.4447	5.32301
Celf3/ENSMUSG00000028137	3	94478674	94515344	425.723	-0.0999191	0.0833118	-1.20017	0.230073	0.807236								3	94478674	94515344	3.0473	7.63342	5.52198
Cfl1/ENSMUSG00000056201	19	5490462	5497982	114.835	-0.109469	0.100753	-1.08394	0.278391	0.807236		19	5490619	5495941	3.38355	9.91213	7.13105	19	5490462	5497982	3.6086	10.3232	7.91226
Chrm1/ENSMUSG00000032773	19	8664223	8685088	371.474	-0.0698853	0.0869516	-0.802636	0.422185	0.807236		19	8664223	8684712	3.18085	9.21806	6.558	19	8664254	8685088	3.63712	11.0959	8.67509
Chst1/ENSMUSG00000027221	2	92599956	92618919	358.626	0.0713064	0.0880883	0.808171	0.418992	0.807236		2	92600021	92617513	3.16131	8.71564	6.03409	2	92599956	92618919	4.07902	13.2925	10.6231
Cnih2,Yif1a/ENSMUSG00000024873,ENSMUSG00000024875	19	5089137	5099669	251.004	0.111034	0.0988628	1.1194	0.262971	0.807236		19	5089660	5099362	4.10633	14.947	11.812	19	5089137	5099669	5.65867	24.8329	21.6514
Cplx2/ENSMUSG00000025867	13	54370675	54385870	253.671	0.0992473	0.092319	1.07363	0.282988	0.807236								13	54370675	54385870	3.7705	11.4233	8.92783
Ctdsp2/ENSMUSG00000078429	10	126978156	127002929	443.82	-0.0766045	0.0795897	-0.962952	0.335572	0.807236		10	126978935	127002929	3.13282	8.52895	5.87426	10	126978156	127002872	3.59874	10.6776	8.2315
Cttnbp2/ENSMUSG00000000416	6	18363275	18515041	3023.23	-0.109476	0.100374	-1.09103	0.275259	0.807236		6	18364046	18515041	3.18839	9.13525	6.41912	6	18363275	18514865	3.51937	10.3607	7.93915
Dbn1,Prr7/ENSMUSG00000034675,ENSMUSG00000034686	13	55462206	55488080	465.426	0.0875965	0.0806607	1.08577	0.277583	0.807236		13	55462206	55487712	3.14431	8.98779	6.37137	13	55463376	55488080	4.10098	14.2248	11.6519
Ddn/ENSMUSG00000059213	15	98799212	98811217	145.916	-0.082921	0.100144	-0.826772	0.408366	0.807236								15	98799212	98811217	3.24609	8.37995	6.1364
Dgat1/ENSMUSG00000022555	15	76492544	76507065	165.988	-0.0950811	0.0995008	-0.958133	0.337996	0.807236								15	76492544	76507065	3.09492	7.55642	5.40977
Dnajb5/ENSMUSG00000036052	4	42948863	42959992	171.915	0.0868967	0.0999242	0.866036	0.38647	0.807236								4	42948863	42959992	3.61556	10.422	7.99318
Dpysl2/ENSMUSG00000022048	14	66800472	66870381	1047.1	0.0990928	0.0865241	1.14571	0.251916	0.807236								14	66800472	66870381	3.14624	8.08146	5.85554
Dusp6/ENSMUSG00000019960	10	99263563	99269500	98.9199	0.0981517	0.100793	0.970343	0.331876	0.807236								10	99263563	99269500	3.58061	10.6061	8.16713
Dusp7/ENSMUSG00000053716	9	106368456	106379384	154.151	-0.0953897	0.0991944	-0.96067	0.336718	0.807236								9	106368456	106379384	3.02092	7.14747	5.00454
Egr1/ENSMUSG00000038418	18	34861254	34866101	69.5897	0.0890693	0.100433	0.884475	0.37644	0.807236								18	34861254	34866101	3.22249	8.17087	5.92445
Eif1/ENSMUSG00000035530	11	100319764	100324175	93.176	-0.129668	0.100476	-1.28169	0.199952	0.807236		11	100319835	100324175	4.00046	14.857	11.7394	11	100319764	100324059	4.28219	14.5845	11.9119
Gapdh/ENSMUSG00000057666	6	125145071	125165931	258.276	-0.0745986	0.0928035	-0.802735	0.422128	0.807236		6	125156329	125165587	3.65307	12.1201	9.24577	6	125145071	125165931	3.72388	12.1383	9.76438
Gas5/ENSMUSG00000053332	1	161034943	161041890	164.427	-0.105829	0.10081	-1.04345	0.296738	0.807236		1	161035199	161041015	4.67956	20.0184	16.4702	1	161034943	161041890	4.68274	18.3638	15.4682
Gm10762/ENSMUSG00000074807	2	128966604	128968417	26.662	-0.0841547	0.09232	-0.905724	0.365082	0.807236								2	128966604	128968417	3.00056	6.86755	4.75076
Gm35501,Gm47135/ENSMUSG00000111068,ENSMUSG00000111837	9	122667011	122694445	405.048	0.105849	0.0942478	1.12584	0.260231	0.807236								9	122667011	122694445	3.09368	7.70586	5.51359
Gnb2/ENSMUSG00000029713	5	137511532	137533149	254.461	-0.0750122	0.0926199	-0.810423	0.417697	0.807236		5	137526180	137532819	3.22152	9.11734	6.4605	5	137511532	137533149	3.42367	9.70311	7.41987
Gpr22/ENSMUSG00000044067	12	31703958	31714107	219.191	-0.0866149	0.0955484	-0.906539	0.364651	0.807236		12	31703958	31714107	3.26106	10.5302	7.73756	12	31704232	31714088	3.85099	13.3412	10.741
Gse1/ENSMUSG00000031822	8	120486932	120583718	1529.81	0.0845136	0.100559	0.841138	0.400271	0.807236								8	120486932	120583718	3.44047	9.5188	7.18963
Hist1h4h/ENSMUSG00000060981	13	23530991	23532937	23.8865	0.0845914	0.0888583	0.942301	0.346039	0.807236								13	23530991	23532937	3.08828	7.71028	5.58354
Hist2h3b,Hist2h2bb/ENSMUSG00000074403,ENSMUSG00000105827	3	96268745	96270348	25.4003	0.0772074	0.087399	0.86478	0.38716	0.807236								3	96268745	96270348	3.52103	10.3899	7.98538
Hist2h4/ENSMUSG00000091405	3	96261896	96263715	38.0188	-0.120271	0.0940849	-1.26547	0.205705	0.807236		3	96261896	96263715	3.62587	12.8887	9.95136	3	96261897	96263708	4.21613	14.7667	12.1152
Hist4h4/ENSMUSG00000096010	6	136803602	136804621	23.679	0.0772601	0.0857517	0.880069	0.378822	0.807236		6	136803631	136804532	3.38244	11.1748	8.33507	6	136803602	136804621	4.76665	20.5879	17.5734
Islr2/ENSMUSG00000051243	9	58194245	58202133	101.814	0.0876583	0.100796	0.867904	0.385447	0.807236								9	58194245	58202133	3.05353	7.14542	4.99659
Kcnab2/ENSMUSG00000028931	4	152384676	152479702	1419.89	0.11095	0.0941668	1.17882	0.238469	0.807236								4	152384676	152479702	3.27569	8.54391	6.27907
Kcnn2/ENSMUSG00000054477	18	45559276	45697827	2161.95	0.089034	0.100771	0.884043	0.376673	0.807236								18	45559276	45697827	3.20106	8.40141	6.14905
Khdrbs3/ENSMUSG00000022332	15	68927551	69109734	5327.21	0.0904213	0.0968267	0.934603	0.349993	0.807236		15	68928829	69109170	3.99827	14.1622	11.0011	15	68927551	69109734	5.99313	26.9825	23.5839
Klf2/ENSMUSG00000055148	8	72318908	72324307	68.2543	0.101703	0.0998065	1.0202	0.307634	0.807236								8	72318908	72324307	3.07361	7.26608	5.11037
Klhl2/ENSMUSG00000031605	8	64735020	64851279	1701.37	0.0829246	0.0999027	0.830541	0.406233	0.807236								8	64735020	64851279	3.13422	7.89484	5.68346
Ksr1/ENSMUSG00000018334	11	79010734	79146276	1920.88	0.0988343	0.100586	0.983285	0.325467	0.807236								11	79010734	79146276	3.03579	7.33308	5.18406
Lrrn2/ENSMUSG00000026443	1	132880605	132947590	1055.71	0.0945559	0.0897369	1.05443	0.291687	0.807236								1	132880605	132947590	3.36345	9.05091	6.73354
Map1a/ENSMUSG00000027254	2	121295420	121311781	239.547	-0.116863	0.098021	-1.18816	0.234768	0.807236								2	121295420	121311781	3.12954	7.78366	5.60689
Map2/ENSMUSG00000015222	1	66318319	66445703	2057.81	0.107415	0.100473	1.06977	0.284723	0.807236								1	66318319	66445703	3.29756	9.01279	6.6991
Mical2/ENSMUSG00000038244	7	112225860	112363249	2808.51	0.107415	0.100556	1.06865	0.285229	0.807236								7	112225860	112363249	4.22079	14.2122	11.5025
Mt1/ENSMUSG00000031765	8	94179024	94182812	82.3948	0.122802	0.100667	1.22012	0.222421	0.807236		8	94179117	94182155	4.13143	15.257	12.0766	8	94179024	94182812	4.89125	18.6476	15.767
Mt2/ENSMUSG00000031762	8	94172687	94174941	40.5066	0.0862662	0.0966017	0.890998	0.37293	0.807236								8	94172687	94174941	3.60725	10.9816	8.50704
Ncdn/ENSMUSG00000028833	4	126742119	126753567	203.967	0.106209	0.10013	1.05647	0.290755	0.807236								4	126742119	126753567	4.17968	13.5905	10.9189
Ndrg4/ENSMUSG00000036564	8	95695046	95722278	419.514	-0.0664333	0.0845282	-0.785562	0.432124	0.807236		8	95695191	95720198	3.29138	9.82955	7.14274	8	95695046	95722278	3.54595	10.7082	8.33479
Nfix/ENSMUSG00000001911	8	84695558	84799366	1499.14	-0.0811296	0.0973436	-0.833932	0.404319	0.807236								8	84695558	84799366	3.05906	7.4614	5.30704
Nr1d1,Thra/ENSMUSG00000020889,ENSMUSG00000058756	11	98740019	98775459	677.297	-0.0818502	0.0791443	-1.03429	0.301001	0.807236		11	98740019	98775459	3.62881	12.8636	10.0228	11	98740945	98775224	3.97226	14.3789	11.8975
Nsmf/ENSMUSG00000006476	2	25054413	25067716	184.087	-0.0816027	0.0983476	-0.828186	0.407565	0.807236								2	25054413	25067716	3.05018	7.6081	5.44482
Pfn2/ENSMUSG00000027805	3	57823973	57848272	344.175	-0.0718654	0.0867451	-0.829129	0.407031	0.807236								3	57823973	57848272	3.21081	8.62271	6.37166
Plk2/ENSMUSG00000021701	13	110394692	110403359	292.895	0.105371	0.0970924	1.08154	0.279458	0.807236		13	110394692	110402876	5.37082	25.1568	21.3032	13	110394735	110403359	7.40843	39.4837	35.6227
Polr3e/ENSMUSG00000030880	7	120918158	120919236	17.3646	0.0751808	0.0851876	0.869284	0.384692	0.807236								7	120918158	120919236	3.92583	12.2098	9.67912
Prrc2a,Bag6/ENSMUSG00000024393,ENSMUSG00000024392	17	35146356	35149884	65.8636	-0.0962199	0.0995384	-0.960363	0.336872	0.807236		17	35146356	35149884	3.35373	10.2146	7.42144
Ptk2b/ENSMUSG00000059456	14	66148027	66281060	1923.86	0.103995	0.100463	1.03586	0.300269	0.807236								14	66148027	66281060	3.214	8.20114	5.9638
Ptms/ENSMUSG00000030122	6	124912475	124921143	122.782	-0.12475	0.100346	-1.24171	0.214344	0.807236		6	124912578	124921143	3.07485	8.33564	5.71158	6	124912475	124919043	3.46896	10.1216	7.73975
Ptov1/ENSMUSG00000038502	7	44860897	44873024	158.979	0.117836	0.0983529	1.19667	0.231433	0.807236		7	44861149	44869342	3.00628	8.01372	5.48693	7	44860897	44873024	3.81622	12.0272	9.58741
Rnf112/ENSMUSG00000010086	11	61446790	61453946	108.079	0.0957578	0.100739	0.944655	0.344835	0.807236								11	61446790	61453946	3.53657	10.1507	7.7849
Rnu1a1/ENSMUSG00000095969	11	87422623	87423499	17.9524	-0.0679516	0.0864712	-0.78765	0.430901	0.807236		11	87422623	87423499	3.52996	10.8486	8.03835
Rpl19/ENSMUSG00000017404	11	98030571	98031799	21.2644	-0.0830464	0.0884428	-0.925902	0.354497	0.807236		11	98030571	98031799	3.2933	9.54906	6.83417
Rprml/ENSMUSG00000046215	11	103649743	103653885	62.9174	-0.110397	0.0975642	-1.11863	0.263296	0.807236		11	103649743	103653885	3.0786	7.98089	5.37223
Rps15/ENSMUSG00000063457	10	80292563	80295334	41.327	-0.0786299	0.0956717	-0.814462	0.41538	0.807236		10	80292563	80295334	3.06925	8.01705	5.43327
Rtn4r/ENSMUSG00000043811	16	18127678	18157727	442.516	0.0760749	0.0806302	0.944004	0.345168	0.807236								16	18127678	18157727	3.21775	8.17966	5.94231
Schip1/ENSMUSG00000027777	3	68563432	68634079	1757.25	0.120754	0.0990237	1.22012	0.22242	0.807236		3	68572314	68633119	3.79027	12.7223	9.67826	3	68563432	68634079	5.18895	21.3869	18.2928
Snhg12/ENSMUSG00000086290	4	132308519	132312787	75.3975	-0.119176	0.099621	-1.18753	0.235017	0.807236		4	132308597	132312506	3.34657	10.1346	7.3473	4	132308519	132312787	3.2568	8.65827	6.36562
Sprn/ENSMUSG00000045733	7	140148797	140154725	114.01	-0.0964575	0.10044	-0.954484	0.339839	0.807236		7	140149070	140154491	3.7363	12.0276	9.03934	7	140148797	140154725	4.0069	12.6037	10.0171
Spsb3,Mapk8ip3,Mrps34,Nme3,Eme2/ENSMUSG00000024160,ENSMUSG00000024163,ENSMUSG00000038880,ENSMUSG00000073435,ENSMUSG00000073436	17	24887156	24923370	439.971	-0.0773407	0.0821012	-0.941782	0.346304	0.807236		17	24887397	24907789	3.25319	9.58611	6.88726	17	24887156	24923370	3.03953	7.90401	5.80176
Tob1/ENSMUSG00000037573	11	94210456	94217327	105.702	-0.132795	0.100807	-1.31264	0.189304	0.807236		11	94210569	94217197	3.262	9.47252	6.78952	11	94210456	94217327	3.17345	8.35096	6.11308
Trim2/ENSMUSG00000027993	3	84155660	84259433	1727.85	0.095243	0.0974247	0.977984	0.328082	0.807236								3	84155660	84259433	3.38993	9.43561	7.09137
Tub/ENSMUSG00000031028	7	109010347	109040980	430.665	0.0701084	0.0808147	0.867946	0.385424	0.807236								7	109010347	109040980	3.031	7.50837	5.35577
Tuba1b/ENSMUSG00000023004	15	98929792	98935176	58.3542	-0.0911862	0.0994326	-0.914582	0.360411	0.807236								15	98929792	98935176	3.22921	8.25509	6.01665
Tuba4a/ENSMUSG00000026202	1	75212020	75219011	110.129	-0.108268	0.100797	-1.07377	0.282928	0.807236								1	75212020	75219011	3.07338	7.90785	5.73005
Vgf/ENSMUSG00000037428	5	137030309	137034800	61.7408	0.0778625	0.0980558	0.787447	0.43102	0.807236								5	137030309	137034800	3.30098	8.73476	6.45808
Wasf1/ENSMUSG00000019831	10	40839922	40963612	2143.56	-0.081736	0.0980509	-0.833864	0.404358	0.807236		10	40839922	40961944	3.2006	9.32833	6.63137	10	40873209	40963612	3.84646	12.6185	10.0585
Wipf3/ENSMUSG00000086040	6	54429700	54508207	1551.94	0.0850808	0.0977258	0.871111	0.383694	0.807236		6	54429722	54506434	3.01055	7.94697	5.36981	6	54429700	54508207	4.0783	13.2773	10.6374
Ywhaz/ENSMUSG00000022285	15	36764813	36794927	664.158	-0.0702638	0.0743283	-0.945316	0.344497	0.807236		15	36764813	36794927	3.58975	12.0246	9.06317	15	36766566	36794517	4.47229	16.2929	13.4655
Zbtb16/ENSMUSG00000066687	9	48646352	48836301	3664.23	0.11482	0.0973703	1.1807	0.237723	0.807236								9	48646352	48836301	3.9009	12.3399	9.75186
Zeb2/ENSMUSG00000026872	2	44980742	45117398	3801.65	-0.0809938	0.100637	-0.805087	0.420769	0.807236		2	44980742	45117315	4.16183	15.5826	12.3185	2	44981462	45117398	4.76287	18.3337	15.3703
Zfp513/ENSMUSG00000043059	5	31193558	31205222	158.071	-0.117123	0.0996735	-1.17453	0.240184	0.807236		5	31197512	31205222	3.12183	8.68067	6.06238	5	31193558	31203339	3.20575	8.99161	6.74712
Adcy9/ENSMUSG00000005580	16	4336301	4343296	108.142	0.0756344	0.100324	0.758864	0.447934	0.809619								16	4336301	4343296	3.10666	7.72959	5.53001
Cox20,Hnrnpu/ENSMUSG00000026500,ENSMUSG00000039630	1	178317043	178338744	426.108	-0.0679842	0.0882697	-0.768967	0.441913	0.809619		1	178317043	178338336	3.07268	9.19531	6.52178	1	178318358	178338744	3.65454	12.4608	9.95721
Ddx5/ENSMUSG00000020719	11	106779103	106788877	268.586	-0.0763908	0.097994	-0.776945	0.437191	0.809619		11	106779103	106788877	4.48101	18.275	14.8409	11	106779183	106788736	5.40539	23.4367	20.2603
Gpm6a/ENSMUSG00000031517	8	54954253	55061346	1790.3	-0.0764723	0.100076	-0.764578	0.444523	0.809619								8	54954253	55061346	3.0455	7.69512	5.52218
Syngap1/ENSMUSG00000067629	17	26935308	26974637	511.97	-0.0599943	0.0786167	-0.763214	0.445336	0.809619								17	26935308	26974637	3.03367	7.38289	5.24654
Aldoa/ENSMUSG00000030695	7	126792819	126800675	144.615	-0.0723724	0.100312	-0.718874	0.472219	0.81795		7	126793166	126800675	3.28254	9.97413	7.19019	7	126792819	126799792	4.28197	14.4719	11.7548
Csnk1a1/ENSMUSG00000024576	18	61555163	61595987	711.021	0.0549177	0.0762737	0.720218	0.471391	0.81795								18	61555163	61595987	3.35574	9.50841	7.15577
Jun/ENSMUSG00000052684	4	95047511	95053277	103.471	-0.0746208	0.100703	-0.73803	0.460496	0.81795		4	95047943	95053277	3.1968	9.28035	6.57134	4	95047511	95053178	4.06467	13.4894	10.844
Kbtbd11/ENSMUSG00000055675	8	15010393	15037756	414.724	-0.0598573	0.0826804	-0.724364	0.468842	0.81795								8	15010393	15037756	3.13071	7.74999	5.55097
Slc1a2/ENSMUSG00000005089	2	102658405	102794233	3241.73	0.0729066	0.100716	0.724131	0.468985	0.81795		2	102658546	102793942	3.36644	9.95692	7.14691	2	102658405	102794233	4.70783	17.4471	14.5361
Tsc22d1/ENSMUSG00000022010	14	76471883	76510589	444.332	-0.0672759	0.0912061	-0.73925	0.459755	0.81795		14	76503132	76510589	4.46797	18.3682	14.961	14	76471883	76510407	3.69415	12.81	10.4815
Tuba1a/ENSMUSG00000072235	15	98948427	98953970	94.5259	-0.0737372	0.100773	-0.728242	0.466466	0.81795		15	98948427	98953970	3.23591	9.82438	7.09269	15	98948646	98953700	3.85636	12.884	10.3889
Meg3,Rtl1,Mirg,Rian,Gm26906,B830012L14Rik/ENSMUSG00000021268,ENSMUSG00000085925,ENSMUSG00000097391,ENSMUSG00000097451,ENSMUSG00000097698,ENSMUSG00000098202	12	109541204	109752197	3627.93	0.0712715	0.100235	0.711333	0.476878	0.821133								12	109541204	109752197	3.55147	10.0826	7.67057
Prkag2/ENSMUSG00000028944	5	24855200	25100678	3533.31	0.069181	0.0992536	0.697368	0.485573	0.831186								5	24855200	25100678	3.07348	7.54785	5.37642
Brd2/ENSMUSG00000024335	17	34109681	34123916	269.562	-0.0659078	0.0956472	-0.687381	0.491843	0.836995		17	34109947	34123916	3.47958	10.9252	8.07537	17	34109681	34123528	4.17656	13.8081	11.142
Sh3gl1/ENSMUSG00000003200	17	56013498	56035116	264.103	0.0615109	0.0925715	0.66467	0.506262	0.854249		17	56014395	56022184	3.16251	8.7088	6.06121	17	56013498	56035116	3.54806	10.7488	8.42427
Ubb/ENSMUSG00000019505	11	62550216	62556449	103.561	0.0665357	0.0997261	0.662185	0.507853	0.854249		11	62551330	62555974	3.45413	11.3454	8.50646	11	62550216	62556449	4.0761	15.0485	12.4448
Cdip1/ENSMUSG00000004071	16	4757935	4790061	415.657	-0.0527846	0.0831739	-0.635297	0.525235	0.87841								16	4757935	4790061	3.00598	7.59446	5.49746
Dclk1/ENSMUSG00000027797	3	55458217	55542417	1473.94	0.0567855	0.0948383	0.599033	0.549151	0.883135								3	55458217	55542417	3.61885	10.6806	8.2223
Hivep2/ENSMUSG00000015501	10	13966205	14154983	2953.64	0.0616027	0.0994639	0.619677	0.53547	0.883135								10	13966205	14154983	3.12461	7.99561	5.78553
Icam5/ENSMUSG00000032174	9	21032034	21041065	119.451	0.0603823	0.100669	0.598803	0.549304	0.883135								9	21032034	21041065	3.13664	7.68118	5.48297
Itpka/ENSMUSG00000027296	2	119742178	119754229	170.186	-0.0596693	0.0990923	-0.600398	0.548241	0.883135								2	119742178	119754229	3.00918	7.11626	4.99323
Limd2/ENSMUSG00000040699	11	106140919	106162693	272.312	-0.0548618	0.0912354	-0.601774	0.547324	0.883135		11	106153271	106161168	3.33859	10.1287	7.35078	11	106140919	106162693	3.65451	11.3237	8.97497
Pcdh1/ENSMUSG00000051375	18	38174181	38212215	680.594	0.0454112	0.074691	0.607828	0.543302	0.883135								18	38174181	38212215	3.86363	11.8773	9.32249
Rab3a/ENSMUSG00000031840	8	70754827	70759798	77.9119	-0.0613862	0.100268	-0.608212	0.543047	0.883135		8	70755259	70759653	3.36054	10.145	7.43366	8	70754827	70759798	3.23172	8.3181	6.0724
Rab26/ENSMUSG00000079657	17	24528161	24533240	69.2496	-0.0583449	0.098924	-0.585849	0.557977	0.89215								17	24528161	24533240	3.36065	9.59139	7.26309
Chn1/ENSMUSG00000056486	2	73605740	73662386	1103.33	-0.0474409	0.0883618	-0.537201	0.591129	0.899008		2	73605740	73660457	3.24487	9.80198	7.04042	2	73605847	73662386	4.10401	13.602	10.9417
Eef2/ENSMUSG00000034994	10	81176670	81185203	104.623	-0.0550248	0.100808	-0.54358	0.58673	0.899008								10	81176670	81185203	3.05465	7.41577	5.28227
Gm27032(Mir124a-3hg)/ENSMUSG00000098051	2	180890564	180898377	155.895	-0.055586	0.100667	-0.549425	0.582714	0.899008		2	180891002	180898083	3.91719	13.7578	10.7526	2	180890564	180898377	4.58559	17.1961	14.3906
Hnrnpl/ENSMUSG00000015165	7	28808470	28823970	235.682	-0.0532584	0.0939182	-0.566463	0.571079	0.899008								7	28808470	28823970	3.17747	8.35658	6.09536
Lrrtm1/ENSMUSG00000060780	6	77243163	77253223	156.43	-0.0538318	0.0987754	-0.545725	0.585255	0.899008								6	77243163	77253223	3.30834	9.11765	6.83451
Mmp17/ENSMUSG00000029436	5	129584346	129611076	365.642	0.0463033	0.0836824	0.553313	0.580049	0.899008								5	129584346	129611076	3.06223	7.45076	5.30615
Nrgn/ENSMUSG00000053310	9	37537926	37552806	253.563	-0.0527063	0.0973205	-0.540316	0.588979	0.899008		9	37538459	37552616	3.14307	9.00061	6.35652	9	37537926	37552806	3.77188	11.6647	9.16959
Pcif1/ENSMUSG00000039849	2	164876729	164880808	57.1195	-0.0523202	0.0982491	-0.527928	0.597549	0.899008								2	164876729	164880808	3.014	7.21354	5.11015
Prickle2/ENSMUSG00000030020	6	92365106	92534720	3240.1	0.0534416	0.100494	0.531982	0.594739	0.899008								6	92365106	92534720	3.71587	11.4488	8.95016
Ptma/ENSMUSG00000026238	1	86526714	86532649	90.9651	0.0549775	0.1008	0.543699	0.586648	0.899008								1	86526714	86532649	3.72207	10.8102	8.34422
Rpl27a/ENSMUSG00000046364	7	109519217	109526246	105.214	0.054311	0.100733	0.538102	0.590507	0.899008								7	109519217	109526246	3.20461	8.22634	5.97744
Sbf1,Ppp6r2/ENSMUSG00000036529,ENSMUSG00000036561	15	89276200	89301740	342.312	-0.0463406	0.0883261	-0.525352	0.599339	0.899008		15	89276200	89301740	3.18658	8.94855	6.32867
Ubc/ENSMUSG00000008348	5	125382394	125390522	169.127	-0.0514237	0.100779	-0.507562	0.61176	0.912935		5	125382394	125389957	4.83813	20.6041	17.04	5	125382400	125390522	5.21957	22.1345	19.017
Calm1/ENSMUSG00000001175	12	100199148	100213502	470.761	0.0423631	0.0855741	0.494392	0.621029	0.913011		12	100199261	100212783	5.4487	25.0166	21.1592	12	100199148	100213502	6.68086	33.8654	30.1957
Eif4a1/ENSMUSG00000059796	11	69665495	69678460	163.511	0.0492403	0.0986774	0.498039	0.618457	0.913011		11	69665573	69675729	3.23719	9.38439	6.74507	11	69665495	69678460	3.42359	10.0871	7.82145
Gadd45g/ENSMUSG00000021453	13	51846936	51849523	33.5803	0.0448875	0.094107	0.476123	0.633987	0.913011								13	51846936	51849523	3.04502	7.15767	5.02256
Grin2a/ENSMUSG00000059003	16	9559888	9995887	10701.7	0.0438482	0.0913905	0.479983	0.631239	0.913011		16	9561606	9995492	3.30523	9.72358	6.94623	16	9559888	9995887	4.69562	17.4047	14.5119
Hist1h4d/ENSMUSG00000061482	13	23581099	23585735	58.1589	0.0476416	0.099476	0.478955	0.631971	0.913011		13	23581415	23583144	3.54886	11.6521	8.80317	13	23581099	23585735	4.11361	14.0404	11.4862
Mast3/ENSMUSG00000031833	8	70767543	70804893	445.815	-0.0392722	0.0842898	-0.465551	0.641537	0.913011								8	70767543	70804893	3.01016	7.28684	5.17614
Mir124a-1hg/ENSMUSG00000097545	14	64585660	64595946	437.349	0.0477576	0.0984811	0.484005	0.628382	0.913011		14	64586108	64595946	7.69002	45.8993	41.3832	14	64585660	64595938	9.02494	58.2847	54.1691
Scd2/ENSMUSG00000025203	19	44294358	44309025	246.338	-0.043993	0.0939074	-0.468153	0.639675	0.913011								19	44294358	44309025	3.35385	9.23024	6.89983
St6galnac5/ENSMUSG00000039037	3	152809817	152982017	3090.05	-0.0467658	0.100685	-0.46463	0.642197	0.913011								3	152809817	152982017	3.32625	8.95013	6.64042
Ywhah/ENSMUSG00000018965	5	33017865	33031949	234.965	0.0436176	0.093984	0.463248	0.643187	0.913011		5	33019011	33030396	3.16036	8.67776	6.00376	5	33017865	33031949	3.96819	12.864	10.2854
Cers1,Gdf1/ENSMUSG00000087408,ENSMUSG00000109523	8	70313210	70346672	404.208	-0.0371879	0.0843959	-0.440483	0.659587	0.913047								8	70313210	70346672	3.11149	8.42902	6.31536
Cx3cl1/ENSMUSG00000031778	8	94772223	94785402	202.788	-0.0443797	0.0978237	-0.452856	0.650652	0.913047								8	94772223	94785402	3.19852	8.44395	6.22033
Epha4/ENSMUSG00000026235	1	77362984	77514978	2735.11	-0.0440226	0.100754	-0.437102	0.662037	0.913047								1	77362984	77514978	3.32073	8.99417	6.67816
Hnrnpa2b1/ENSMUSG00000004980	6	51453596	51473267	354.995	-0.0416297	0.0930726	-0.446364	0.655334	0.913047		6	51453596	51473267	3.04559	8.667	6.04683	6	51453872	51473265	3.82129	12.6692	10.0997
Ppia/ENSMUSG00000071866	11	6414873	6422958	109.269	-0.0454663	0.100651	-0.448762	0.653603	0.913047		11	6415646	6422371	3.06213	8.35159	5.74233	11	6414873	6422958	3.32998	9.32363	7.03548
Trim9/ENSMUSG00000021071	12	70236009	70347430	1898.64	0.0423519	0.0961253	0.440701	0.659429	0.913047								12	70236009	70347430	3.43708	9.74422	7.36959
Ski/ENSMUSG00000029050	4	155147022	155180329	476.138	0.0402517	0.0942976	0.427644	0.66891	0.918174								4	155147022	155180329	3.04148	7.37711	5.22359
Bsn/ENSMUSG00000032589	9	108093028	108190386	1458.26	0.0358425	0.0960341	0.373443	0.708818	0.929632								9	108093028	108190386	3.15493	7.9527	5.74448
Dnm1/ENSMUSG00000026825	2	32301460	32353280	739.966	-0.0324388	0.0794165	-0.408237	0.683099	0.929632								2	32301460	32353280	3.18461	8.34997	6.13634
Gas2l1,Rasl10a/ENSMUSG00000034201,ENSMUSG00000034209	11	5056670	5099911	559.208	-0.0290916	0.0796108	-0.365613	0.714654	0.929632		11	5056670	5065022	3.95076	14.1472	11.0932	11	5058114	5099911	3.09923	8.61029	6.49574
Junb/ENSMUSG00000052837	8	84971132	84979657	116.258	0.038428	0.100622	0.380581	0.703514	0.929632								8	84971132	84979657	3.19073	9.44706	7.20606
Jund/ENSMUSG00000071076	8	70698390	70702984	75.5237	-0.0362426	0.100237	-0.361268	0.717899	0.929632								8	70698390	70702984	3.25207	8.80374	6.53062
Ndufb10,Rps2/ENSMUSG00000040048,ENSMUSG00000044533	17	24718555	24723364	55.391	-0.0373946	0.0993587	-0.375672	0.707161	0.929632								17	24718555	24723364	3.20102	8.15405	5.96119
Pitpnm2/ENSMUSG00000029406	5	124111412	124199612	1592.36	-0.037993	0.0983705	-0.386449	0.699164	0.929632		5	124111412	124192475	3.14289	8.68276	6.03105	5	124112883	124199612	3.74498	11.4225	8.93451
Ppfia2/ENSMUSG00000053825	10	106922987	106939090	241.745	0.0369736	0.0994647	0.373377	0.708868	0.929632								10	106922987	106939090	3.10628	7.79774	5.62402
Rev1,Eif5b/ENSMUSG00000026082,ENSMUSG00000026083	1	38045658	38059661	195.71	0.0364198	0.0961569	0.378998	0.704689	0.929632								1	38045658	38059661	3.24074	8.62551	6.35664
Rsrp1/ENSMUSG00000037266	4	134923493	134930126	103.03	0.0373692	0.100808	0.369116	0.712042	0.929632								4	134923493	134930126	3.06085	8.14973	5.95512
Snord104/ENSMUSG00000065126	11	106499922	106503908	66.8721	-0.0360305	0.0995243	-0.36008	0.718788	0.929632		11	106500707	106503908	4.10272	15.4674	12.3466	11	106499922	106503367	4.30759	15.7844	13.1803
Tmsb4x/ENSMUSG00000049775	X	167205270	167209380	131.51	0.0377663	0.0999396	0.374803	0.707807	0.929632		X	167205663	167209279	6.21018	30.5521	26.4389	X	167205270	167209380	7.19589	37.0326	33.3195
Tubb2a/ENSMUSG00000058672	13	34071982	34078125	104.553	-0.0378368	0.100536	-0.373576	0.70872	0.929632		13	34072135	34078125	3.22849	9.64973	6.92078	13	34071982	34078063	3.80617	11.5998	9.10389
Gria1/ENSMUSG00000020524	11	57011692	57336183	8225.99	0.0340203	0.0968435	0.351348	0.725327	0.933939		11	57012017	57336082	3.63513	11.7626	8.79745	11	57011692	57336183	4.87343	18.5605	15.5822
Arpp21/ENSMUSG00000032503	9	112053322	112235600	3251.87	-0.0348476	0.100712	-0.346077	0.729285	0.934899								9	112053322	112235600	3.3825	9.37083	7.02241
Cst3/ENSMUSG00000027447	2	148869216	148875428	105.402	-0.0340668	0.100809	-0.336934	0.736166	0.939581								2	148869216	148875428	3.60946	10.9223	8.5123
Ttc3/ENSMUSG00000040785	16	94369901	94475989	1590.48	0.0321922	0.0973547	0.330816	0.740783	0.941345								16	94369901	94475989	3.01908	7.39498	5.24587
Abr/ENSMUSG00000017631	11	76409169	76522192	1995.53	0.0322622	0.100084	0.322501	0.747073	0.944997								11	76409169	76522192	3.62095	10.6377	8.19818
Ppp1r10/ENSMUSG00000039220	17	35915129	35930382	259.638	-0.0286935	0.089835	-0.318439	0.750152	0.944997		17	35916075	35930382	4.30951	21.429	18.1825	17	35915129	35926566	5.17168	25.8729	23.0027
Enc1/ENSMUSG00000041773	13	97240260	97255610	506.588	0.0242093	0.0776017	0.312095	0.754968	0.945078		13	97240260	97255610	5.16846	22.5318	18.8241	13	97240261	97255346	6.61072	32.0425	28.462
Mat2a/ENSMUSG00000053907	6	72430098	72440756	160.228	-0.0308842	0.100592	-0.305534	0.75996	0.945078								6	72430098	72440756	3.33274	9.0015	6.72412
Spata2l/ENSMUSG00000033594	8	123231297	123236160	81.2883	-0.0307236	0.0987229	-0.308245	0.757896	0.945078		8	123231430	123236120	3.16719	8.75741	6.11215	8	123231297	123236160	3.68859	10.9915	8.58593
Hnrnpk/ENSMUSG00000021546	13	58388018	58402549	227.388	-0.0278671	0.0934674	-0.298216	0.765538	0.947965								13	58388018	58402549	3.15738	8.25734	6.02922
Atp2b1/ENSMUSG00000019943	10	98913534	99035522	3057.62	0.0293165	0.100764	0.291027	0.771031	0.95072		10	98914455	99034527	3.62505	11.7821	8.8232	10	98913534	99035522	4.72087	18.0513	15.1041
Auts2/ENSMUSG00000029673	5	131433004	131500760	1129.86	0.024059	0.0856431	0.281154	0.778593	0.955993								5	131433004	131500760	3.29002	8.65586	6.37166
Arhgef4/ENSMUSG00000118272	1	34799643	34831249	436.411	-0.0218283	0.0828088	-0.263869	0.791881	0.968224								1	34799643	34831249	3.25085	8.76159	6.54895
2900060B14Rik/ENSMUSG00000107722	1	118457468	118461863	56.7441	0.010362	0.0969473	0.108019	0.91398	0.978021		1	118458567	118461439	4.55412	17.8308	14.4842	1	118457468	118461863	3.9238	13.8351	11.341
Atp2b2/ENSMUSG00000030302	6	113742801	113920693	2524.44	0.0125168	0.100521	0.124569	0.900865	0.978021								6	113742801	113920693	3.03254	7.30721	5.16155
Bcl11b/ENSMUSG00000048251	12	107908115	108004291	1735.53	0.0108495	0.100784	0.107731	0.914209	0.978021								12	107908115	108004291	3.50951	9.81843	7.42878
Brinp1/ENSMUSG00000028351	4	68752052	68954214	3633.69	0.0130825	0.0994925	0.131528	0.895358	0.978021								4	68752052	68954214	3.33749	9.2917	6.95785
Calm2/ENSMUSG00000036438	17	87427565	87446984	458.811	-0.0201794	0.0824416	-0.244604	0.806763	0.978021		17	87427565	87446984	3.85534	13.441	10.3329	17	87427637	87446835	4.5786	17.3494	14.4411
Camk2b/ENSMUSG00000057897	11	5963440	6066186	1931.74	0.0172417	0.0975155	0.17687	0.85961	0.978021		11	5964619	6005103	3.52027	10.9184	8.0526	11	5963440	6066186	3.97753	12.7435	10.1465
Camk2n1/ENSMUSG00000046447	4	138454752	138461950	107.679	0.0230417	0.100613	0.228791	0.819031	0.978021								4	138454752	138461950	3.25427	8.33353	6.09215
Celf2/ENSMUSG00000002107	2	6532338	7137567	16338.8	0.00959865	0.0861003	0.11149	0.911227	0.978021		2	6533448	6991765	4.24246	16.6586	13.3796	2	6532338	7137567	5.27908	23.0737	19.9703
Cnksr2/ENSMUSG00000025658	X	157811578	158043076	3811.22	-0.0162165	0.100089	-0.162055	0.871263	0.978021								X	157811578	158043076	3.35779	8.75896	6.46761
Dlgap1/ENSMUSG00000003279	17	70478430	70826602	7064.8	0.0216003	0.0937406	0.230468	0.817728	0.978021		17	70480234	70826602	3.03417	8.05388	5.45349	17	70478430	70826371	3.95773	12.6795	10.0862
Dynll1/ENSMUSG00000009013	5	115294317	115302019	128.287	0.0116515	0.100681	0.115193	0.908292	0.978021		5	115294602	115301092	3.47786	10.4604	7.61805	5	115294317	115302019	4.4054	15.1134	12.3412
Gnao1/ENSMUSG00000031748	8	93810979	93976943	2537.77	0.0131837	0.100796	0.130843	0.8959	0.978021								8	93810979	93976943	3.14183	7.9539	5.75056
Gria2/ENSMUSG00000033981	3	80669640	80802952	3192.6	0.0143953	0.100404	0.143396	0.885977	0.978021		3	80670905	80802852	3.65376	12.2043	9.21459	3	80669640	80802952	4.51829	17.2019	14.3176
Hist2h2ab,Hist2h2ac/ENSMUSG00000063689,ENSMUSG00000068855	3	96219057	96221355	32.1131	-0.0160946	0.0908314	-0.174072	0.861809	0.978021								3	96219057	96221355	3.30932	8.6151	6.32863
Kalrn/ENSMUSG00000061751	16	34027201	34522096	10769.8	0.0113805	0.0939505	0.121142	0.903579	0.978021		16	34140205	34519104	3.64571	12.2423	9.29343	16	34027201	34522096	4.34539	15.637	12.9044
Mbp/ENSMUSG00000041607	18	82546058	82588515	738.025	0.0115388	0.0924246	0.125	0.900524	0.978021								18	82546058	82588515	3.75513	11.4889	9.01192
Mt3/ENSMUSG00000031760	8	94152416	94155987	74.0825	-0.0123302	0.097946	-0.124507	0.900914	0.978021		8	94152416	94155578	4.03795	14.2377	11.0734	8	94152465	94155987	3.95334	14.1771	11.5292
Mtg2,Ss18l1/ENSMUSG00000039069,ENSMUSG00000039086	2	180069439	180071285	23.7119	0.0151804	0.0883947	0.172589	0.862975	0.978021								2	180069439	180071285	3.21322	8.42277	6.18392
Myl6/ENSMUSG00000090841	10	128487291	128495785	111.397	-0.0138195	0.100811	-0.136371	0.891528	0.978021		10	128487291	128495785	3.19021	8.81802	6.18505	10	128487360	128493708	3.84106	12.0703	9.59108
Nap1l5/ENSMUSG00000055430	6	58903170	58907204	55.5195	0.019398	0.0991152	0.196332	0.844351	0.978021								6	58903170	58907204	3.11549	7.91103	5.69364
Nedd4l/ENSMUSG00000024589	18	65009917	65222980	3199.4	0.019138	0.0989964	0.19339	0.846654	0.978021								18	65009917	65222980	3.06487	7.57465	5.40917
Nell2/ENSMUSG00000022454	15	95212368	95446605	3663.33	0.0186011	0.0982626	0.189355	0.849814	0.978021								15	95212368	95446605	3.08414	7.7302	5.5401
Per1,Vamp2/ENSMUSG00000020893,ENSMUSG00000020894	11	69088455	69110959	302.905	-0.010093	0.0911218	-0.110574	0.911954	0.978021								11	69088455	69110959	3.13595	7.88217	5.70853
Pfn1,Rnf167/ENSMUSG00000018293,ENSMUSG00000040746	11	70647474	70654628	105.725	-0.0226307	0.100812	-0.223996	0.82276	0.978021								11	70647474	70654628	3.21454	8.28267	6.06937
Pgbd5/ENSMUSG00000050751	8	124359109	124435285	1436.6	0.0232384	0.0946521	0.245633	0.805967	0.978021		8	124359844	124435285	3.00024	7.74723	5.16771	8	124359109	124434438	3.85345	11.815	9.25852
Pnrc2/ENSMUSG00000028675	4	135869063	135876508	100.197	-0.0159866	0.100724	-0.15874	0.873874	0.978021								4	135869063	135876508	3.34405	9.75733	7.40383
Prkce/ENSMUSG00000045038	17	86166742	86663242	7660.86	0.0151084	0.0914225	0.165285	0.868719	0.978021								17	86166742	86663242	3.03757	7.43511	5.28268
Sfpq,Gm12940/ENSMUSG00000028820	4	127021236	127052767	478.414	0.0134651	0.0820934	0.163983	0.869744	0.978021								4	127021236	127052767	3.06324	7.72661	5.54088
Slc17a7/ENSMUSG00000070570	7	45163679	45177694	253.892	0.0195498	0.0956878	0.203792	0.838516	0.978021		7	45163679	45177310	3.18114	8.76134	6.11086	7	45163969	45177694	4.20339	13.7207	11.0458
Sptan1/ENSMUSG00000057738	2	29965667	30036018	1017.5	-0.00861629	0.0831955	-0.103551	0.917525	0.978021								2	29965667	30036018	3.0522	7.45368	5.28847
Syt1/ENSMUSG00000035864	10	108491520	109011106	9468.23	0.00998825	0.0919686	0.108616	0.913507	0.978021								10	108491520	109011106	3.37203	9.39702	7.04705
Tcf4/ENSMUSG00000053477	18	69344250	69692446	8781.08	0.0154866	0.0937193	0.165264	0.868736	0.978021		18	69344834	69692446	3.59092	12.2474	9.33675	18	69344250	69692441	4.58214	17.9848	15.151
Tubb5/ENSMUSG00000001525	17	35832166	35837848	84.9836	-0.0126212	0.0994216	-0.126038	0.899702	0.978021								17	35832166	35837848	3.05861	7.70944	5.51318
Ube3a/ENSMUSG00000025326	7	59224318	59294439	1132.26	-0.0168127	0.097322	-0.172902	0.862729	0.978021								7	59224318	59294439	3.03045	7.79096	5.62224
Zbtb20/ENSMUSG00000022708	16	43442054	43649230	3996.95	0.0155853	0.0975	0.159892	0.872966	0.978021								16	43442054	43649230	3.75022	11.7511	9.25564
Agap2/ENSMUSG00000025422	10	127077364	127101446	323.545	0.00677786	0.092804	0.0728768	0.941904	0.978907								10	127077364	127101446	3.36322	9.40574	7.13116
Grin2b/ENSMUSG00000030209	6	135705309	136173154	9598.71	0.00674969	0.0914127	0.0738442	0.941134	0.978907								6	135705309	136173154	3.79318	11.6826	9.14361
Hist1h4c/ENSMUSG00000060678	13	23697475	23698844	26.8035	0.00860402	0.0898187	0.0940684	0.925055	0.978907		13	23697475	23698603	3.47943	11.4989	8.57902	13	23697534	23698844	4.22412	15.2126	12.5686
Nrn1/ENSMUSG00000039114	13	36724004	36736050	169.582	-0.00753318	0.0997312	-0.0754464	0.93986	0.978907								13	36724004	36736050	3.13811	8.01208	5.81605
Ppp3ca/ENSMUSG00000028161	3	136668581	136942071	7362.02	0.00787172	0.0942147	0.0835606	0.933406	0.978907		3	136668775	136942071	3.6867	12.1523	9.1525	3	136668581	136941940	4.82411	18.5177	15.5364
Qk/ENSMUSG00000062078	17	10193270	10323134	3025.96	0.00861253	0.0990445	0.0869833	0.930685	0.978907		17	10193270	10323134	3.15957	9.26915	6.54305	17	10193672	10321114	4.26375	15.1067	12.34
Rhob/ENSMUSG00000054364	12	8495880	8501185	155.617	0.00892552	0.100157	0.0887926	0.929247	0.978907		12	8495880	8500982	4.8098	21.7745	18.1615	12	8495918	8501185	6.14813	30.1584	26.7968
Anks1b/ENSMUSG00000058589	10	90602789	90978985	6625.58	0.006361	0.0945561	0.0672815	0.946358	0.980036								10	90602789	90978985	3.43032	9.90095	7.57009
Tnfrsf25,Plekhg5/ENSMUSG00000024793,ENSMUSG00000039713	4	152085621	152125758	626.234	0.00473021	0.0760486	0.0622037	0.950401	0.980733								4	152085621	152125758	3.47568	9.51526	7.16547
Phyhip/ENSMUSG00000003469	14	70457554	70470511	217.104	0.00419926	0.0958679	0.0437346	0.965116	0.992398								14	70457554	70470511	3.53649	10.08	7.69308
Dnajc1,Mllt10/ENSMUSG00000026740,ENSMUSG00000026743	2	18193830	18220181	361.872	0.00316882	0.0977683	0.032475	0.974093	0.993028								2	18193830	18220181	3.10609	7.76377	5.59531
Rtn1/ENSMUSG00000021087	12	72209213	72248813	566.231	-0.00270593	0.0899914	-0.0301277	0.975965	0.993028								12	72209213	72248813	3.17023	8.08467	5.85776
Snap25/ENSMUSG00000027273	2	136712804	136791722	1411.79	0.00312955	0.0909236	0.0344305	0.972534	0.993028								2	136712804	136791722	3.47345	9.95419	7.56213
Calm3/ENSMUSG00000019370	7	16912721	16924080	191.163	-0.00248478	0.0983611	-0.0251836	0.979909	0.993566		7	16912878	16923857	3.16671	8.74188	6.06597	7	16912721	16924080	3.75437	11.389	8.93783
Fth1/ENSMUSG00000024661	19	9981888	9987084	105.779	0.00161078	0.100794	0.0159153	0.987302	0.996417		19	9982399	9986944	3.47765	11.3615	8.49449	19	9981888	9987084	4.39283	15.4136	12.6956
Pnmal2/ENSMUSG00000070802	7	16944754	16951168	94.8714	-0.00131467	0.0998557	-0.0130745	0.989568	0.996417								7	16944754	16951168	3.40077	9.34323	7.05047
Clcn2,Fam131a/ENSMUSG00000022843,ENSMUSG00000050821	16	20688131	20717162	449.06	0.000217541	0.083348	0.0026071	0.99792	0.99792		16	20688173	20713365	3.24823	9.90926	7.20071	16	20688131	20717162	4.00176	13.5121	10.9673
Nrxn1/ENSMUSG00000024109	17	90029697	90102035	1298.27	0.000426725	0.0849268	0.00502713	0.995989	0.99792								17	90029697	90102035	3.25031	8.76047	6.4772

## Sheet: mPFC
Medial Prefrontal Cortex										Peaks
	Combined Peaks									Naïve						CFC30'
Peak	Chromosome	Start	End	baseMean	log2FoldChange	lfcSE	stat	pvalue	padj	Chromosome	Start	End	Fold-change	-log10pvalue	-log10qvalue	Chromosome	Start	End	Fold-change	-log10pvalue	-log10qvalue
Homer1/ENSMUSG00000007617	13	93303827	93449998	4176.89	0.689356	0.10056	6.85606	7.07839e-12	1.9324e-09							13	93303827	93449998	5.13226	31.289	28.1314
Egr3/ENSMUSG00000033730	14	70076422	70087007	210.068	0.728047	0.107974	6.73497	1.63961e-11	2.23806e-09							14	70076422	70087007	3.74892	16.2886	13.7365
1700016P03Rik/ENSMUSG00000085609	11	75169951	75182738	288.538	0.573899	0.0983404	5.83105	5.50796e-09	5.01225e-07							11	75169951	75182738	5.68215	36.2135	32.9363
Mical2/ENSMUSG00000038244	7	112225233	112365158	4000.13	0.546963	0.0973728	5.61759	1.93642e-08	1.32161e-06							7	112225233	112365158	4.81989	26.3301	23.2782
Hspa8/ENSMUSG00000015656	9	40801114	40809722	310.058	0.537294	0.0989185	5.42924	5.65943e-08	3.09005e-06							9	40801114	40809722	6.19609	42.8901	39.4793
Enc1/ENSMUSG00000041773	13	97240178	97255730	761.55	0.407377	0.0767962	5.30337	1.13687e-07	4.43379e-06	13	97240554	97255617	4.19487	19.318	15.844	13	97240178	97255730	7.37958	57.1784	53.2046
Spred1/ENSMUSG00000027351	2	117119598	117195103	1869.07	0.417328	0.0786569	5.30524	1.12523e-07	4.43379e-06							2	117119598	117195103	3.94469	18.2344	15.5396
Arc/ENSMUSG00000022602	15	74667116	74673281	447.793	0.647675	0.126029	5.22206	1.76943e-07	6.03818e-06	15	74667295	74673281	4.50201	20.4041	16.9205	15	74667116	74672874	14.3096	167.066	162.266
Dusp1/ENSMUSG00000024190	17	26503891	26508766	143.43	0.535874	0.106725	5.01307	5.35691e-07	1.62493e-05							17	26503891	26508766	4.85418	27.6191	24.5983
Kcnj9/ENSMUSG00000038026	1	172311082	172329463	475.805	-0.336096	0.0768961	-4.36847	1.25122e-05	0.000294793	1	172311460	172329120	3.21667	11.748	8.93382	1	172311082	172329463	3.32221	13.3392	11.0101
Npas4/ENSMUSG00000045903	19	4982542	4990770	316.871	0.547159	0.125645	4.36081	1.29579e-05	0.000294793	19	4983000	4990770	3.11226	9.81139	7.02788	19	4982542	4990752	7.45099	55.6626	51.8
Vgf/ENSMUSG00000037428	5	137028657	137039068	266.21	0.411237	0.0938213	4.38005	1.18654e-05	0.000294793	5	137030035	137036269	3.59164	13.5444	10.5082	5	137028657	137039068	5.40348	37.7386	34.7815
Pknox2/ENSMUSG00000035934	9	37132284	37147219	290.011	-0.385126	0.0896081	-4.29346	1.7591e-05	0.00036941	9	37137074	37147211	3.38775	12.3828	9.42021	9	37132284	37147219	3.04757	10.8674	8.70725
Nr4a1/ENSMUSG00000023034	15	101260897	101276923	478.759	0.529064	0.126014	4.20734	2.58391e-05	0.000503862							15	101260897	101276923	6.21741	43.6669	40.2586
Arl4d/ENSMUSG00000034936	11	101665567	101669183	74.5058	0.487976	0.119464	4.08214	4.46229e-05	0.000794822							11	101665567	101669183	3.5568	14.1353	11.6428
Sf1/ENSMUSG00000024949	19	6363636	6365041	33.2073	-0.523104	0.127128	-4.07214	4.6583e-05	0.000794822	19	6363636	6365041	3.30118	11.2471	8.34904
Ctxn1/ENSMUSG00000048644	8	4254365	4260064	138.522	-0.422263	0.105693	-3.98726	6.68418e-05	0.0010734	8	4254365	4260064	3.09663	9.84268	7.02644
Klf9/ENSMUSG00000033863	19	23140816	23175744	772.843	0.286334	0.072523	3.94837	7.8685e-05	0.00119339							19	23140816	23175744	3.42797	13.4105	10.9603
Ier5/ENSMUSG00000056708	1	155093509	155099706	183.797	0.383329	0.0974277	3.93311	8.38553e-05	0.00120487							1	155093509	155099706	4.7964	27.4016	24.4029
Foxg1,3110039M20Rik/ENSMUSG00000020950,ENSMUSG00000104861	12	49376228	49412708	842.883	-0.298755	0.0765946	-3.89963	9.6338e-05	0.0012749							12	49376228	49412708	3.31998	13.135	10.813
Map1a/ENSMUSG00000027254	2	121294257	121312853	484.966	-0.306609	0.0786821	-3.89532	9.80696e-05	0.0012749	2	121295165	121312288	3.28518	11.7039	8.81763	2	121294257	121312853	3.38273	13.315	10.9552
Bhlhe40/ENSMUSG00000030103	6	108658676	108668805	287.728	0.3813	0.0991441	3.84584	0.00012014	0.00142601							6	108658676	108668805	4.90214	27.4809	24.4637
Per1,Vamp2/ENSMUSG00000020893,ENSMUSG00000020894	11	69087572	69112954	672.484	0.318053	0.0826882	3.84653	0.000119802	0.00142601							11	69087572	69112954	4.13001	20.7149	17.9379
Cck/ENSMUSG00000032532	9	121487079	121496163	251.515	0.364746	0.0959335	3.80206	0.000143498	0.00163229							9	121487079	121496163	4.31918	22.0653	19.2212
Klf10/ENSMUSG00000037465	15	38290389	38301503	225.103	0.370955	0.0987818	3.75603	0.000172628	0.0018388							15	38290389	38301503	3.33325	12.8605	10.4892
Lncpint/ENSMUSG00000044471	6	31047309	31222447	7509.14	0.37963	0.10143	3.74297	0.000181859	0.0018388	6	31049250	31221227	3.53804	13.5293	10.3944	6	31047309	31222447	6.66805	47.5138	43.7764
Stmn1/ENSMUSG00000028832	4	134468282	134478509	242.708	-0.350255	0.0932983	-3.75155	0.000175742	0.0018388							4	134468282	134478509	3.04361	10.3588	8.13273
Dusp6/ENSMUSG00000019960	10	99262251	99270015	241.056	0.350029	0.0948633	3.68791	0.000226101	0.00212847	10	99263367	99269353	3.11409	10.009	7.16621	10	99262251	99270015	5.25758	31.7523	28.6017
Malat1/ENSMUSG00000092341	19	5792658	5804587	1415.09	0.45783	0.124134	3.69248	0.000222077	0.00212847	19	5793395	5804139	7.3576	65.5216	60.4437	19	5792658	5804587	16.5	221.916	216.896
Sgk1/ENSMUSG00000019970	10	21991982	22001566	271.203	0.368781	0.104089	3.54259	0.000396214	0.00360555							10	21991982	22001566	4.639	25.401	22.4824
Ankrd33b/ENSMUSG00000022237	15	31282304	31368845	2046.31	0.313859	0.0893561	3.5124	0.000444085	0.00391081							15	31282304	31368845	3.78311	16.3338	13.7162
Tet3/ENSMUSG00000034832	6	83349518	83443562	1803	0.287991	0.083758	3.4384	0.000585156	0.00499211							6	83349518	83443562	3.05313	10.4752	8.23831
Baiap2/ENSMUSG00000025372	11	119930522	120019840	2291.67	0.250106	0.073763	3.39068	0.000697204	0.00576778							11	119930522	120019840	4.10948	20.2838	17.5815
Spred2/ENSMUSG00000045671	11	19924295	20029144	1973.49	0.336383	0.0995647	3.37873	0.000728206	0.00584707							11	19924295	20029144	3.04045	10.4208	8.19282
Hivep3/ENSMUSG00000028634	4	120112681	120140951	629.328	0.261885	0.07938	3.29932	0.00096921	0.00755984							4	120112681	120140951	3.5045	13.5507	11.0771
Arpp19/ENSMUSG00000007656	9	75037886	75063014	498.277	-0.252918	0.0775204	-3.26201	0.00110626	0.00838911	9	75051960	75061377	4.01095	17.8512	14.4874	9	75037886	75063014	3.36936	14.4016	12.0193
Pdp1/ENSMUSG00000049225	4	11954006	11967740	283.539	0.299253	0.0933011	3.207	0.00134129	0.00965631							4	11954006	11967740	3.29618	12.5899	10.2107
Trim9/ENSMUSG00000021071	12	70236723	70347412	2869.32	0.273945	0.0854351	3.20639	0.0013441	0.00965631							12	70236723	70347412	3.95901	18.3453	15.6473
Egr4/ENSMUSG00000071341	6	85509894	85513586	69.6191	0.380425	0.120307	3.15801	0.00158848	0.010577							6	85509894	85513586	3.27071	11.6508	9.29543
Ppia/ENSMUSG00000071866	11	6415100	6421541	172.099	-0.33083	0.104298	-3.16834	0.00153311	0.010577	11	6415630	6421541	3.15796	11.6463	8.78064	11	6415100	6421331	3.19902	12.3462	10.0174
Schip1/ENSMUSG00000027777	3	68525259	68634729	2836.25	0.295344	0.093426	3.16124	0.00157101	0.010577	3	68571287	68632023	3.16937	10.6449	7.73601	3	68525259	68634729	4.41992	24.6343	21.8609
Junb/ENSMUSG00000052837	8	84968811	84979649	271.466	0.331001	0.106323	3.11301	0.00185187	0.0120371							8	84968811	84979649	5.16832	34.7964	31.784
Egr1/ENSMUSG00000038418	18	34858630	34866542	337.036	0.374259	0.125191	3.00756	0.00263354	0.0167199	18	34858630	34866150	3.97471	16.5211	13.2285	18	34861008	34866542	9.99302	92.6199	88.0127
Nptx1/ENSMUSG00000025582	11	119536464	119549570	370.209	0.248554	0.0841028	2.95574	0.00311923	0.0193534							11	119536464	119549570	4.5382	23.8395	20.9917
Ppp1r10/ENSMUSG00000039220	17	35912475	35933074	494.372	-0.275476	0.0936117	-2.94191	0.00326198	0.0197893	17	35915692	35924180	4.53411	28.1477	24.4789	17	35912475	35933074	4.23904	28.2481	25.706
Ttc9b/ENSMUSG00000007944	7	27654098	27666852	273.589	-0.256284	0.0876561	-2.92225	0.00347509	0.0203296	7	27654098	27662756	3.71503	14.5052	11.3976	7	27654122	27666852	3.16644	12.1584	9.91524
Yipf2/ENSMUSG00000032182	9	21583543	21595552	256.995	-0.259187	0.0887295	-2.92003	0.00349996	0.0203296	9	21583543	21595552	3.03692	10.1422	7.46397
Dbp/ENSMUSG00000059824	7	45699654	45722462	551.527	-0.222428	0.0773563	-2.87498	0.00404051	0.0225114	7	45699654	45714407	3.84611	16.7615	13.5978	7	45700081	45722462	3.506	17.2136	14.8762
Snhg11/ENSMUSG00000044349	2	158375499	158387562	509.76	-0.24961	0.0867255	-2.87691	0.0040159	0.0225114	2	158375499	158387460	4.7717	24.3604	20.6479	2	158375545	158387562	5.26137	31.3949	28.2183
Adgrb1/ENSMUSG00000034730	15	74515289	74592372	1953.29	0.210133	0.0735799	2.85584	0.00429227	0.0234358	15	74557321	74591337	3.39911	12.2494	9.24366	15	74515289	74592372	3.86895	18.3413	15.7888
Akap8,Akap8l/ENSMUSG00000002625,ENSMUSG00000024045	17	32320545	32324796	105.067	-0.317134	0.111076	-2.84897	0.0043861	0.0234785	17	32320545	32324796	3.13862	11.9106	9.07204
Cx3cl1/ENSMUSG00000031778	8	94772089	94790165	527.404	0.213769	0.075605	2.82726	0.00469488	0.0244445	8	94772134	94787713	3.34451	11.4803	8.53716	8	94772089	94790165	4.99167	28.7391	25.7083
Gtpbp6,Plcxd1/ENSMUSG00000033434,ENSMUSG00000064247	5	110101698	110106637	121.08	-0.313189	0.110736	-2.82381	0.00474564	0.0244445	5	110101698	110106637	3.19876	9.81274	6.96083
Cbx6/ENSMUSG00000089715	15	79820589	79834242	376.714	-0.228329	0.0825383	-2.76527	0.00568753	0.0282308	15	79820925	79834132	3.13329	10.3883	7.54363	15	79820589	79834242	3.49577	14.2251	11.7555
Myl6/ENSMUSG00000090841	10	128487296	128498375	229.115	-0.25032	0.0904703	-2.76552	0.0056833	0.0282308	10	128487443	128495280	3.19235	11.1132	8.28738	10	128487296	128498375	3.05691	11.2958	9.13851
Hspa5/ENSMUSG00000026864	2	34769358	34780625	237.114	0.272956	0.10007	2.72768	0.00637812	0.0310933							2	34769358	34780625	3.56019	14.5915	12.1128
Pcdh1/ENSMUSG00000051375	18	38175696	38212295	857.65	0.171535	0.0652844	2.62773	0.00859557	0.0411683							18	38175696	38212295	3.54612	14.0504	11.5472
Efhd2/ENSMUSG00000040659	4	141855006	141875840	405.958	0.20424	0.0784913	2.60192	0.00927032	0.0431034							4	141855006	141875840	3.13607	10.9224	8.6475
Gm27032(Mir124a-3hg)/ENSMUSG00000098051	2	180891175	180899691	326.094	-0.229094	0.0883628	-2.59168	0.00955081	0.0431034	2	180891175	180899691	4.52582	22.9949	19.4068	2	180891237	180899588	5.10581	31.5434	28.4687
H3f3b/ENSMUSG00000016559	11	116019443	116024712	164.793	-0.290633	0.111886	-2.59557	0.00944342	0.0431034	11	116020148	116024669	4.07536	18.2325	14.892	11	116019443	116024712	3.76545	18.0132	15.4478
Hivep2/ENSMUSG00000015501	10	13964725	14155077	4205.19	0.286751	0.110776	2.5888	0.00963117	0.0431034							10	13964725	14155077	3.48375	14.0578	11.5721
Camk2a/ENSMUSG00000024617	18	60925506	61013856	3253.1	0.193101	0.0757113	2.55043	0.0107591	0.046891	18	60925506	61000180	4.00787	16.8685	13.5344	18	60925506	61013856	5.78431	37.6487	34.3084
Ntrk2/ENSMUSG00000055254	13	58806697	59139048	7257.85	0.291312	0.114327	2.54843	0.010821	0.046891							13	58806697	59139048	3.31188	12.582	10.1965
Rnu1a1/ENSMUSG00000095969	11	87422629	87423254	25.1598	-0.313065	0.126471	-2.4729	0.0134023	0.0571692	11	87422640	87423249	3.54666	16.8555	13.5696	11	87422629	87423254	3.33602	14.419	11.9284
Usp2/ENSMUSG00000032010	9	44077000	44097371	414.794	-0.205622	0.0845769	-2.43122	0.0150479	0.0632013	9	44084723	44096901	3.12069	10.077	7.27735	9	44077000	44097371	3.19137	11.7408	9.47548
Gm22068/ENSMUSG00000096205	11	87426524	87427205	17.9969	-0.298782	0.123441	-2.42338	0.0153768	0.0636039	11	87426524	87427205	3.28637	11.0817	8.16672
Eif4a2/ENSMUSG00000022884	16	23107593	23117623	271.866	-0.264825	0.109957	-2.4074	0.0160665	0.0654651	16	23107623	23115880	3.51867	13.9033	10.8825	16	23107593	23117623	3.57739	15.6168	13.1653
Ndrg4/ENSMUSG00000036564	8	95697182	95725527	679.237	-0.151887	0.0639587	-2.37454	0.0175709	0.070542	8	95702463	95720172	3.67558	14.918	11.7822	8	95697182	95725527	3.7831	17.3668	14.8543
Gfod1/ENSMUSG00000051335	13	43189491	43277507	1622.39	0.295718	0.125102	2.36543	0.0180093	0.0712541							13	43189491	43277507	3.01426	10.2229	7.99332
Ddx5/ENSMUSG00000020719	11	106778930	106790059	410.294	-0.194148	0.0840079	-2.3106	0.0208551	0.0801894	11	106779222	106788982	4.26017	20.0492	16.552	11	106778930	106790059	4.60942	26.2968	23.3177
Tuba1a/ENSMUSG00000072235	15	98948255	98954501	176.305	-0.236057	0.101894	-2.31547	0.0205871	0.0801894	15	98948255	98953908	3.63205	15.6729	12.5445	15	98948278	98954501	4.27615	22.3706	19.6883
Gas5/ENSMUSG00000053332	1	161035067	161041358	233.775	-0.244842	0.106141	-2.30508	0.0211623	0.0802406	1	161035133	161040993	3.8858	17.9691	14.6096	1	161035067	161041358	4.39222	23.3401	20.4668
Snap25/ENSMUSG00000027273	2	136712806	136792004	2819.95	0.201319	0.0889087	2.26422	0.0235603	0.0859102	2	136712810	136791928	3.29505	11.5487	8.57017	2	136712806	136792004	5.08255	29.7145	26.5326
Sox8/ENSMUSG00000024176	17	25563076	25572614	179.889	0.225998	0.0998975	2.26355	0.0236017	0.0859102							17	25563076	25572614	3.14484	10.9879	8.72074
Sqstm1/ENSMUSG00000015837	11	50197215	50211287	332.576	-0.203311	0.0897858	-2.26362	0.0235975	0.0859102	11	50197355	50211287	3.05268	9.63887	6.93424	11	50197215	50211140	3.10678	11.1052	8.89621
Gm3764(mir9-1hg)/ENSMUSG00000097156	3	88205301	88232038	751.309	-0.16819	0.0760393	-2.21156	0.026997	0.0969762	3	88207095	88231790	3.25111	11.4722	8.56469	3	88205301	88232038	3.89564	17.6444	15.0275
Spsb3,Mrps34,Nme3,Eme2/ENSMUSG00000024160,ENSMUSG00000038880,ENSMUSG00000073435,ENSMUSG00000073436	17	24887701	24907521	458.111	-0.16917	0.0766714	-2.20605	0.0273805	0.0970763	17	24887701	24907521	3.05907	10.1155	7.39888
Hsp90ab1/ENSMUSG00000023944	17	45564216	45574549	325.418	0.182874	0.0839103	2.17967	0.029282	0.102487	17	45565949	45574021	3.32058	12.6194	9.62461	17	45564216	45574549	4.75496	28.4283	25.4659
Eif1/ENSMUSG00000035530	11	100318954	100324138	158.344	-0.234929	0.108449	-2.16448	0.0304273	0.105148	11	100318954	100324138	3.89686	16.5955	13.4224	11	100319676	100323917	4.48041	23.3938	20.6121
B330016D10Rik/ENSMUSG00000048406	4	141544924	141547102	48.1657	-0.264284	0.123675	-2.13308	0.0329182	0.110022							4	141544924	141547102	3.02124	10.287	8.12604
Coro1a/ENSMUSG00000030707	7	126688908	126704714	294.378	-0.18454	0.0865531	-2.13151	0.0330468	0.110022							7	126688908	126704714	3.07748	10.9253	8.69691
Fbxw7/ENSMUSG00000028086	3	84951807	84984039	1248.83	-0.188897	0.0885253	-2.13349	0.0328843	0.110022	3	84951852	84982509	3.74847	17.2586	13.9219	3	84951807	84984039	4.88085	27.7572	24.6585
Cnih2,Yif1a,Tmem151a/ENSMUSG00000024873,ENSMUSG00000024875,ENSMUSG00000061451	19	5075290	5101269	539.069	-0.147031	0.0696783	-2.1099	0.0348674	0.114684	19	5088971	5099671	3.17066	11.3036	8.47323	19	5075290	5101269	3.13977	11.8279	9.59061
Hist1h1e/ENSMUSG00000051627	13	23620545	23622553	46.9395	-0.254175	0.125241	-2.02917	0.0424412	0.137934							13	23620545	23622553	3.04505	11.084	8.85946
Igsf9b/ENSMUSG00000034275	9	27299201	27362940	1428.75	0.146993	0.0726819	2.02239	0.0431359	0.138542							9	27299201	27362940	3.28014	12.2362	9.86644
Atf4/ENSMUSG00000042406	15	80250837	80260189	270.299	-0.194457	0.0971513	-2.00176	0.0453103	0.142314	15	80253556	80259704	3.54309	16.4485	13.2901	15	80250837	80260189	4.26844	23.3388	20.6077
Pea15a/ENSMUSG00000013698	1	172184193	172207001	435.633	-0.15687	0.0783844	-2.00136	0.045354	0.142314							1	172184193	172207001	3.38451	13.5268	11.1888
Ptprn/ENSMUSG00000026204	1	75243652	75264095	403.271	0.178134	0.0892502	1.99655	0.045874	0.142314							1	75243652	75264095	3.03039	10.9918	8.80009
Lmo4/ENSMUSG00000028266	3	144183549	144206048	910.771	-0.160769	0.0810736	-1.98269	0.0474022	0.145402	3	144185051	144205521	4.69353	22.9265	19.2295	3	144183549	144206048	5.3377	32.2742	29.0592
Ctdsp2/ENSMUSG00000078429	10	126978870	127002536	513.277	-0.138808	0.0703992	-1.97162	0.048653	0.147581							10	126978870	127002536	3.02191	10.29	8.08529
Calr/ENSMUSG00000003814	8	84832209	84846931	339.437	0.17299	0.0882999	1.95934	0.050073	0.148586							8	84832209	84846931	3.09265	12.8228	10.5408
Dmtn/ENSMUSG00000022099	14	70599057	70629484	741.768	0.126655	0.0646398	1.95936	0.0500707	0.148586							14	70599057	70629484	3.57488	14.6618	12.1646
Nab2/ENSMUSG00000025402	10	127659004	127667623	178.33	0.199134	0.102595	1.94083	0.0522786	0.152288							10	127659004	127667623	3.43486	13.5558	11.1614
Zc3h4/ENSMUSG00000059273	7	16399681	16404472	118.146	-0.216657	0.111672	-1.93954	0.0524361	0.152288							7	16399681	16404472	3.19713	11.4269	9.15097
Cbarp/ENSMUSG00000035640	10	80127789	80159747	743.778	0.1281	0.0666797	1.92116	0.0547112	0.157223	10	80128207	80139408	3.23878	11.2802	8.49475	10	80127789	80159747	3.58136	15.3291	12.8834
2410006H16Rik/ENSMUSG00000086841	11	62601693	62610781	212.116	-0.188835	0.0998045	-1.8915	0.0585574	0.166523	11	62601754	62608975	3.24808	11.1908	8.37893	11	62601693	62610781	3.46137	14.3088	11.9421
Zfp513/ENSMUSG00000043059	5	31186298	31207764	351.121	-0.159929	0.0851454	-1.87825	0.0603471	0.169843	5	31197363	31202982	3.5589	13.8362	10.7805	5	31186298	31207764	3.07614	11.7395	9.58259
Gnb2/ENSMUSG00000029713	5	137510655	137533378	418.539	-0.139446	0.0748288	-1.86341	0.0624042	0.17384	5	137524216	137533227	3.262	11.441	8.59278	5	137510655	137533378	3.25727	13.0235	10.7929
Eef1a1/ENSMUSG00000037742	9	78473623	78482362	244.538	-0.200606	0.108039	-1.85611	0.0634377	0.174934	9	78475055	78481830	3.56799	15.4485	12.3408	9	78473623	78482362	4.21621	22.2042	19.5828
Map1b/ENSMUSG00000052727	13	99418034	99516967	2345.85	0.169277	0.0923441	1.83309	0.0667897	0.180514							13	99418034	99516967	3.52736	14.3662	11.8699
Sprn/ENSMUSG00000045733	7	140147124	140154985	209.911	-0.181598	0.0990754	-1.83181	0.0669794	0.180514							7	140147124	140154985	3.62437	15.8489	13.316
Tubb5/ENSMUSG00000001525	17	35822161	35838299	291.776	-0.157634	0.0861928	-1.8287	0.0674449	0.180514	17	35832690	35838299	3.34997	11.7039	8.72107	17	35822161	35838224	3.10191	11.9345	9.73034
Dda1,Ano8/ENSMUSG00000074247,ENSMUSG00000034863	8	71473527	71477303	91.0842	-0.205272	0.115038	-1.78277	0.074624	0.19779	8	71473527	71477303	3.11858	9.76668	7.00371
Hist2h4/ENSMUSG00000091405	3	96261466	96263676	60.9585	-0.214935	0.12116	-1.77202	0.0763908	0.200526	3	96262277	96263676	3.01989	11.7094	8.7508	3	96261466	96263535	3.69614	16.8042	14.3436
Snord104/ENSMUSG00000065126	11	106500158	106507805	131.051	-0.182908	0.105604	-1.73131	0.0833972	0.216833	11	106500754	106503326	3.48098	13.7824	10.7105	11	106500158	106507805	3.05589	11.8282	9.74056
Brd2/ENSMUSG00000024335	17	34109156	34123021	419.531	-0.143948	0.083806	-1.71753	0.0858825	0.220153	17	34109814	34122605	3.45706	12.7993	9.78933	17	34109156	34123021	4.06762	18.8715	16.1693
Hmgcr/ENSMUSG00000021670	13	96641762	96671478	602.65	0.125927	0.0734186	1.71532	0.086287	0.220153							13	96641762	96671478	3.03052	10.3689	8.15741
Gabarapl1/ENSMUSG00000030161	6	129533170	129544714	289.326	-0.146452	0.08778	-1.66814	0.0952874	0.240865							6	129533170	129544714	3.2702	12.3598	10.0265
Golga1,Scai/ENSMUSG00000026754,ENSMUSG00000035236	2	39064963	39066857	41.5243	-0.20996	0.12641	-1.65283	0.0983656	0.246365	2	39064963	39066857	3.10646	10.0794	7.31707
Atp2a2/ENSMUSG00000029467	5	122450232	122503548	1137.2	0.116546	0.0707059	1.64839	0.0992731	0.246378							5	122450232	122503548	3.09322	10.8542	8.59703
Mmp17/ENSMUSG00000029436	5	129584108	129612901	573.888	0.124965	0.0762328	1.63937	0.101137	0.248743							5	129584108	129612901	3.02684	10.486	8.30628
Slc2a6,Cacfd1/ENSMUSG00000036067,ENSMUSG00000015488	2	27018239	27023427	132.215	-0.173333	0.106053	-1.63314	0.102439	0.249695	2	27018239	27023427	3.11818	9.87911	7.11848
Mef2c/ENSMUSG00000005583	13	83523593	83675201	4471.79	-0.178929	0.110137	-1.62458	0.104253	0.251868	13	83523593	83675201	3.03539	10.2066	7.34713	13	83523994	83674629	3.56328	15.3174	12.7616
Itm2c/ENSMUSG00000026223	1	85894609	85911479	349.842	0.13729	0.0848522	1.61839	0.105578	0.252831							1	85894609	85911479	3.09948	10.5939	8.34077
Arpp21/ENSMUSG00000032503	9	112052302	112236318	8324.63	-0.187934	0.116643	-1.61126	0.107123	0.2543	9	112052302	112236318	4.84558	25.3221	21.4818	9	112052411	112236073	5.50904	34.304	30.9759
Fmnl1/ENSMUSG00000055805	11	103176827	103200560	353.522	0.151282	0.0944951	1.60153	0.109259	0.257136							11	103176827	103200560	3.04345	10.8794	8.74315
Iqcc/ENSMUSG00000040795	4	129617529	129619568	48.1425	-0.193608	0.12386	-1.55844	0.119129	0.277969	4	129617529	129619568	3.16131	10.0706	7.29781
Shank1/ENSMUSG00000038738	7	44309873	44361485	1167.81	0.108689	0.0708127	1.53498	0.124788	0.288705							7	44309873	44361485	3.36748	12.892	10.5129
Camk2n1/ENSMUSG00000046447	4	138453574	138463646	333.809	0.137526	0.0902051	1.52439	0.12741	0.292294	4	138454701	138462635	3.57862	14.4886	11.3352	4	138453574	138463646	5.15977	30.536	27.4612
Tuba1b/ENSMUSG00000023004	15	98929608	98935979	126.996	-0.158139	0.106186	-1.48876	0.13655	0.310651	15	98929608	98934570	3.18079	10.7497	7.89382	15	98929742	98935979	3.70811	16.3958	13.8404
Hist3h2ba/ENSMUSG00000056895	11	58948501	58950251	43.4404	-0.182918	0.125147	-1.4569	0.145144	0.327474							11	58948501	58950251	3.46037	13.8208	11.412
Ttyh1,Leng8,Leng9/ENSMUSG00000030428,ENSMUSG00000035545,ENSMUSG00000043432	7	4119453	4150433	693.291	-0.114415	0.0792025	-1.44455	0.148583	0.332486							7	4119453	4150433	3.26129	12.2262	9.91321
Arhgap32/ENSMUSG00000041444	9	32220755	32269635	1292.39	-0.117265	0.0814377	-1.4398	0.149925	0.332761							9	32220755	32269635	3.44454	14.1241	11.6635
Ywhag/ENSMUSG00000051391	5	135903509	135934890	779.493	0.0880393	0.0621589	1.41633	0.156678	0.344944							5	135903509	135934890	3.58926	14.4341	11.9085
1110008P14Rik/ENSMUSG00000039195	2	32369787	32382063	203.414	-0.129713	0.0929805	-1.39487	0.163056	0.354142							2	32369787	32382063	3.04887	10.8836	8.71202
C130071C03Rik(Mir9-2hg)/ENSMUSG00000050334	13	83719767	83757508	1092.79	-0.0957911	0.0687346	-1.39356	0.16345	0.354142	13	83719972	83753331	3.33793	12.4504	9.46185	13	83719767	83757508	4.04072	20.2054	17.5307
Hist2h2ab,Hist2h2ac/ENSMUSG00000063689,ENSMUSG00000068855	3	96219256	96221764	57.0949	-0.168364	0.121688	-1.38335	0.166557	0.356735	3	96219431	96221040	3.04527	9.16437	6.41524	3	96219256	96221764	3.24619	12.2874	10.0503
Spry2/ENSMUSG00000022114	14	105888331	105898607	286.076	-0.129392	0.0936776	-1.38106	0.167261	0.356735							14	105888331	105898607	3.64154	15.7393	13.2199
Cckbr/ENSMUSG00000030898	7	105425714	105439955	331.655	-0.115645	0.0856014	-1.35101	0.176693	0.365855							7	105425714	105439955	3.26972	12.5024	10.1664
Dynll1/ENSMUSG00000009013	5	115294457	115301733	214.546	0.13459	0.0989122	1.36067	0.173618	0.365855	5	115295006	115300961	3.11522	10.384	7.51802	5	115294457	115301733	4.58096	23.9495	21.0866
Khdrbs3/ENSMUSG00000022332	15	68928566	69109361	7105.97	0.147988	0.108983	1.35791	0.174492	0.365855	15	68928566	69109163	3.7973	15.9967	12.7139	15	68928584	69109361	5.80931	37.8027	34.3585
Pitpnm2/ENSMUSG00000029406	5	124112184	124253844	2605.77	0.128906	0.0954611	1.35037	0.176897	0.365855							5	124112184	124253844	3.14555	11.7471	9.51306
Gria2/ENSMUSG00000033981	3	80665020	80802741	3316.12	-0.128643	0.0971106	-1.32464	0.18529	0.380331							3	80665020	80802741	3.2629	12.5369	10.1507
Olfm1/ENSMUSG00000026833	2	28192984	28233345	1272.03	0.0847727	0.0656211	1.2919	0.196393	0.400114	2	28193291	28233311	3.31335	11.4314	8.51932	2	28192984	28233345	4.4191	23.1863	20.3547
Calm2/ENSMUSG00000036438	17	87427116	87446984	635.574	0.0877659	0.0686022	1.27919	0.200829	0.403134	17	87427116	87446984	3.32776	11.5819	8.61052	17	87427430	87446984	4.70501	24.8316	21.8484
Caly/ENSMUSG00000025468	7	140079746	140082339	66.5328	-0.153295	0.119597	-1.28069	0.200301	0.403134							7	140079746	140082339	3.1937	11.4963	9.20368
Ywhaz/ENSMUSG00000022285	15	36764858	36794982	963.104	0.0806985	0.0638909	1.26301	0.206585	0.411662	15	36765997	36794724	3.11609	11.0132	8.12862	15	36764858	36794982	4.40136	23.5331	20.637
AC162302.2/ENSMUSG00000116305	15	85667761	85710164	966.543	-0.0790316	0.0636944	-1.24085	0.214663	0.423492							15	85667761	85710164	3.19591	11.364	9.06791
Ier5l/ENSMUSG00000089762	2	30470270	30474116	82.4377	0.142461	0.115011	1.23825	0.215624	0.423492							2	30470270	30474116	3.2816	12.2953	9.99353
Actg1/ENSMUSG00000062825	11	120343830	120350608	166.291	-0.123963	0.101217	-1.22439	0.220804	0.430569							11	120343830	120350608	3.48663	15.2323	12.862
Sh3gl1/ENSMUSG00000003200	17	56015240	56022183	186.441	-0.116723	0.0963099	-1.21162	0.225659	0.436915	17	56015240	56022183	3.03761	9.51585	6.78781
Hist1h4i/ENSMUSG00000060639	13	22040056	22041443	31.4703	0.148355	0.127316	1.16559	0.243779	0.455833							13	22040056	22041443	3.42753	13.2059	10.8113
Hist4h4/ENSMUSG00000096010	6	136803628	136804662	33.817	-0.147744	0.126743	-1.16607	0.243587	0.455833							6	136803628	136804662	3.10932	13.0275	10.6985
Meg3,Rtl1,Mirg,Rian,Gm26906,B830012L14Rik/ENSMUSG00000021268,ENSMUSG00000085925,ENSMUSG00000097391,ENSMUSG00000097451,ENSMUSG00000097698,ENSMUSG00000098202	12	109540938	109751881	5919.96	0.121489	0.103261	1.17651	0.239392	0.455833							12	109540938	109751881	4.21504	19.7499	16.9489
Mir9-3hg/ENSMUSG00000097023	7	79498956	79537028	1021.5	0.0740185	0.0627011	1.18051	0.237799	0.455833							7	79498956	79537028	3.85792	16.8132	14.1685
Rnf112/ENSMUSG00000010086	11	61446211	61453966	162.428	-0.118306	0.101289	-1.16776	0.242903	0.455833							11	61446211	61453966	3.00695	10.0364	7.86975
Dpysl2/ENSMUSG00000022048	14	66799943	66872823	1667.89	0.0816679	0.0707185	1.15486	0.248149	0.457894							14	66799943	66872823	3.29302	12.4886	10.1089
Spata2l/ENSMUSG00000033594	8	123224299	123236222	236.265	-0.105659	0.0915154	-1.15465	0.248236	0.457894	8	123231405	123235931	3.31666	11.8837	8.95244	8	123224299	123236222	3.37266	14.5236	12.2463
Pcsk2/ENSMUSG00000027419	2	143765284	143823453	1303.52	-0.108758	0.0949937	-1.14475	0.252312	0.462291							2	143765284	143823453	3.00979	10.2641	8.04115
Nr1d1,Thra/ENSMUSG00000020889,ENSMUSG00000058756	11	98739888	98776294	1110.52	-0.0803272	0.0709609	-1.13204	0.257617	0.465758	11	98740983	98775345	3.59046	16.1353	13.1441	11	98739888	98776294	4.08967	22.5461	19.9731
Synpo/ENSMUSG00000043079	18	60595108	60625247	773.078	0.0714058	0.0629719	1.13389	0.256839	0.465758							18	60595108	60625247	3.80219	17.2271	14.6921
Atp2b1/ENSMUSG00000019943	10	98913674	99035811	3422.14	0.110934	0.101011	1.09818	0.272124	0.476217							10	98913674	99035811	4.07088	19.4245	16.6563
Ckb/ENSMUSG00000001270	12	111660593	111672595	334.315	0.0929648	0.0834452	1.11416	0.265209	0.476217	12	111660593	111672595	3.95156	17.2815	14.0741
Cox20,Hnrnpu/ENSMUSG00000026500,ENSMUSG00000039630	1	178317476	178338586	597.811	-0.0764151	0.0693749	-1.10143	0.270708	0.476217							1	178317476	178338586	3.73986	17.1064	14.525
Jund/ENSMUSG00000071076	8	70696467	70705228	187.263	-0.107561	0.097888	-1.0987	0.271899	0.476217							8	70696467	70705228	3.40741	13.4524	11.0956
Lingo1/ENSMUSG00000049556	9	56608441	56798264	3380.98	0.10732	0.0974762	1.101	0.270896	0.476217	9	56610841	56648121	4.03654	17.157	13.8504	9	56608441	56798264	3.16424	13.8908	11.7821
Prrc2a,Bag6/ENSMUSG00000024393,ENSMUSG00000024392	17	35143325	35149685	148.757	-0.111486	0.102852	-1.08343	0.27862	0.483258	17	35143325	35149685	3.25881	12.303	9.44302
Xbp1/ENSMUSG00000020484	11	5521000	5533421	241.274	0.108023	0.0999819	1.08102	0.279688	0.483258							11	5521000	5533421	3.30284	12.9205	10.5937
Ddit4/ENSMUSG00000020108	10	59948152	59952438	127.407	0.118016	0.111396	1.06029	0.289011	0.495668	10	59948377	59952438	3.09238	9.94842	7.10934	10	59948152	59952101	4.45075	22.8379	19.9922
Limd2/ENSMUSG00000040699	11	106143019	106161131	334.794	-0.0865088	0.0818481	-1.05702	0.290502	0.495668							11	106143019	106161131	3.08786	11.0977	8.93788
Cdip1,Hmox2/ENSMUSG00000004071,ENSMUSG00000004070	16	4757224	4774011	348.613	-0.0844093	0.0817269	-1.03276	0.301717	0.507542							16	4757224	4774011	3.00459	10.942	8.78859
Dclk1/ENSMUSG00000027797	3	55304946	55541504	5312.92	0.112567	0.109349	1.02944	0.303275	0.507542							3	55304946	55541504	3.3145	14.0428	11.7375
Hist1h4c/ENSMUSG00000060678	13	23697372	23699075	41.86	-0.130823	0.126329	-1.03648	0.299978	0.507542	13	23697616	23698537	3.08543	11.5147	8.58484	13	23697372	23699075	3.36113	13.9883	11.6268
Hist2h3b,Hist2h2bb/ENSMUSG00000074403,ENSMUSG00000105827	3	96266369	96270526	70.2958	-0.119822	0.116755	-1.02599	0.304897	0.507542							3	96266369	96270526	3.1456	11.7749	9.53731
Irf2bpl/ENSMUSG00000034168	12	86878427	86885107	154.94	0.102235	0.101568	1.00689	0.313988	0.519507							12	86878427	86885107	3.48063	14.0084	11.6
Bsn/ENSMUSG00000032589	9	108092464	108191470	2443.28	0.0888863	0.0887624	1.00137	0.31665	0.520756							9	108092464	108191470	3.6765	15.3422	12.7836
Hnrnpl/ENSMUSG00000015165	7	28808609	28823788	355.027	-0.0825441	0.0831993	-0.992092	0.321153	0.524998							7	28808609	28823788	3.38523	12.8816	10.5055
Fam212b/ENSMUSG00000048458	3	105704583	105724601	664.989	0.0687971	0.0699088	0.983954	0.325138	0.525223	3	105704583	105724091	3.27335	12.3866	9.40661	3	105704658	105724601	4.65796	26.5126	23.5536
Gapdh/ENSMUSG00000057666	6	125143969	125166945	469.569	-0.0710776	0.0721645	-0.984971	0.324638	0.525223	6	125155748	125166526	3.75349	17.0785	13.965	6	125143969	125166945	3.19117	14.2622	12.1537
Fth1/ENSMUSG00000024661	19	9982005	9987289	144.642	-0.110846	0.113721	-0.975375	0.329374	0.525843							19	9982005	9987289	3.61042	15.6689	13.1943
Rab3a/ENSMUSG00000031840	8	70754605	70762040	184.477	-0.0969365	0.0991115	-0.977822	0.328163	0.525843	8	70754758	70759829	3.36875	12.7527	9.81446	8	70754605	70762040	4.02092	18.9108	16.2801
Atp1b1/ENSMUSG00000026576	1	164431156	164459610	1105.55	-0.0737886	0.0760511	-0.970156	0.331969	0.526904	1	164433090	164459610	3.97115	18.0921	14.6946	1	164431156	164459435	5.22642	31.2187	28.0687
Rsrp1/ENSMUSG00000037266	4	134923364	134931199	184.239	-0.0947079	0.0985093	-0.961258	0.336422	0.530886							4	134923364	134931199	3.22992	12.4641	10.1443
Tob1/ENSMUSG00000037573	11	94210506	94217474	176.533	-0.0910643	0.0960947	-0.947448	0.343411	0.5388							11	94210506	94217474	3.53107	14.6208	12.1703
Gnao1/ENSMUSG00000031748	8	93809758	93983159	3570.47	0.0868385	0.0921437	0.942442	0.345967	0.538993							8	93809758	93983159	3.09269	10.8526	8.58447
Klf2/ENSMUSG00000055148	8	72318944	72324818	112.881	0.0851482	0.0913633	0.939483	0.347483	0.538993							8	72318944	72324818	3.09549	10.5369	8.30923
Nptxr/ENSMUSG00000022421	15	79784428	79804739	415.649	0.0778032	0.084037	0.925925	0.354485	0.546748							15	79784428	79804739	3.01494	10.0491	7.84819
Tspan5/ENSMUSG00000028152	3	138742192	138915111	3539.71	0.0963786	0.105222	0.915958	0.359689	0.551658							3	138742192	138915111	3.0153	10.1652	7.93731
Phyhip/ENSMUSG00000003469	14	70457346	70470800	348.041	-0.0734443	0.0809377	-0.907332	0.364231	0.552418	14	70457706	70470370	3.03843	9.67817	6.96414	14	70457346	70470800	3.53543	14.1778	11.6908
Rgs4/ENSMUSG00000038530	1	169740628	169748719	241.274	-0.0945335	0.10405	-0.908632	0.363544	0.552418	1	169740628	169748719	3.21773	11.1013	8.20338	1	169740692	169747610	4.05283	19.5315	16.7581
Atp2b2/ENSMUSG00000030302	6	113737751	114041947	7656.01	0.102669	0.114199	0.899043	0.36863	0.555999	6	113737751	113926426	3.05349	9.43466	6.65464	6	113740568	114041947	3.82973	17.2127	14.6303
Atp1a3/ENSMUSG00000040907	7	24976264	25087888	2192.82	-0.065599	0.0756677	-0.866947	0.385971	0.575793	7	24976264	25035238	3.20012	10.4993	7.67833	7	24976279	25087888	3.0237	11.0718	8.94277
Kif1a/ENSMUSG00000014602	1	93011721	93101962	2020.83	0.0616646	0.0709893	0.868654	0.385036	0.575793							1	93011721	93101962	3.25357	12.0815	9.75043
Sbf1,Ppp6r2/ENSMUSG00000036529,ENSMUSG00000036561	15	89281177	89290627	249.163	-0.0827407	0.0958692	-0.863073	0.388097	0.575818	15	89281177	89290627	3.07621	9.97981	7.2122
Basp1/ENSMUSG00000045763	15	25358909	25414345	1316.21	-0.0625014	0.0727715	-0.858824	0.390437	0.576159							15	25358909	25414345	3.14602	11.4954	9.18468
Hnrnpa2b1/ENSMUSG00000004980	6	51452761	51481760	584.578	-0.0579898	0.0686681	-0.844546	0.398364	0.578476							6	51452761	51481760	3.13851	11.8157	9.56921
Nxf1,Taf6l/ENSMUSG00000010097,ENSMUSG00000003680	19	8770644	8776375	122.328	-0.0943408	0.111159	-0.848031	0.396421	0.578476							19	8770644	8776375	3.34894	12.8145	10.4744
Ubc/ENSMUSG00000008348	5	125382149	125390054	318.534	-0.107473	0.126648	-0.84862	0.396093	0.578476	5	125382327	125390003	4.93746	28.4296	24.5198	5	125382149	125390054	6.25104	43.0534	39.5417
Neurod2/ENSMUSG00000038255	11	98323490	98329573	144.035	0.0865148	0.104253	0.830104	0.40648	0.587138							11	98323490	98329573	3.50127	13.5851	11.1242
Tcf4/ENSMUSG00000053477	18	69495491	69692557	4776.46	-0.0895132	0.109158	-0.820026	0.412201	0.592268							18	69495491	69692557	3.2852	12.7139	10.3474
Cct6a,Sumf2/ENSMUSG00000029447,ENSMUSG00000025538	5	129845985	129847332	28.1411	0.100638	0.127306	0.790248	0.429383	0.610529							5	129845985	129847332	3.0904	11.4084	9.15802
Pim3/ENSMUSG00000035828	15	88862501	88868187	131.71	0.0858965	0.108265	0.793804	0.427309	0.610529							15	88862501	88868187	3.22224	11.7143	9.36504
Sema7a/ENSMUSG00000038264	9	57938939	57965663	583.321	0.0656306	0.0835992	0.785181	0.432348	0.611559							9	57938939	57965663	3.08868	10.712	8.44284
Chn1/ENSMUSG00000056486	2	73603463	73660746	1372.17	0.0581331	0.0766058	0.758829	0.447955	0.623035							2	73603463	73660746	3.61704	15.6963	13.1515
Dnm1/ENSMUSG00000026825	2	32298410	32353482	1366.81	-0.049387	0.0653182	-0.7561	0.449589	0.623035							2	32298410	32353482	3.65456	15.5388	13.0237
Sptan1/ENSMUSG00000057738	2	29964895	30033984	1471.86	-0.054483	0.0716695	-0.760166	0.447156	0.623035							2	29964895	30033984	3.0076	10.085	7.89342
Ttc3/ENSMUSG00000040785	16	94368673	94480019	2390.58	0.0705382	0.0927037	0.760895	0.44672	0.623035							16	94368673	94480019	3.04747	10.8438	8.59151
Cfl1/ENSMUSG00000056201	19	5490368	5498817	210.145	-0.0749976	0.101826	-0.736718	0.461294	0.636027	19	5490530	5498027	3.23034	10.5647	7.69923	19	5490368	5498817	3.75588	16.3085	13.8024
Glul/ENSMUSG00000026473	1	153899711	153912724	531.686	0.0885716	0.123982	0.714825	0.474717	0.651245	1	153899781	153912665	4.0566	16.5632	13.2289	1	153899711	153912724	5.91666	37.0337	33.6244
Mir124a-1hg/ENSMUSG00000097545	14	64574001	64596355	1053.41	0.0653126	0.0923086	0.707512	0.479248	0.651635	14	64579873	64596355	6.13057	45.1459	41.0282	14	64574001	64596260	6.73583	61.0849	57.9895
Rasal1,Dtx1/ENSMUSG00000029602,ENSMUSG00000029603	5	120675650	120682678	162.25	-0.0721691	0.102338	-0.704968	0.48083	0.651635	5	120675650	120682678	3.13119	10.1309	7.41039
Rtn4r/ENSMUSG00000043811	16	18127602	18159001	845.968	0.0492896	0.0701291	0.702829	0.482162	0.651635							16	18127602	18159001	3.8423	16.8546	14.2099
Polr3e/ENSMUSG00000030880	7	120918170	120919861	36.3688	-0.0876995	0.127102	-0.691672	0.489143	0.657194	7	120918172	120919124	3.29862	11.2451	8.37819	7	120918170	120919861	3.48395	13.7327	11.3369
Sirpa/ENSMUSG00000037902	2	129613662	129637287	565.53	0.0462966	0.0679894	0.680947	0.495905	0.657194							2	129613662	129637287	3.32953	12.8196	10.4338
Slc1a2/ENSMUSG00000005089	2	102658386	102794061	4189.68	0.0622921	0.0912952	0.682307	0.495045	0.657194							2	102658386	102794061	4.169	20.2396	17.4152
Thy1/ENSMUSG00000032011	9	44043216	44050279	167.118	-0.0696769	0.101314	-0.687856	0.491543	0.657194							9	44043216	44050279	3.29988	12.2137	9.87615
Prickle1/ENSMUSG00000036158	15	93492262	93595824	2230.08	0.0575308	0.0900559	0.638821	0.522939	0.689674							15	93492262	93595824	3.12526	11.0626	8.79095
Rundc3a/ENSMUSG00000006575	11	102393515	102408527	295.015	0.058476	0.0932594	0.627182	0.53054	0.696334	11	102399403	102405094	3.39846	12.0134	9.09526	11	102393515	102408527	3.01752	11.272	9.15354
Tuba4a/ENSMUSG00000026202	1	75211341	75220091	220.65	-0.0622434	0.100015	-0.622599	0.533548	0.696932							1	75211341	75220091	3.39143	13.5463	11.1632
Calm1/ENSMUSG00000001175	12	100199108	100213172	777.978	0.0689817	0.115739	0.596001	0.551175	0.709768	12	100199200	100212876	4.66953	26.9403	23.0723	12	100199108	100213172	7.22772	56.7563	52.8168
Mkl2/ENSMUSG00000009569	16	13357396	13419361	1423.95	-0.043818	0.0731983	-0.598614	0.54943	0.709768							16	13357396	13419361	3.08276	10.8608	8.59417
Ywhah/ENSMUSG00000018965	5	33017617	33030901	382.972	-0.0500982	0.0834997	-0.599979	0.54852	0.709768							5	33017617	33030901	3.83719	17.8337	15.1928
Aldoa/ENSMUSG00000030695	7	126776368	126800253	483.761	-0.0413646	0.0710844	-0.581925	0.560617	0.718537	7	126791935	126800235	3.04194	10.1519	7.35552	7	126776368	126800253	3.31539	13.871	11.6081
Chst1/ENSMUSG00000027221	2	92599730	92618870	456.303	0.0412201	0.0729251	0.565264	0.571894	0.722811							2	92599730	92618870	3.36648	12.8161	10.4147
Plk2/ENSMUSG00000021701	13	110394586	110403271	474.349	0.0529474	0.0931051	0.568549	0.569662	0.722811	13	110394612	110402959	5.1881	30.3887	26.3693	13	110394586	110403271	7.26653	57.2833	53.3652
Rhob/ENSMUSG00000054364	12	8495744	8500989	190.025	-0.0624443	0.110217	-0.566949	0.570749	0.722811	12	8495744	8500163	3.96475	17.6891	14.3508	12	8495747	8500989	4.79672	26.5714	23.6437
Pip5k1c/ENSMUSG00000034902	10	81292935	81327722	696.74	0.0398533	0.0730712	0.545416	0.585468	0.733177							10	81292935	81327722	3.20526	11.5663	9.27456
Prkar1a/ENSMUSG00000020612	11	109649553	109675763	539.589	-0.0371925	0.0678918	-0.5478	0.583829	0.733177							11	109649553	109675763	3.03826	10.7024	8.49851
Snhg12/ENSMUSG00000086290	4	132308591	132314437	125.979	-0.0548954	0.107162	-0.512125	0.608563	0.758311							4	132308591	132314437	3.6527	14.7579	12.2492
Ube3a/ENSMUSG00000025326	7	59220364	59294346	1664.69	-0.0630622	0.124008	-0.508513	0.611093	0.758311							7	59220364	59294346	3.06269	10.932	8.6841
Mat2a/ENSMUSG00000053907	6	72428618	72440748	289.571	-0.0480593	0.0989114	-0.48596	0.626996	0.767578							6	72428618	72440748	3.25877	12.6023	10.297
Tsc22d1/ENSMUSG00000022010	14	76485955	76511181	495.535	0.033636	0.0687149	0.489511	0.62448	0.767578	14	76503810	76509819	4.13942	20.0578	16.5739	14	76485955	76511181	3.61283	19.2874	16.956
Ubb/ENSMUSG00000019505	11	62549956	62556521	181.858	-0.0506831	0.10418	-0.486686	0.626481	0.767578	11	62550719	62556436	3.48739	13.9008	10.8824	11	62549956	62556521	4.08992	20.3159	17.6739
Dlgap1/ENSMUSG00000003279	17	70516241	70826533	7321.03	-0.0577133	0.121396	-0.475409	0.634495	0.773291							17	70516241	70826533	3.31229	12.5117	10.1175
Dbn1,Prr7/ENSMUSG00000034675,ENSMUSG00000034686	13	55462281	55487961	667.265	-0.0293271	0.0633378	-0.463016	0.643353	0.780601	13	55463991	55487928	3.04274	10.5255	7.79149	13	55462281	55487961	3.61531	16.9347	14.4907
Eef1a2/ENSMUSG00000016349	2	181142108	181157550	462.543	-0.0331046	0.0745402	-0.444043	0.657012	0.793647	2	181143118	181157550	3.4595	12.7512	9.73331	2	181142108	181157445	4.3786	22.3069	19.4651
Chrm1/ENSMUSG00000032773	19	8663901	8685410	486.599	-0.030928	0.0708747	-0.436366	0.662571	0.793926							19	8663901	8685410	3.12638	11.7961	9.5581
Dgkz/ENSMUSG00000040479	2	91897659	91965809	1243.04	0.0361414	0.0838692	0.430933	0.666517	0.793926							2	91897659	91965809	3.08166	11.0338	8.83635
Mcf2l/ENSMUSG00000031442	8	12971402	13025666	1080.19	0.0321472	0.0744585	0.431772	0.665907	0.793926							8	12971402	13025666	3.03739	10.3994	8.18422
Nrgn/ENSMUSG00000053310	9	37538241	37552879	457.962	-0.0358174	0.0837315	-0.427692	0.668875	0.793926	9	37538712	37552699	3.43292	12.9569	9.97355	9	37538241	37552879	4.13182	20.8134	18.0637
Syt1/ENSMUSG00000035864	10	108489746	109011748	14186.5	-0.0527247	0.1271	-0.414841	0.678258	0.801578							10	108489746	109011748	3.62374	15.4264	12.861
Cdk5r1/ENSMUSG00000048895	11	80443236	80486305	683.901	-0.0315804	0.0783661	-0.403018	0.686935	0.806923	11	80473282	80485852	3.28154	12.322	9.35906	11	80443236	80486305	3.22793	13.7294	11.5672
Eef2/ENSMUSG00000034994	10	81176551	81183922	162.958	-0.0382393	0.0993823	-0.384624	0.700516	0.806923							10	81176551	81183922	3.28304	12.6863	10.3833
Grin2b/ENSMUSG00000030209	6	135703756	136173224	10903.2	0.0478452	0.123842	0.38634	0.699245	0.806923							6	135703756	136173224	3.39258	13.089	10.6454
Kalrn/ENSMUSG00000061751	16	34030868	34574646	13269.9	-0.047867	0.121561	-0.393769	0.693751	0.806923	16	34142423	34434231	3.49468	14.2393	11.2428	16	34030868	34574646	3.53371	15.3493	12.9084
Nrn1/ENSMUSG00000039114	13	36723624	36735910	279.418	-0.0379579	0.0969145	-0.391713	0.69527	0.806923							13	36723624	36735910	3.24434	11.8872	9.57781
Strn4/ENSMUSG00000030374	7	16815980	16845790	642.06	-0.0279739	0.0705469	-0.396565	0.691688	0.806923							7	16815980	16845790	3.07604	10.5499	8.31296
Clcn2,Fam131a/ENSMUSG00000022843,ENSMUSG00000050821	16	20672983	20717753	859.202	0.0228504	0.064702	0.353185	0.723949	0.826938							16	20672983	20717753	3.24809	13.2147	10.956
Nrxn1/ENSMUSG00000024109	17	90029897	90102126	1664.92	-0.0443938	0.125043	-0.355049	0.722553	0.826938							17	90029897	90102126	3.06609	10.8441	8.57436
Phactr1/ENSMUSG00000054728	13	42681793	43151370	12165	0.0415313	0.125432	0.331107	0.740564	0.835888							13	42681793	43151370	3.71112	15.8835	13.282
Rprml/ENSMUSG00000046215	11	103649631	103655096	139.054	-0.0346795	0.102472	-0.338418	0.735048	0.835888	11	103649631	103654571	3.05059	9.00441	6.23305	11	103649699	103655096	3.5553	15.1201	12.6541
Slc17a7/ENSMUSG00000070570	7	45162529	45177891	447.242	-0.0242998	0.0735031	-0.330568	0.74097	0.835888	7	45163956	45177110	3.52939	12.9737	9.92025	7	45162529	45177891	4.17797	20.2313	17.4777
Gas7/ENSMUSG00000033066	11	67593893	67702207	2465.28	-0.0274204	0.0885424	-0.309679	0.756805	0.849631							11	67593893	67702207	3.28834	12.3795	10.0126
R3hdm1/ENSMUSG00000056211	1	128103291	128244321	3106.19	-0.0304419	0.0993816	-0.306299	0.759377	0.849631							1	128103291	128244321	3.22957	12.4407	10.1218
Ptma/ENSMUSG00000026238	1	86525920	86533310	141.814	-0.0342806	0.113814	-0.301616	0.762945	0.850138							1	86525920	86533310	3.04088	10.4584	8.28714
4930404N11Rik/ENSMUSG00000020234	10	81363689	81368135	96.4964	-0.0326905	0.110814	-0.29496	0.768025	0.85232							10	81363689	81368135	3.33197	12.6037	10.2896
Dnajb5,Phf24/ENSMUSG00000036052,ENSMUSG00000036062	4	42916433	42960731	962.897	-0.0189808	0.0721803	-0.262969	0.792575	0.87139							4	42916433	42960731	3.20413	13.0608	10.8353
Hist1h4h/ENSMUSG00000060981	13	23530941	23532088	28.874	-0.0331412	0.127317	-0.260103	0.794784	0.87139	13	23530972	23531972	3.04703	9.12477	6.36922	13	23530941	23532088	3.50993	14.3553	11.9211
Syngap1/ENSMUSG00000067629	17	26934234	26976781	849.423	0.01766	0.0678438	0.26032	0.794617	0.87139							17	26934234	26976781	3.10807	11.3149	9.0879
Agap2/ENSMUSG00000025422	10	127077721	127100873	528.496	0.0187365	0.07346	0.255084	0.798658	0.872135							10	127077721	127100873	3.48537	14.2998	11.9008
Srcin1/ENSMUSG00000038453	11	97505826	97575390	1565.19	0.0192342	0.0768629	0.250238	0.802404	0.872734							11	97505826	97575390	3.25104	12.0828	9.76003
Tmsb4x/ENSMUSG00000049775	X	167205531	167209239	132.33	-0.0293897	0.12714	-0.231181	0.817174	0.885272	X	167205692	167209224	4.20161	17.6201	14.2482	X	167205531	167209239	4.86077	26.1027	23.1284
Actb/ENSMUSG00000029580	5	142900598	142907026	277.674	-0.0285041	0.12732	-0.223889	0.822844	0.88789	5	142901197	142907026	5.04504	26.5449	22.7262	5	142900598	142907024	5.53855	36.6231	33.318
Hist1h4d/ENSMUSG00000061482	13	23581074	23583011	57.9955	-0.0257043	0.121442	-0.21155	0.832458	0.888143	13	23581440	23582640	3.3719	14.4429	11.3262	13	23581074	23583011	4.19257	21.3996	18.7852
Pnrc2/ENSMUSG00000028675	4	135868802	135874164	136.302	0.0229996	0.10892	0.211063	0.832838	0.888143							4	135868802	135874164	3.48103	14.0977	11.644
Tmem121b/ENSMUSG00000094626	6	120484312	120493970	201.54	0.0213455	0.0978979	0.218075	0.82737	0.888143							6	120484312	120493970	3.47185	13.501	11.0737
Cdk5r2/ENSMUSG00000090071	1	74854836	74861465	193.255	-0.0206446	0.100394	-0.20562	0.837088	0.889202	1	74855048	74860694	3.28258	11.2944	8.34646	1	74854836	74861465	3.64131	17.184	14.6463
Atp1a1/ENSMUSG00000033161	3	101572021	101605115	737.526	-0.0132825	0.0684212	-0.194125	0.846078	0.891812							3	101572021	101605115	3.16789	11.279	8.9777
Eif4a1/ENSMUSG00000059796	11	69662954	69674758	224.234	-0.0183116	0.0942901	-0.194213	0.846009	0.891812	11	69665655	69672871	3.03456	9.32563	6.62442	11	69662954	69674758	3.04138	10.9381	8.75964
Rgs2/ENSMUSG00000026360	1	143999522	144004121	104.513	-0.0207476	0.112762	-0.184	0.854014	0.896714							1	143999522	144004121	3.03638	10.3573	8.11203
Gas2l1,Rasl10a/ENSMUSG00000034201,ENSMUSG00000034209	11	5057081	5076555	393.897	0.0141082	0.0795146	0.177429	0.859172	0.898674	11	5058944	5064131	3.31968	11.5008	8.62965	11	5057081	5076555	3.17805	12.068	9.82907
Ccsap/ENSMUSG00000031971	8	123810637	123860591	956.13	-0.0108117	0.0650591	-0.166183	0.868013	0.904456							8	123810637	123860591	3.0743	11.0017	8.79944
Celf2/ENSMUSG00000002107	2	6532216	7137574	20223.3	-0.0167882	0.127011	-0.132179	0.894843	0.921857	2	6533154	6840106	4.16405	18.9395	15.4624	2	6532216	7137574	4.48642	24.4408	21.5389
Fbxl16/ENSMUSG00000025738	17	25808307	25825580	348.423	0.0116139	0.087676	0.132494	0.894593	0.921857							17	25808307	25825580	3.06695	10.5895	8.3446
Id3/ENSMUSG00000007872	4	136143429	136146921	81.0529	-0.015229	0.112367	-0.135692	0.892065	0.921857							4	136143429	136146921	3.01064	10.3303	8.12161
Ptms/ENSMUSG00000030122	6	124912159	124919354	199.662	0.00709414	0.102107	0.0694944	0.944596	0.969119	6	124912159	124919245	3.1796	10.2592	7.41742	6	124912256	124919354	4.05582	19.0953	16.4262
Ptov1/ENSMUSG00000038502	7	44860809	44866598	153.766	0.00631589	0.103557	0.0609876	0.951369	0.969119	7	44860809	44866598	3.18424	10.1846	7.36467
Scd2/ENSMUSG00000025203	19	44294081	44309567	433.714	0.005801	0.0889341	0.0652366	0.947986	0.969119							19	44294081	44309567	3.80866	16.6526	14.0053
A330023F24Rik(Mir29b-2hg)/ENSMUSG00000096929	1	194976373	195047717	1576.01	-0.00380436	0.0708937	-0.0536614	0.957205	0.969901							1	194976373	195047717	3.07073	11.8106	9.59531
Rtn1/ENSMUSG00000021087	12	72209239	72239403	635.246	-0.00373977	0.0731847	-0.0511037	0.959243	0.969901							12	72209239	72239403	3.02925	10.0762	7.85137
Calm3/ENSMUSG00000019370	7	16912398	16924063	314.887	0.00403714	0.0867786	0.0465075	0.962906	0.970012							7	16912398	16924063	3.79083	17.0966	14.5176
2900060B14Rik/ENSMUSG00000107722	1	118458462	118459444	28.8885	-0.0046164	0.127208	-0.0362591	0.971076	0.974646	1	118458462	118459444	3.22061	10.2003	7.36657
Dusp7/ENSMUSG00000053716	9	106368191	106379457	276.048	-0.001103	0.0912985	-0.01208	0.990362	0.990362							9	106368191	106379457	3.51777	14.0854	11.6661
