# Supplementary material for: Profiling DNA break sites and transcriptional changes in response to contextual fear learning
Source: PLoS One. 2021 Jul 1;16(7):e0249691. doi: 10.1371/journal.pone.0249691 (PMC8248687; doi:10.1371/journal.pone.0249691)
Supplement: S3 Table — (XLSX) [file pone.0249691.s003.xlsx]

## Sheet: HIP_NeuN+_Naive_Vs_CFC10
ensembl_gene_id	external_gene_name	log2FoldChange	padj
ENSMUSG00000045903	Npas4	1.47373	8.37811e-45
ENSMUSG00000085609	1700016P03Rik	1.28169	1.35652e-38
ENSMUSG00000022602	Arc	1.29173	3.55441e-36
ENSMUSG00000038418	Egr1	1.1142	5.30172e-24
ENSMUSG00000034765	Dusp5	0.876299	1.78146e-17
ENSMUSG00000028967	Errfi1	0.724886	2.41914e-17
ENSMUSG00000052135	Foxo6	0.655604	9.97612e-11
ENSMUSG00000026826	Nr4a2	0.640936	1.03712e-09
ENSMUSG00000036052	Dnajb5	0.531054	1.08517e-09
ENSMUSG00000050896	Rtn4rl2	0.497097	4.03968e-09
ENSMUSG00000038894	Irs2	0.50388	6.63991e-09
ENSMUSG00000034640	Tiparp	0.590366	2.48977e-08
ENSMUSG00000055254	Ntrk2	0.297595	2.71121e-08
ENSMUSG00000029135	Fosl2	0.541488	7.56982e-08
ENSMUSG00000047363	Cstad	-0.57313	9.26409e-08
ENSMUSG00000023034	Nr4a1	0.552764	9.53321e-08
ENSMUSG00000048546	Tob2	0.618211	3.0714e-07
ENSMUSG00000015656	Hspa8	0.526115	4.88881e-07
ENSMUSG00000052837	Junb	0.600626	6.47989e-07
ENSMUSG00000029581	Fscn1	0.552017	1.03484e-06
ENSMUSG00000021892	Sh3bp5	0.262801	1.24963e-06
ENSMUSG00000033730	Egr3	0.552026	2.65039e-06
ENSMUSG00000085334	Gm12940	0.433382	2.65039e-06
ENSMUSG00000000126	Wnt9a	-0.577746	3.96096e-06
ENSMUSG00000020423	Btg2	0.582531	5.30073e-06
ENSMUSG00000024357	Sil1	-0.334601	5.67433e-06
ENSMUSG00000074575	Kcng1	0.427274	7.15016e-06
ENSMUSG00000028085	Gatb	-0.385972	9.06093e-06
ENSMUSG00000051351	Zfp46	-0.499238	9.50276e-06
ENSMUSG00000051375	Pcdh1	0.268311	1.5528e-05
ENSMUSG00000031129	Slc9a9	-0.250269	1.93484e-05
ENSMUSG00000031827	Cotl1	0.453177	2.27298e-05
ENSMUSG00000006362	Cbfa2t3	0.453494	2.57193e-05
ENSMUSG00000026344	Lypd1	0.331013	2.57193e-05
ENSMUSG00000046668	Cxxc5	0.414978	2.57193e-05
ENSMUSG00000028785	Hpca	0.281193	5.31992e-05
ENSMUSG00000026768	Itga8	-0.275821	6.90655e-05
ENSMUSG00000023868	Pde10a	0.276924	6.97247e-05
ENSMUSG00000042599	Kdm7a	0.258524	7.45295e-05
ENSMUSG00000099718	Gm2087	-0.519255	0.000103991
ENSMUSG00000024042	Sik1	0.457543	0.000134771
ENSMUSG00000020893	Per1	0.342275	0.000174439
ENSMUSG00000021549	Rasa1	-0.343685	0.000191712
ENSMUSG00000031167	Rbm3	0.41867	0.000191712
ENSMUSG00000036503	Rnf13	-0.26625	0.000191712
ENSMUSG00000037692	Ahdc1	0.2624	0.000191712
ENSMUSG00000057147	Dph6	-0.332675	0.000206273
ENSMUSG00000036196	Slc26a8	-0.37841	0.000210134
ENSMUSG00000047085	Lrrc4b	0.244759	0.000352709
ENSMUSG00000036591	Arhgap21	-0.230285	0.000356313
ENSMUSG00000037266	Rsrp1	-0.284773	0.000389996
ENSMUSG00000027248	Pdia3	0.308646	0.000416593
ENSMUSG00000034220	Gpc1	0.306258	0.000416593
ENSMUSG00000027430	Dtd1	-0.202753	0.000421452
ENSMUSG00000028410	Dnaja1	0.31783	0.000421452
ENSMUSG00000043811	Rtn4r	0.319102	0.000421452
ENSMUSG00000020032	Nuak1	0.277251	0.000438941
ENSMUSG00000068115	Ninl	-0.392723	0.00047466
ENSMUSG00000042978	Sbk1	0.373679	0.000487295
ENSMUSG00000021203	Otub2	0.3911	0.000501319
ENSMUSG00000009681	Bcr	0.223539	0.00051828
ENSMUSG00000020601	Trib2	0.413238	0.00051828
ENSMUSG00000029359	Tesc	0.443396	0.000583279
ENSMUSG00000097585	E230029C05Rik	-0.315413	0.000596927
ENSMUSG00000067786	Nnat	0.440816	0.000626393
ENSMUSG00000050334	C130071C03Rik	-0.309476	0.000660031
ENSMUSG00000035131	Brinp3	-0.277349	0.000692568
ENSMUSG00000114121	Gm47728	0.322235	0.000744074
ENSMUSG00000026610	Esrrg	-0.191542	0.000762928
ENSMUSG00000041879	Ipo9	-0.234698	0.000762928
ENSMUSG00000113960	4933412O06Rik	-0.248159	0.000787463
ENSMUSG00000028527	Ak4	0.354859	0.000789535
ENSMUSG00000084967	Gm12296	-0.311042	0.000807555
ENSMUSG00000045287	Rtn4rl1	0.249138	0.000810419
ENSMUSG00000070570	Slc17a7	0.230726	0.000812617
ENSMUSG00000032750	Gab3	-0.327433	0.000901552
ENSMUSG00000035621	Midn	0.43773	0.000974214
ENSMUSG00000042388	Dlgap3	0.203807	0.00103405
ENSMUSG00000032902	Slc16a1	0.38301	0.00104022
ENSMUSG00000038244	Mical2	0.163981	0.00104022
ENSMUSG00000038446	Cdc40	-0.270744	0.00114493
ENSMUSG00000030357	Fkbp4	0.423797	0.00118226
ENSMUSG00000032532	Cck	0.379576	0.00118226
ENSMUSG00000025981	Coq10b	0.410401	0.00127569
ENSMUSG00000100891	2810049E08Rik	-0.345042	0.00131473
ENSMUSG00000032741	Tpcn1	0.316551	0.00138563
ENSMUSG00000023915	Tnfrsf21	0.245279	0.00145086
ENSMUSG00000041986	Elmod1	-0.207963	0.00145413
ENSMUSG00000055805	Fmnl1	0.33209	0.00145413
ENSMUSG00000024176	Sox8	0.432631	0.00147363
ENSMUSG00000030583	Sipa1l3	0.231031	0.00150182
ENSMUSG00000036432	Siah2	0.377981	0.00151445
ENSMUSG00000007817	Zmiz1	0.292588	0.00156912
ENSMUSG00000027287	Snap23	0.266074	0.00161993
ENSMUSG00000061455	Stx17	-0.273288	0.00161993
ENSMUSG00000020672	Sntg2	-0.292317	0.00169575
ENSMUSG00000055493	Epm2a	-0.313965	0.00172854
ENSMUSG00000058446	Znrf2	0.238925	0.00172854
ENSMUSG00000043460	Elfn2	0.221988	0.00177069
ENSMUSG00000097462	9530026P05Rik	-0.307725	0.00182868
ENSMUSG00000032589	Bsn	0.175906	0.00185332
ENSMUSG00000052479	A330008L17Rik	-0.274307	0.00186645
ENSMUSG00000036151	Tm6sf2	0.408027	0.00195284
ENSMUSG00000025582	Nptx1	0.292938	0.0019663
ENSMUSG00000028444	Cntfr	0.269775	0.00204553
ENSMUSG00000028944	Prkag2	0.200474	0.00208072
ENSMUSG00000037400	Atp11b	-0.236344	0.00208072
ENSMUSG00000042331	Specc1	0.21334	0.00213412
ENSMUSG00000033577	Myo6	-0.248889	0.00215337
ENSMUSG00000049516	Spty2d1	0.388604	0.00246223
ENSMUSG00000031292	Cdkl5	-0.290387	0.00252868
ENSMUSG00000022382	Wnt7b	0.334814	0.0027077
ENSMUSG00000018965	Ywhah	0.281767	0.00283896
ENSMUSG00000060780	Lrrtm1	-0.35652	0.00286426
ENSMUSG00000025221	Kcnip2	0.295122	0.00296258
ENSMUSG00000025318	Jph3	0.236238	0.00296258
ENSMUSG00000031295	Phka2	-0.248609	0.00298106
ENSMUSG00000040659	Efhd2	0.361609	0.00298377
ENSMUSG00000042686	Jph1	-0.272402	0.0030352
ENSMUSG00000018736	Ndel1	0.295232	0.00316804
ENSMUSG00000037465	Klf10	0.41284	0.00316804
ENSMUSG00000007908	Hmgcll1	-0.285355	0.00317506
ENSMUSG00000097785	B230217O12Rik	-0.315548	0.00317506
ENSMUSG00000041308	Sntb2	0.274677	0.00319743
ENSMUSG00000051391	Ywhag	0.22248	0.00323974
ENSMUSG00000044337	Ackr3	0.40301	0.00325479
ENSMUSG00000024754	Cemip2	-0.287493	0.00341357
ENSMUSG00000032376	Usp3	-0.255315	0.00349809
ENSMUSG00000046093	Hpcal4	0.318321	0.00349809
ENSMUSG00000021493	Pdlim7	0.321868	0.00357451
ENSMUSG00000037253	Mex3c	0.310629	0.00357451
ENSMUSG00000034265	Zdhhc14	0.215374	0.0037546
ENSMUSG00000000416	Cttnbp2	-0.230296	0.00375714
ENSMUSG00000060743	H3f3a	0.326347	0.00381336
ENSMUSG00000021646	Mccc2	-0.30131	0.00387723
ENSMUSG00000022136	Dnajc3	0.296714	0.00387723
ENSMUSG00000020483	Dynll2	0.380366	0.00396457
ENSMUSG00000020436	Gabrg2	-0.258463	0.00397533
ENSMUSG00000042216	Sgsm1	0.258625	0.00397695
ENSMUSG00000037709	Fam13a	-0.263717	0.00421512
ENSMUSG00000041729	Coro2b	0.224093	0.00421512
ENSMUSG00000044250	Pced1b	-0.250557	0.00421512
ENSMUSG00000026443	Lrrn2	0.195936	0.00430487
ENSMUSG00000002346	Slc25a42	0.334806	0.0043561
ENSMUSG00000031530	Dusp4	0.374969	0.00464279
ENSMUSG00000093436	Gm20646	-0.351709	0.00478702
ENSMUSG00000031538	Plat	0.287456	0.00496167
ENSMUSG00000030757	Zkscan2	-0.288716	0.0049957
ENSMUSG00000022508	Bcl6	0.286003	0.00500607
ENSMUSG00000027947	Il6ra	0.343236	0.0050671
ENSMUSG00000037857	Nufip2	0.218367	0.0050671
ENSMUSG00000043079	Synpo	0.211117	0.0050671
ENSMUSG00000050211	Pla2g4e	-0.335093	0.0050671
ENSMUSG00000084946	Dlx1as	0.322573	0.0050671
ENSMUSG00000042604	Kcna4	-0.294683	0.00527509
ENSMUSG00000051098	Mblac2	-0.252101	0.00527509
ENSMUSG00000005533	Igf1r	0.173052	0.00572902
ENSMUSG00000033854	Kcnk10	-0.213741	0.00576682
ENSMUSG00000043671	Dpy19l3	0.211926	0.0057788
ENSMUSG00000027660	Skil	0.288219	0.00584408
ENSMUSG00000050945	Zfp438	-0.273836	0.00585707
ENSMUSG00000041992	Rapgef5	-0.247963	0.00593653
ENSMUSG00000014850	Msh3	-0.209825	0.00596599
ENSMUSG00000035711	Dok3	0.351745	0.00610533
ENSMUSG00000019916	P4ha1	0.236458	0.00612667
ENSMUSG00000072919	Noxred1	0.363021	0.00616637
ENSMUSG00000020848	Doc2b	0.313715	0.00679671
ENSMUSG00000033389	Arhgap44	-0.167195	0.00679671
ENSMUSG00000039546	Ajap1	0.213848	0.00679671
ENSMUSG00000026864	Hspa5	0.306827	0.0068638
ENSMUSG00000043557	Mdga1	0.231245	0.0068638
ENSMUSG00000109819	B930018H19Rik	-0.382376	0.00691513
ENSMUSG00000021270	Hsp90aa1	0.331661	0.00696531
ENSMUSG00000030103	Bhlhe40	0.346257	0.00696531
ENSMUSG00000042359	Osbpl6	0.161857	0.00697658
ENSMUSG00000042846	Lrrtm3	0.173395	0.00712923
ENSMUSG00000111068	Gm35501	0.34552	0.00730411
ENSMUSG00000018398	Sept8	0.221791	0.00738238
ENSMUSG00000075318	Scn2a	-0.170506	0.00738238
ENSMUSG00000025656	Arhgef9	-0.198739	0.00755421
ENSMUSG00000025402	Nab2	0.346734	0.00766314
ENSMUSG00000046607	Hrk	0.363154	0.00766314
ENSMUSG00000044229	Nxpe4	-0.228484	0.00777059
ENSMUSG00000025323	Sp4	-0.229519	0.00779493
ENSMUSG00000037992	Rara	0.348987	0.00780837
ENSMUSG00000054519	Zfp867	-0.38273	0.00789212
ENSMUSG00000063430	Wscd2	0.160443	0.00789212
ENSMUSG00000020368	Canx	0.208632	0.00793756
ENSMUSG00000021578	Ccdc127	0.338814	0.00794954
ENSMUSG00000028613	Lrp8	0.18406	0.00837385
ENSMUSG00000057649	Brd9	-0.195153	0.00847612
ENSMUSG00000016494	Cd34	-0.364274	0.00891275
ENSMUSG00000022658	Tagln3	0.276978	0.00891275
ENSMUSG00000045969	Ing1	0.360833	0.00891275
ENSMUSG00000110230	Gm45846	-0.227199	0.00898394
ENSMUSG00000019894	Slc6a15	-0.273812	0.00969236
ENSMUSG00000054387	Mdm4	-0.153753	0.00969236
ENSMUSG00000035640	Cbarp	0.27468	0.00970368
ENSMUSG00000042429	Adora1	0.22336	0.00978768
ENSMUSG00000024219	Anks1	0.216748	0.00996289
ENSMUSG00000049225	Pdp1	0.341919	0.010432
ENSMUSG00000034612	Chst11	0.221763	0.0104628
ENSMUSG00000017692	Rhbdl3	0.261088	0.0106621
ENSMUSG00000061665	Cd2ap	-0.230392	0.0109083
ENSMUSG00000020810	Cygb	0.360334	0.0110045
ENSMUSG00000021285	Ppp1r13b	0.168371	0.0112811
ENSMUSG00000018209	Stk4	0.195656	0.0114413
ENSMUSG00000024065	Ehd3	0.25304	0.0114413
ENSMUSG00000022404	Slc25a17	-0.284996	0.011623
ENSMUSG00000025658	Cnksr2	-0.22948	0.011623
ENSMUSG00000020571	Pdia6	0.290052	0.0121259
ENSMUSG00000021431	Snrnp48	0.235696	0.0122905
ENSMUSG00000044042	Fmn1	-0.245766	0.0123934
ENSMUSG00000047161	Chst9	0.267708	0.0128881
ENSMUSG00000097311	Gm26871	-0.188227	0.0130598
ENSMUSG00000020048	Hsp90b1	0.230805	0.0131638
ENSMUSG00000029168	Dpysl5	0.265554	0.0131638
ENSMUSG00000033060	Lmo7	-0.211822	0.0131638
ENSMUSG00000041544	Disp3	0.25825	0.0131638
ENSMUSG00000104861	3110039M20Rik	-0.27258	0.0131638
ENSMUSG00000031565	Fgfr1	0.224497	0.0132207
ENSMUSG00000028007	Snx7	-0.300062	0.0132392
ENSMUSG00000034320	Slc26a2	0.354093	0.0133298
ENSMUSG00000025932	Eya1	-0.294042	0.01344
ENSMUSG00000004018	Fancl	-0.246859	0.0134632
ENSMUSG00000054893	Zfp667	0.252578	0.013582
ENSMUSG00000021470	Ercc6l2	-0.226483	0.0137268
ENSMUSG00000028341	Nr4a3	0.302513	0.0137268
ENSMUSG00000032586	Traip	0.296522	0.0137268
ENSMUSG00000038463	Olfml2b	0.261045	0.0137268
ENSMUSG00000052139	Babam2	-0.16414	0.013863
ENSMUSG00000043259	Fam13c	-0.196273	0.0139969
ENSMUSG00000022443	Myh9	0.214159	0.0143556
ENSMUSG00000026090	2010300C02Rik	-0.219776	0.0143556
ENSMUSG00000020923	Ubtf	0.255527	0.0146175
ENSMUSG00000087095	Emx2os	-0.289047	0.0146175
ENSMUSG00000024793	Tnfrsf25	0.337978	0.0147414
ENSMUSG00000024261	Syt4	0.294754	0.0154905
ENSMUSG00000024427	Spry4	0.349693	0.0154905
ENSMUSG00000026688	Mgst3	-0.327895	0.0154905
ENSMUSG00000029093	Sorcs2	0.199777	0.0154905
ENSMUSG00000050640	Tmem150c	0.149282	0.0155847
ENSMUSG00000025823	Pdia4	0.294736	0.0156452
ENSMUSG00000037697	Ddhd1	0.157023	0.0156803
ENSMUSG00000021947	Cryl1	-0.252822	0.0158318
ENSMUSG00000031824	6430548M08Rik	0.234192	0.0158318
ENSMUSG00000023764	Sfi1	-0.242195	0.0160133
ENSMUSG00000055078	Gabra5	-0.229797	0.0163024
ENSMUSG00000087678	Gm14120	-0.340958	0.0165707
ENSMUSG00000023019	Gpd1	0.293096	0.016595
ENSMUSG00000041592	Sdk2	0.221764	0.0166003
ENSMUSG00000041695	Kcnj2	-0.345379	0.0166038
ENSMUSG00000030846	Tial1	-0.189915	0.0167138
ENSMUSG00000029360	Gm9754	0.308808	0.0167922
ENSMUSG00000033863	Klf9	0.233727	0.0167922
ENSMUSG00000055866	Per2	0.251033	0.0170632
ENSMUSG00000015829	Tnr	0.147563	0.0172475
ENSMUSG00000029364	Wsb2	0.234713	0.0172583
ENSMUSG00000060862	Zbtb40	0.289965	0.0172583
ENSMUSG00000042807	Hecw2	-0.207698	0.0179271
ENSMUSG00000075254	Heg1	-0.302973	0.0182233
ENSMUSG00000031778	Cx3cl1	0.190668	0.018322
ENSMUSG00000025316	Banp	0.256449	0.0185901
ENSMUSG00000027087	Itgav	-0.305871	0.0185901
ENSMUSG00000031996	Aplp2	0.15439	0.0185901
ENSMUSG00000053641	Dennd4a	-0.162965	0.0185901
ENSMUSG00000023232	Serinc2	0.292604	0.0186112
ENSMUSG00000021619	Atg10	-0.190867	0.0187039
ENSMUSG00000031109	Enox2	-0.238945	0.0190483
ENSMUSG00000019146	Cacng2	0.199844	0.019103
ENSMUSG00000055407	Map6	0.204381	0.019103
ENSMUSG00000039178	Tbc1d19	-0.155664	0.0192721
ENSMUSG00000048701	Ccdc6	0.17383	0.0192829
ENSMUSG00000026017	Carf	-0.234385	0.0193922
ENSMUSG00000033871	Ppargc1b	0.15377	0.0195549
ENSMUSG00000018648	Dusp14	0.296579	0.0199874
ENSMUSG00000041773	Enc1	0.20659	0.0199958
ENSMUSG00000046610	Oacyl	-0.348249	0.0199958
ENSMUSG00000040447	Spns2	0.199373	0.0200463
ENSMUSG00000031028	Tub	0.13569	0.0203501
ENSMUSG00000029657	Hsph1	0.258622	0.0204612
ENSMUSG00000113701	B230303A05Rik	-0.170208	0.0204612
ENSMUSG00000064080	Fbln2	0.294529	0.0205612
ENSMUSG00000022490	Ppp1r1a	-0.286667	0.0205703
ENSMUSG00000027428	Rbbp9	0.330365	0.0205703
ENSMUSG00000074579	Lekr1	-0.232075	0.0205703
ENSMUSG00000024424	Ttc39c	0.196764	0.0207319
ENSMUSG00000037355	Uvssa	-0.265212	0.0208384
ENSMUSG00000040128	Pnrc1	0.317104	0.0209253
ENSMUSG00000026478	Lamc1	0.195629	0.0211053
ENSMUSG00000021466	Ptch1	0.241163	0.0212614
ENSMUSG00000034898	Filip1	-0.23642	0.0212614
ENSMUSG00000041187	Prkd2	0.323617	0.0212614
ENSMUSG00000086914	Gm16124	-0.341783	0.0215712
ENSMUSG00000022205	Sub1	0.253193	0.021645
ENSMUSG00000033697	Arhgap39	0.134535	0.0217073
ENSMUSG00000038055	Dexi	0.218729	0.0217073
ENSMUSG00000064202	4430402I18Rik	-0.315393	0.0217073
ENSMUSG00000034336	Ina	0.288141	0.0217778
ENSMUSG00000053907	Mat2a	0.230321	0.0217828
ENSMUSG00000032373	Car12	0.252894	0.0220303
ENSMUSG00000079481	Nhsl2	0.238759	0.0221672
ENSMUSG00000042608	Stk40	0.239412	0.0221884
ENSMUSG00000028842	Ago3	0.147454	0.022294
ENSMUSG00000044991	Shld1	-0.211688	0.022294
ENSMUSG00000072964	Bhlhb9	0.235318	0.0223814
ENSMUSG00000059149	Mfsd4a	-0.261392	0.0224613
ENSMUSG00000112433	Gm30122	0.315454	0.0229262
ENSMUSG00000020246	Hcfc2	0.184064	0.0229871
ENSMUSG00000028937	Acot7	0.220281	0.0231736
ENSMUSG00000030621	Me3	-0.119867	0.0232624
ENSMUSG00000034868	Myl12b	0.218293	0.0232978
ENSMUSG00000014773	Dll1	0.329541	0.0238773
ENSMUSG00000026223	Itm2c	0.221522	0.0239964
ENSMUSG00000011382	Dhdh	-0.33447	0.0241206
ENSMUSG00000038930	Rccd1	-0.274229	0.024207
ENSMUSG00000026202	Tuba4a	0.31067	0.0245542
ENSMUSG00000052726	Kcnt2	-0.178433	0.0245542
ENSMUSG00000000184	Ccnd2	0.262516	0.0245618
ENSMUSG00000024558	Mapk4	-0.191412	0.0245618
ENSMUSG00000097736	9530059O14Rik	0.179572	0.0245618
ENSMUSG00000027346	Gpcpd1	-0.181444	0.024659
ENSMUSG00000029580	Actb	0.266969	0.024659
ENSMUSG00000036698	Ago2	0.204116	0.0248987
ENSMUSG00000060147	Serpinb6a	-0.247519	0.0248987
ENSMUSG00000005893	Nr2c2	-0.145418	0.0251291
ENSMUSG00000036298	Slc2a13	0.154321	0.0251291
ENSMUSG00000042229	Rabif	0.330197	0.0251291
ENSMUSG00000075327	Zbtb2	0.291734	0.0252386
ENSMUSG00000025086	Trub1	-0.210807	0.0254076
ENSMUSG00000028039	Efna3	0.30587	0.0254212
ENSMUSG00000037348	Paqr7	0.322496	0.026005
ENSMUSG00000056367	Actr3b	-0.191487	0.026005
ENSMUSG00000015476	Prrt1	0.294757	0.0266009
ENSMUSG00000051855	Mest	0.31438	0.0266009
ENSMUSG00000069227	Gprin1	0.242366	0.0266009
ENSMUSG00000070304	Scn2b	0.253079	0.0266009
ENSMUSG00000013275	Slc41a1	0.273	0.0266887
ENSMUSG00000032570	Atp2c1	-0.186289	0.0267253
ENSMUSG00000041852	Tcf20	0.152927	0.0268198
ENSMUSG00000008855	Hdac5	-0.185477	0.0268871
ENSMUSG00000047155	Cyp4x1	-0.267216	0.0268871
ENSMUSG00000051403	Ppp1r37	0.209092	0.0268871
ENSMUSG00000062115	Rai1	0.134556	0.0268969
ENSMUSG00000053137	Mapk11	0.294639	0.0269818
ENSMUSG00000025145	Lrrc45	-0.203048	0.027203
ENSMUSG00000036641	Ccdc148	-0.171293	0.027203
ENSMUSG00000037112	Sik2	0.203472	0.0272413
ENSMUSG00000040797	Iqsec3	0.14572	0.0272413
ENSMUSG00000043384	Gprasp1	0.150953	0.0272413
ENSMUSG00000020181	Nav3	-0.136788	0.0275449
ENSMUSG00000024772	Ehd1	0.269051	0.0275449
ENSMUSG00000031174	Rpgr	-0.212839	0.0275449
ENSMUSG00000061887	Ssbp3	0.228455	0.0275449
ENSMUSG00000021752	Kctd6	0.241316	0.0276176
ENSMUSG00000026463	Atp2b4	0.224579	0.0276176
ENSMUSG00000037808	Fam76b	-0.223495	0.0281601
ENSMUSG00000000149	Gna12	0.190562	0.0285995
ENSMUSG00000027221	Chst1	0.190991	0.0285995
ENSMUSG00000033059	Pygb	0.196468	0.0285995
ENSMUSG00000033790	Tubgcp5	-0.23158	0.0289586
ENSMUSG00000038982	Bloc1s5	-0.301929	0.0290045
ENSMUSG00000044176	Spink10	0.176472	0.0290045
ENSMUSG00000032500	Dclk3	0.28527	0.0291021
ENSMUSG00000037679	Inf2	0.265927	0.0291083
ENSMUSG00000027797	Dclk1	-0.138904	0.02937
ENSMUSG00000039781	Cep131	-0.231507	0.0296662
ENSMUSG00000070802	Pnmal2	0.261418	0.0296662
ENSMUSG00000020847	Rph3al	0.284338	0.0298452
ENSMUSG00000005102	Eif2ak4	-0.180288	0.0299879
ENSMUSG00000006435	Neurl1a	0.199325	0.0299879
ENSMUSG00000026833	Olfm1	0.204035	0.0299879
ENSMUSG00000035840	Lysmd3	0.309391	0.0299879
ENSMUSG00000050663	Trhde	-0.24625	0.0299879
ENSMUSG00000020522	Mfap3	0.20362	0.0301012
ENSMUSG00000020886	Dlg4	0.222395	0.0301627
ENSMUSG00000050312	Nsun3	-0.265561	0.0303563
ENSMUSG00000116029	Gm41414	0.239086	0.0304484
ENSMUSG00000009687	Fxyd5	0.31478	0.0307219
ENSMUSG00000015354	Pcolce2	-0.249109	0.0307219
ENSMUSG00000059486	Kbtbd2	0.255052	0.0307219
ENSMUSG00000032515	Csrnp1	0.311398	0.0310757
ENSMUSG00000029651	Mtus2	-0.1424	0.0311665
ENSMUSG00000006418	Rnf114	0.243761	0.0314381
ENSMUSG00000020257	Wdr82	0.227607	0.0314381
ENSMUSG00000111474	Gm32926	-0.264783	0.0314661
ENSMUSG00000086022	Rad51ap2	-0.314966	0.0319516
ENSMUSG00000022622	Acr	-0.322639	0.0320217
ENSMUSG00000040410	Fbxl4	-0.25687	0.0320266
ENSMUSG00000039117	Taf4	0.193678	0.0320775
ENSMUSG00000003200	Sh3gl1	0.244847	0.0321789
ENSMUSG00000032374	Plod2	-0.264137	0.0328716
ENSMUSG00000015846	Rxra	0.270382	0.0330753
ENSMUSG00000019775	Rgs17	0.193346	0.033226
ENSMUSG00000024064	Galnt14	0.159615	0.033226
ENSMUSG00000055485	Soga1	0.235726	0.0334377
ENSMUSG00000062760	Shisal1	0.251388	0.0342527
ENSMUSG00000042834	Nrep	-0.256308	0.0343013
ENSMUSG00000032966	Fkbp1a	0.181679	0.0346974
ENSMUSG00000042705	Commd10	-0.159469	0.0346974
ENSMUSG00000050064	Zfp697	-0.183388	0.0346974
ENSMUSG00000051339	2900026A02Rik	0.210145	0.0346974
ENSMUSG00000019960	Dusp6	0.315725	0.0349084
ENSMUSG00000071176	Arhgef10	-0.261944	0.0351812
ENSMUSG00000029208	Guf1	-0.223725	0.0351956
ENSMUSG00000030498	Gas2	-0.245547	0.0360909
ENSMUSG00000021256	Vash1	0.251324	0.0362285
ENSMUSG00000025034	Trim8	0.236506	0.0364947
ENSMUSG00000022526	Zfp251	0.237562	0.0365189
ENSMUSG00000060373	Hnrnpc	0.167869	0.0365189
ENSMUSG00000031770	Herpud1	0.298871	0.0365202
ENSMUSG00000033940	Brk1	0.224916	0.0365202
ENSMUSG00000058318	Phf21a	0.110336	0.0367779
ENSMUSG00000023353	Agap3	0.171442	0.03689
ENSMUSG00000029465	Arpc3	0.24536	0.0373359
ENSMUSG00000020283	Pex13	0.234908	0.0377396
ENSMUSG00000021720	Rnf180	-0.192732	0.0378117
ENSMUSG00000060530	A930017M01Rik	-0.178708	0.03782
ENSMUSG00000048787	Dcun1d3	0.22135	0.0381519
ENSMUSG00000006191	Cdkal1	-0.152108	0.0388575
ENSMUSG00000026821	Ralgds	0.189436	0.0394885
ENSMUSG00000042207	Kdm5b	0.140663	0.0395078
ENSMUSG00000047248	C2cd3	0.20652	0.0395078
ENSMUSG00000070576	Mn1	0.224098	0.0395078
ENSMUSG00000020251	Glt8d2	0.265953	0.0396162
ENSMUSG00000040363	Bcor	0.230808	0.0396162
ENSMUSG00000041650	Pcca	-0.142975	0.0396162
ENSMUSG00000079487	Med12	-0.197888	0.0396162
ENSMUSG00000116589	Gm31323	-0.298035	0.0396162
ENSMUSG00000008136	Fhl2	-0.267635	0.040398
ENSMUSG00000064138	Fam172a	-0.127386	0.040874
ENSMUSG00000043866	Taf10	0.310242	0.0411642
ENSMUSG00000053552	Ebf4	-0.1783	0.0412138
ENSMUSG00000037306	Man1c1	0.217585	0.0412388
ENSMUSG00000058441	Panx2	0.229587	0.0414923
ENSMUSG00000021559	Dapk1	0.174205	0.0416297
ENSMUSG00000030861	Acadsb	-0.167963	0.0416297
ENSMUSG00000028476	Reck	-0.197891	0.0417488
ENSMUSG00000026819	Slc25a25	0.217127	0.0417963
ENSMUSG00000057963	Itpk1	0.214777	0.0417963
ENSMUSG00000022010	Tsc22d1	0.122087	0.0418374
ENSMUSG00000052738	Suclg1	0.200769	0.0421776
ENSMUSG00000029319	Coq2	-0.174199	0.0423895
ENSMUSG00000014226	Cacybp	0.297726	0.0424247
ENSMUSG00000027550	Lrrcc1	-0.207964	0.0424247
ENSMUSG00000019852	Arfgef3	-0.129166	0.0425773
ENSMUSG00000029403	Cdkl2	-0.216442	0.0425773
ENSMUSG00000040007	Bahd1	0.235656	0.0425773
ENSMUSG00000029361	Nos1	0.221716	0.0425797
ENSMUSG00000020785	Camkk1	0.219391	0.0430446
ENSMUSG00000041607	Mbp	0.213712	0.043047
ENSMUSG00000030591	Psmd8	0.295479	0.0437409
ENSMUSG00000019804	Snx3	0.196793	0.0438572
ENSMUSG00000004897	Hdgf	0.254062	0.0442193
ENSMUSG00000018796	Acsl1	-0.215054	0.0442193
ENSMUSG00000023826	Prkn	-0.138402	0.0442193
ENSMUSG00000030303	Far2	-0.211871	0.0442193
ENSMUSG00000040586	Ofd1	-0.232839	0.0442193
ENSMUSG00000042213	Zfand4	-0.246817	0.0442193
ENSMUSG00000056900	Usp13	0.181023	0.0442193
ENSMUSG00000078772	Gm12353	0.23391	0.0442193
ENSMUSG00000108532	Gm32647	-0.218027	0.0442193
ENSMUSG00000007476	Lrrc8a	0.225541	0.0444897
ENSMUSG00000055491	Pprc1	0.257766	0.0447589
ENSMUSG00000059291	Rpl11	0.288508	0.0450631
ENSMUSG00000020590	Snx13	-0.178898	0.0451359
ENSMUSG00000025212	Sfxn3	0.232279	0.0451359
ENSMUSG00000038604	Ripor1	0.190535	0.0451359
ENSMUSG00000039478	Micu3	-0.153456	0.0451359
ENSMUSG00000042743	Sgtb	-0.231393	0.0451359
ENSMUSG00000048878	Hexim1	0.299592	0.0451359
ENSMUSG00000068740	Celsr2	0.195285	0.0451359
ENSMUSG00000059921	Unc5c	-0.171069	0.0466046
ENSMUSG00000030539	Sema4b	0.216467	0.0469279
ENSMUSG00000031256	Cstf2	-0.173374	0.0469279
ENSMUSG00000037234	Hook3	0.139267	0.0469279
ENSMUSG00000030584	Dpf1	0.240769	0.0475129
ENSMUSG00000015575	Atp6v0e	0.214772	0.0475848
ENSMUSG00000026238	Ptma	0.29053	0.0479186
ENSMUSG00000019699	Akt3	-0.136216	0.0481403
ENSMUSG00000025810	Nrp1	0.110599	0.0481403
ENSMUSG00000034209	Rasl10a	0.294112	0.0481403
ENSMUSG00000037754	Ppp1r16b	0.202261	0.0481403
ENSMUSG00000038070	Cntln	-0.189035	0.0481403
ENSMUSG00000049281	Scn3b	0.168616	0.0481403
ENSMUSG00000067931	Zfp948	0.231695	0.0481403
ENSMUSG00000059248	Sept9	0.222917	0.0483109
ENSMUSG00000020620	Abca8b	-0.192775	0.048408
ENSMUSG00000029838	Ptn	-0.303352	0.048408
ENSMUSG00000042851	Zc3h6	-0.221033	0.048408
ENSMUSG00000014496	Ankrd28	-0.199334	0.0485573
ENSMUSG00000004698	Hdac9	-0.171274	0.0485575
ENSMUSG00000032261	Sh3bgrl2	-0.254512	0.0486232
ENSMUSG00000037949	Ano10	-0.20963	0.0486232
ENSMUSG00000026839	Upp2	-0.14631	0.0488001
ENSMUSG00000046865	Fbl	0.29242	0.0488001
ENSMUSG00000062683	Atp5g2	-0.270669	0.0488218
ENSMUSG00000020598	Nrcam	-0.114429	0.0489916
ENSMUSG00000020435	Osbp2	0.181599	0.0491667
ENSMUSG00000030102	Itpr1	0.117016	0.0491667
ENSMUSG00000032355	Mlip	-0.277306	0.0491667
ENSMUSG00000034449	Dhrs11	0.30256	0.0491667
ENSMUSG00000038344	Txlng	0.170088	0.0491667
ENSMUSG00000040653	Ppp1r14c	-0.177961	0.0491667
ENSMUSG00000066705	Fxyd6	0.273863	0.0491667
ENSMUSG00000025232	Hexa	0.193052	0.0492219
ENSMUSG00000055022	Cntn1	-0.121227	0.0504197
ENSMUSG00000059423	Zfp933	0.220508	0.0507155
ENSMUSG00000003814	Calr	0.195838	0.0507369
ENSMUSG00000025531	Chm	-0.14926	0.050993
ENSMUSG00000071076	Jund	0.291835	0.051235
ENSMUSG00000044700	Tmem201	0.198461	0.0518458
ENSMUSG00000032011	Thy1	0.238264	0.0520989
ENSMUSG00000052395	Rft1	-0.272475	0.0521129
ENSMUSG00000021238	Aldh6a1	-0.273341	0.053924
ENSMUSG00000037428	Vgf	0.284847	0.053924
ENSMUSG00000027274	Mkks	0.284851	0.0539424
ENSMUSG00000041130	Zfp598	0.253785	0.0543789
ENSMUSG00000025262	Fam120c	-0.141894	0.0546554
ENSMUSG00000029103	Lrpap1	0.201724	0.0546554
ENSMUSG00000030747	Dgat2	0.247621	0.0546554
ENSMUSG00000019762	Iyd	-0.282176	0.054742
ENSMUSG00000026824	Kcnj3	-0.208377	0.0548658
ENSMUSG00000021838	Samd4	0.218144	0.0552765
ENSMUSG00000007880	Arid1a	0.12795	0.0553164
ENSMUSG00000025964	Adam23	-0.194137	0.0553164
ENSMUSG00000041147	Brca2	-0.27885	0.0553164
ENSMUSG00000014959	Gorasp2	0.182958	0.0557014
ENSMUSG00000032177	Pde4a	0.209062	0.0558394
ENSMUSG00000028134	Ptbp2	-0.147582	0.0558419
ENSMUSG00000031781	Ciapin1	0.235349	0.0558419
ENSMUSG00000037075	Rnf139	0.233799	0.0558419
ENSMUSG00000032803	Cdv3	0.259167	0.056001
ENSMUSG00000031833	Mast3	0.185061	0.0564312
ENSMUSG00000044149	Nkrf	0.285906	0.0564312
ENSMUSG00000026072	Il1r1	0.266083	0.0564314
ENSMUSG00000013419	Zfp651	0.238763	0.0573137
ENSMUSG00000027204	Fbn1	-0.237205	0.0574649
ENSMUSG00000019796	Lrp11	0.171304	0.0575332
ENSMUSG00000045009	Prrt3	0.247757	0.0579118
ENSMUSG00000010517	Faf1	-0.106077	0.0581924
ENSMUSG00000056459	Zbtb25	-0.217817	0.0588348
ENSMUSG00000006699	Cdc42	0.155463	0.0591296
ENSMUSG00000037936	Scarb1	0.200244	0.0596653
ENSMUSG00000021130	Galnt16	0.150831	0.0596786
ENSMUSG00000032249	Anp32a	0.216799	0.0600514
ENSMUSG00000022054	Nefm	0.241835	0.0600529
ENSMUSG00000023192	Grm2	0.265543	0.0600529
ENSMUSG00000038497	Tmco3	-0.214409	0.0600529
ENSMUSG00000049800	Sertad2	-0.208439	0.0600529
ENSMUSG00000071637	Cebpd	-0.290471	0.0600529
ENSMUSG00000071369	Map3k5	0.155138	0.0603736
ENSMUSG00000048706	Lurap1l	0.14971	0.0608117
ENSMUSG00000021556	Golm1	0.146055	0.0608202
ENSMUSG00000044148	1810030O07Rik	0.246704	0.0614358
ENSMUSG00000097745	AI115009	-0.272752	0.061561
ENSMUSG00000020900	Myh10	-0.133638	0.0623729
ENSMUSG00000029049	Morn1	-0.15496	0.0625346
ENSMUSG00000020190	Mknk2	0.28682	0.0625903
ENSMUSG00000003469	Phyhip	0.209603	0.0628915
ENSMUSG00000024222	Fkbp5	0.173189	0.0628915
ENSMUSG00000060126	Tpt1	0.27812	0.0628915
ENSMUSG00000019906	Lin7a	-0.203378	0.0629588
ENSMUSG00000022685	Parn	-0.170529	0.0631682
ENSMUSG00000022283	Pabpc1	0.213876	0.0635117
ENSMUSG00000032087	Dscaml1	0.15284	0.0635305
ENSMUSG00000034290	Nek9	-0.177641	0.0638912
ENSMUSG00000004947	Dtx2	0.244288	0.0641745
ENSMUSG00000039480	Nt5dc1	-0.238384	0.0641745
ENSMUSG00000048234	Rnf149	0.186726	0.0641745
ENSMUSG00000068923	Syt11	0.162579	0.0641745
ENSMUSG00000072640	Lyrm9	-0.24743	0.0641745
ENSMUSG00000078429	Ctdsp2	0.171737	0.0641745
ENSMUSG00000096936	Gm3510	-0.266729	0.0641745
ENSMUSG00000037573	Tob1	0.282149	0.0646505
ENSMUSG00000111602	Gm32014	-0.239496	0.0646612
ENSMUSG00000090213	Tmem189	-0.226819	0.0649249
ENSMUSG00000036964	Trim17	0.228558	0.0651614
ENSMUSG00000026617	Bpnt1	0.216698	0.065249
ENSMUSG00000023017	Asic1	0.229058	0.0655715
ENSMUSG00000057130	Txnl4a	0.281941	0.0655715
ENSMUSG00000063239	Grm4	0.234549	0.0655715
ENSMUSG00000017291	Taok1	0.151816	0.0660153
ENSMUSG00000053166	Cdh22	0.214432	0.0661896
ENSMUSG00000079215	Zfp664	0.1677	0.0661896
ENSMUSG00000031333	Abcb7	0.199446	0.0667048
ENSMUSG00000091476	Catspere2	-0.185791	0.0670352
ENSMUSG00000033308	Dpyd	-0.152933	0.0671419
ENSMUSG00000021451	Sema4d	0.171055	0.0673612
ENSMUSG00000022094	Slc39a14	0.17811	0.0673612
ENSMUSG00000038893	Fam117a	0.255593	0.0673763
ENSMUSG00000002325	Irf9	0.270803	0.0673859
ENSMUSG00000040855	Reps2	-0.14207	0.0673859
ENSMUSG00000024897	Apba1	0.0921774	0.0675026
ENSMUSG00000027298	Tyro3	0.19714	0.0675386
ENSMUSG00000032564	Cpne4	-0.129754	0.0675386
ENSMUSG00000072774	Zfp951	-0.259665	0.0675386
ENSMUSG00000025078	Nhlrc2	-0.175859	0.0675818
ENSMUSG00000042401	Crtac1	0.15131	0.0678206
ENSMUSG00000071757	Zhx2	0.214295	0.0678206
ENSMUSG00000022280	Rnf19a	0.17404	0.0678857
ENSMUSG00000034300	Fam53c	0.228313	0.0680134
ENSMUSG00000038048	Cntnap5c	-0.208498	0.0683697
ENSMUSG00000027201	Myef2	-0.14845	0.0688651
ENSMUSG00000029462	Vps29	-0.226938	0.0688651
ENSMUSG00000033720	Sfxn5	-0.153769	0.0688651
ENSMUSG00000038205	Prkab2	0.206766	0.0688651
ENSMUSG00000017679	Ttpal	0.212653	0.0689937
ENSMUSG00000031938	4931406C07Rik	-0.262771	0.0689937
ENSMUSG00000000088	Cox5a	0.258564	0.069
ENSMUSG00000040594	Ranbp17	-0.128069	0.0693212
ENSMUSG00000027708	Dcun1d1	0.169161	0.0695863
ENSMUSG00000040287	Stac3	0.275388	0.0695863
ENSMUSG00000027673	Ndufb5	0.210944	0.0702199
ENSMUSG00000028637	Ccdc30	0.133544	0.0702199
ENSMUSG00000028953	Abcf2	0.24036	0.0702199
ENSMUSG00000032012	Nectin1	0.228487	0.0702199
ENSMUSG00000039533	Mmd2	0.21006	0.0702199
ENSMUSG00000040667	Nup88	-0.178565	0.0702199
ENSMUSG00000063087	Gm10125	-0.150797	0.0702199
ENSMUSG00000073725	Lmbrd1	-0.134862	0.0702199
ENSMUSG00000097413	A830052D11Rik	-0.283052	0.0702199
ENSMUSG00000001520	Nrip2	0.274214	0.0704249
ENSMUSG00000053192	Mllt11	0.238028	0.0704249
ENSMUSG00000004040	Stat3	0.232973	0.0712821
ENSMUSG00000063919	Srrm4	0.154808	0.0714239
ENSMUSG00000034525	Ice1	-0.122047	0.0718546
ENSMUSG00000025151	Maged1	0.191266	0.0718578
ENSMUSG00000035399	Oser1	0.281275	0.0719608
ENSMUSG00000038368	Focad	-0.155083	0.0721697
ENSMUSG00000003070	Efna2	0.272549	0.0722146
ENSMUSG00000031907	Zfp90	-0.256743	0.0722146
ENSMUSG00000031791	Tmem38a	0.195961	0.0724798
ENSMUSG00000020250	Txnrd1	0.208282	0.073229
ENSMUSG00000025025	Mxi1	0.198525	0.0734729
ENSMUSG00000051067	Lingo3	0.2559	0.0734729
ENSMUSG00000052727	Map1b	0.12245	0.0734729
ENSMUSG00000070420	Zscan25	-0.25835	0.0737746
ENSMUSG00000018651	Tada2a	-0.158945	0.0738073
ENSMUSG00000109006	B230209E15Rik	-0.168845	0.0738073
ENSMUSG00000041119	Pde9a	0.184236	0.0744379
ENSMUSG00000035189	Ano4	-0.202429	0.0745475
ENSMUSG00000036890	Gtdc1	-0.130441	0.0745475
ENSMUSG00000024136	Dnase1l2	0.246179	0.0757194
ENSMUSG00000021877	Arf4	0.215299	0.0762651
ENSMUSG00000021474	Sfxn1	-0.20201	0.076648
ENSMUSG00000039620	Trmt9b	-0.256812	0.0773011
ENSMUSG00000052539	Magi3	-0.191575	0.0775008
ENSMUSG00000047786	Lix1	-0.205336	0.0783785
ENSMUSG00000037887	Dusp8	0.206266	0.0785873
ENSMUSG00000038729	Pakap	-0.15265	0.0785873
ENSMUSG00000052593	Adam17	0.222538	0.0787984
ENSMUSG00000025876	Unc5a	0.148181	0.0789829
ENSMUSG00000026994	Galnt3	0.209794	0.0789829
ENSMUSG00000030533	Unc45a	0.202778	0.0789829
ENSMUSG00000002266	Zim1	0.268847	0.0792119
ENSMUSG00000051451	Crebzf	-0.192557	0.0792684
ENSMUSG00000026204	Ptprn	0.151412	0.0793106
ENSMUSG00000026153	Fam135a	-0.154038	0.0794653
ENSMUSG00000030733	Sh2b1	0.241938	0.0794653
ENSMUSG00000032020	Ubash3b	0.190435	0.0798787
ENSMUSG00000109491	Gm15396	-0.27577	0.0798787
ENSMUSG00000017978	Cadps2	-0.215065	0.0803689
ENSMUSG00000020589	Fam49a	-0.135874	0.0803689
ENSMUSG00000063160	Numbl	0.186937	0.0803689
ENSMUSG00000027999	Pla2g12a	0.232882	0.0805617
ENSMUSG00000001416	Cct3	0.239193	0.0808177
ENSMUSG00000038612	Mcl1	0.233234	0.0808649
ENSMUSG00000007617	Homer1	0.19309	0.0812119
ENSMUSG00000079056	Kcnip3	0.172802	0.0821171
ENSMUSG00000078838	Gm17382	-0.266435	0.0822734
ENSMUSG00000053333	Dis3l2	-0.122765	0.0824142
ENSMUSG00000022607	Ptk2	0.0999428	0.0827665
ENSMUSG00000018427	Ypel2	0.196006	0.0834473
ENSMUSG00000028252	Ccnc	0.185084	0.083578
ENSMUSG00000102761	Gm37184	-0.270015	0.083578
ENSMUSG00000067825	Pex26	0.264552	0.0837418
ENSMUSG00000104362	Gm37928	-0.21841	0.0837826
ENSMUSG00000005483	Dnajb1	0.26572	0.0839766
ENSMUSG00000059456	Ptk2b	0.142661	0.0840813
ENSMUSG00000001248	Gramd1a	0.149993	0.0846178
ENSMUSG00000001687	Ubl3	0.147591	0.0848234
ENSMUSG00000079442	St6galnac4	0.25671	0.0850577
ENSMUSG00000034075	Zdhhc5	0.218466	0.0851887
ENSMUSG00000003974	Grm3	-0.202039	0.0854524
ENSMUSG00000057133	Chd6	-0.135849	0.0858599
ENSMUSG00000086228	Ubap1l	0.231971	0.0858599
ENSMUSG00000116673	A630089N07Rik	-0.213151	0.0858968
ENSMUSG00000032184	Lysmd2	0.245971	0.0864651
ENSMUSG00000040957	Cables1	0.240692	0.0866094
ENSMUSG00000038740	Mvb12b	0.128623	0.0868009
ENSMUSG00000028243	Ubxn2b	-0.203125	0.0876026
ENSMUSG00000056749	Nfil3	0.269196	0.0876411
ENSMUSG00000030276	Ttll3	0.228424	0.0876696
ENSMUSG00000050248	Evc2	0.165676	0.0876696
ENSMUSG00000027634	Ndrg3	-0.142398	0.0883373
ENSMUSG00000027895	Kcnc4	0.235363	0.0883373
ENSMUSG00000038156	Spon1	0.146206	0.0883373
ENSMUSG00000015837	Sqstm1	0.206415	0.0885101
ENSMUSG00000020289	Nprl3	-0.185231	0.0888117
ENSMUSG00000003585	Sec14l2	0.177977	0.0892028
ENSMUSG00000057181	5730455P16Rik	-0.227924	0.0892028
ENSMUSG00000074923	Pak6	-0.178527	0.0892028
ENSMUSG00000022770	Dlg1	-0.114451	0.0895163
ENSMUSG00000041598	Cdc42ep4	0.258954	0.0895163
ENSMUSG00000042066	Tmcc2	0.165158	0.0895163
ENSMUSG00000078851	H2aw	0.256416	0.0895163
ENSMUSG00000097494	4933406C10Rik	-0.248834	0.0895163
ENSMUSG00000002409	Dyrk1b	0.22979	0.0895662
ENSMUSG00000041135	Ripk2	-0.210759	0.0896828
ENSMUSG00000056592	Zfp658	0.264895	0.0896828
ENSMUSG00000087159	Gm15246	-0.234776	0.0896828
ENSMUSG00000115220	Gm49768	-0.266343	0.0898704
ENSMUSG00000024063	Lbh	0.263076	0.0900051
ENSMUSG00000027508	Pag1	0.15165	0.0900051
ENSMUSG00000048897	Zfp710	0.187339	0.0900051
ENSMUSG00000023050	Map3k12	0.166556	0.0901499
ENSMUSG00000026914	Psmd14	-0.130931	0.0901499
ENSMUSG00000030956	Fam53b	0.208755	0.0901499
ENSMUSG00000041649	Klf8	-0.199572	0.0901499
ENSMUSG00000042104	Uggt2	-0.132522	0.0901499
ENSMUSG00000047098	Rnf31	0.227007	0.0901499
ENSMUSG00000070348	Ccnd1	0.269377	0.0901499
ENSMUSG00000039108	Lsm14b	0.23026	0.0901921
ENSMUSG00000010721	Lmbr1	-0.128901	0.0903727
ENSMUSG00000033295	Ptprf	0.175488	0.0905141
ENSMUSG00000035933	Cog5	-0.131026	0.0909461
ENSMUSG00000040359	Ufl1	-0.189313	0.0910744
ENSMUSG00000067028	Cntnap5b	-0.169046	0.0910744
ENSMUSG00000049100	Pcdh10	-0.197595	0.0917923
ENSMUSG00000038879	Nipal2	-0.203153	0.0930329
ENSMUSG00000031246	Sh3bgrl	-0.221831	0.0931084
ENSMUSG00000000127	Fer	-0.157612	0.0933316
ENSMUSG00000031955	Bcar1	0.194489	0.0933316
ENSMUSG00000063229	Ldha	0.257502	0.0933316
ENSMUSG00000086429	Gt(ROSA)26Sor	0.259052	0.0933316
ENSMUSG00000031155	Pim2	0.266326	0.0935037
ENSMUSG00000059796	Eif4a1	0.212114	0.0935037
ENSMUSG00000025855	Prkar1b	0.142644	0.0940237
ENSMUSG00000005514	Por	0.177271	0.0944414
ENSMUSG00000014164	Klhl3	0.116213	0.0944414
ENSMUSG00000021003	Galc	-0.192899	0.0944414
ENSMUSG00000021820	Camk2g	-0.129207	0.0944414
ENSMUSG00000025730	Rab40c	0.160475	0.0944414
ENSMUSG00000028245	Nsmaf	-0.134553	0.0944414
ENSMUSG00000028289	Epha7	-0.178775	0.0944414
ENSMUSG00000033316	Galnt9	0.152131	0.0944414
ENSMUSG00000021279	Cdc42bpb	-0.120709	0.0945386
ENSMUSG00000037720	Tmem33	0.215006	0.0945386
ENSMUSG00000000794	Kcnn3	0.180977	0.0957589
ENSMUSG00000003037	Rab8a	0.23071	0.0957589
ENSMUSG00000027217	Tspan18	0.247953	0.0957589
ENSMUSG00000033885	Pxk	0.156588	0.0957589
ENSMUSG00000015222	Map2	0.0903916	0.09624
ENSMUSG00000018809	Smyd4	-0.202309	0.09624
ENSMUSG00000021047	Nova1	-0.166863	0.09624
ENSMUSG00000026277	Stk25	0.160401	0.09624
ENSMUSG00000115099	1700087I21Rik	-0.21119	0.09624
ENSMUSG00000021532	Fastkd3	0.267512	0.096448
ENSMUSG00000002949	Timm44	-0.165758	0.0965241
ENSMUSG00000026554	Dcaf8	-0.130112	0.0965948
ENSMUSG00000015944	Castor2	0.186368	0.0969494
ENSMUSG00000029461	Fam168a	0.108808	0.0978043
ENSMUSG00000036206	Sh3bp4	-0.220765	0.0985456
ENSMUSG00000073427	Gm4924	-0.17473	0.098608
ENSMUSG00000055737	Ghr	-0.180319	0.0991221
ENSMUSG00000042567	Nek10	-0.186437	0.0993277
ENSMUSG00000029478	Ncor2	0.138354	0.0996549
ENSMUSG00000046157	Tmem229b	0.176299	0.0996549
ENSMUSG00000033454	Zbtb1	0.19947	0.0998425
ENSMUSG00000050471	Fam118b	0.151998	0.0998425
ENSMUSG00000028743	Akr7a5	0.263508	0.10025
ENSMUSG00000034342	Cbl	0.128136	0.100274
ENSMUSG00000027971	Ndst4	-0.207065	0.100842
ENSMUSG00000031822	Gse1	0.16148	0.100842
ENSMUSG00000039809	Gabbr2	0.127936	0.100842
ENSMUSG00000042507	Elmsan1	0.212004	0.100842
ENSMUSG00000030409	Dmpk	0.253058	0.101262
ENSMUSG00000079038	D130040H23Rik	-0.158205	0.102198
ENSMUSG00000000568	Hnrnpd	0.158015	0.102338
ENSMUSG00000036111	Lmo1	0.192964	0.10243
ENSMUSG00000058997	Vwa8	-0.107754	0.10243
ENSMUSG00000049176	Frmpd4	-0.124766	0.102476
ENSMUSG00000025959	Klf7	-0.166626	0.102588
ENSMUSG00000028277	Ube2j1	0.201679	0.102588
ENSMUSG00000034472	Rasd2	0.253048	0.102588
ENSMUSG00000070345	Hsf5	0.23849	0.102789
ENSMUSG00000051721	Wdcp	0.252871	0.102837
ENSMUSG00000026319	Relch	-0.128841	0.103305
ENSMUSG00000033705	Stard9	-0.167763	0.103305
ENSMUSG00000107272	Gm34583	0.24425	0.103305
ENSMUSG00000018068	Ints2	-0.165077	0.103311
ENSMUSG00000033439	Trmt13	-0.215897	0.103311
ENSMUSG00000035764	Fbxo45	0.231514	0.103311
ENSMUSG00000028019	Pdgfc	-0.173052	0.103344
ENSMUSG00000002778	Kdelr1	0.247042	0.103539
ENSMUSG00000054459	Vsnl1	-0.199031	0.103539
ENSMUSG00000012126	Ubxn11	-0.178363	0.104251
ENSMUSG00000026603	Smyd2	-0.168959	0.104251
ENSMUSG00000026869	Psmd5	0.216273	0.104251
ENSMUSG00000041426	Hibch	-0.215157	0.104251
ENSMUSG00000087479	Gm16835	-0.216773	0.104251
ENSMUSG00000015027	Galns	-0.187605	0.104871
ENSMUSG00000032526	Ss18l2	0.239038	0.104871
ENSMUSG00000035236	Scai	-0.154563	0.104871
ENSMUSG00000019132	BC005537	0.169458	0.105417
ENSMUSG00000025162	Csnk1d	0.164235	0.105543
ENSMUSG00000053395	Cacng8	0.142733	0.105543
ENSMUSG00000056486	Chn1	-0.118784	0.105788
ENSMUSG00000061451	Tmem151a	0.219415	0.105889
ENSMUSG00000063297	Luzp2	-0.258817	0.106059
ENSMUSG00000063434	Sorcs3	0.17271	0.106059
ENSMUSG00000025231	Sufu	0.162883	0.106225
ENSMUSG00000022604	Cep97	0.189927	0.106718
ENSMUSG00000066057	Gm1976	-0.146443	0.106786
ENSMUSG00000022186	Oxct1	-0.114565	0.107841
ENSMUSG00000028926	Cdk14	-0.103324	0.108017
ENSMUSG00000028082	Sh3d19	-0.125544	0.109238
ENSMUSG00000002107	Celf2	-0.104929	0.110599
ENSMUSG00000025475	Adgra1	0.200157	0.111162
ENSMUSG00000030465	Psd3	-0.173361	0.111162
ENSMUSG00000033768	Nrxn2	0.134405	0.111162
ENSMUSG00000035245	Eogt	-0.241803	0.111162
ENSMUSG00000030647	Ndufc2	0.23277	0.111968
ENSMUSG00000040599	Mis12	0.256445	0.111968
ENSMUSG00000087408	Cers1	0.165593	0.111968
ENSMUSG00000010755	Cars	0.172012	0.112053
ENSMUSG00000031937	Vstm5	-0.244867	0.112348
ENSMUSG00000004233	Wars2	-0.186002	0.112397
ENSMUSG00000020088	Sar1a	0.225557	0.112397
ENSMUSG00000033981	Gria2	-0.116799	0.112535
ENSMUSG00000033799	Tasor2	0.146523	0.112683
ENSMUSG00000037990	Sh3rf3	0.116964	0.112683
ENSMUSG00000058297	Spock2	0.145197	0.112683
ENSMUSG00000064061	Dzip3	-0.148184	0.112683
ENSMUSG00000016349	Eef1a2	0.173444	0.113468
ENSMUSG00000028577	Plaa	-0.168918	0.113468
ENSMUSG00000039210	Gpatch2	-0.139575	0.113676
ENSMUSG00000069255	Dusp22	-0.192874	0.114077
ENSMUSG00000007888	Crlf1	0.239486	0.114155
ENSMUSG00000047658	Gal3st3	0.21762	0.114223
ENSMUSG00000092090	Gm3294	-0.233001	0.114348
ENSMUSG00000055691	Gja6	-0.255712	0.114422
ENSMUSG00000018849	Wwc1	0.164655	0.114429
ENSMUSG00000051401	Kctd16	-0.141777	0.114429
ENSMUSG00000047832	Cdca4	0.259469	0.114618
ENSMUSG00000021192	Golga5	-0.183855	0.115298
ENSMUSG00000055980	Irs1	0.158317	0.11555
ENSMUSG00000050751	Pgbd5	0.162021	0.115704
ENSMUSG00000023011	Faim2	0.162948	0.115711
ENSMUSG00000034761	Map4k5	-0.112439	0.116073
ENSMUSG00000029432	Nipsnap2	-0.195296	0.116249
ENSMUSG00000020134	Peli1	-0.149601	0.11629
ENSMUSG00000020716	Nf1	0.0991557	0.11629
ENSMUSG00000033458	Fan1	-0.212283	0.11629
ENSMUSG00000057110	Cntrl	-0.156798	0.11629
ENSMUSG00000038077	Kcna6	0.180234	0.117402
ENSMUSG00000022765	Snap29	0.235056	0.117779
ENSMUSG00000033377	Palmd	-0.201635	0.117779
ENSMUSG00000022103	Gfra2	0.21201	0.118274
ENSMUSG00000054976	Nyap2	-0.193967	0.118302
ENSMUSG00000115360	Gm48932	-0.256507	0.118302
ENSMUSG00000037747	Phyhipl	0.171448	0.118615
ENSMUSG00000054027	Nt5dc3	0.136872	0.118615
ENSMUSG00000020770	Unk	-0.175754	0.118634
ENSMUSG00000039530	Tusc3	-0.129946	0.118634
ENSMUSG00000057378	Ryr3	-0.155508	0.118634
ENSMUSG00000090386	Mir99ahg	-0.14645	0.118634
ENSMUSG00000037239	Spred3	0.197258	0.118874
ENSMUSG00000041997	Tlk1	-0.130821	0.119319
ENSMUSG00000022099	Dmtn	0.167857	0.11944
ENSMUSG00000030525	Chrna7	-0.110147	0.11944
ENSMUSG00000001036	Epn2	0.121825	0.119887
ENSMUSG00000039375	Wdr17	-0.184203	0.119887
ENSMUSG00000084968	Gm12743	-0.19541	0.119887
ENSMUSG00000013539	Tango2	0.134265	0.120115
ENSMUSG00000041236	Vps41	-0.127549	0.120115
ENSMUSG00000030199	Etv6	0.1686	0.120173
ENSMUSG00000032290	Ptpn9	0.149254	0.120173
ENSMUSG00000034675	Dbn1	0.158319	0.120228
ENSMUSG00000032252	Glce	0.159182	0.120907
ENSMUSG00000055065	Ddx17	-0.119262	0.120907
ENSMUSG00000044952	Kctd21	0.240462	0.121073
ENSMUSG00000035011	Zbtb7a	0.224837	0.12145
ENSMUSG00000028833	Ncdn	0.186911	0.121483
ENSMUSG00000031622	Sin3b	0.157417	0.121483
ENSMUSG00000006304	Arpc2	0.130955	0.121871
ENSMUSG00000053914	Kdm4d	-0.25204	0.122181
ENSMUSG00000030301	Ccdc91	-0.153422	0.12222
ENSMUSG00000044835	Ankrd45	0.173498	0.12222
ENSMUSG00000022421	Nptxr	0.154907	0.122224
ENSMUSG00000040018	Cox15	-0.231901	0.122224
ENSMUSG00000053024	Cntn2	0.199512	0.122224
ENSMUSG00000019897	Ccdc59	-0.241346	0.122231
ENSMUSG00000096914	Galntl6	-0.178718	0.122249
ENSMUSG00000039114	Nrn1	0.205151	0.122359
ENSMUSG00000089862	Umad1	-0.117464	0.122379
ENSMUSG00000056608	Chd9	0.105582	0.122652
ENSMUSG00000026643	Nmt2	0.126377	0.122843
ENSMUSG00000050967	Creg2	0.141949	0.122843
ENSMUSG00000073987	Ggh	-0.239705	0.122875
ENSMUSG00000039579	Grin3a	-0.168334	0.122926
ENSMUSG00000022044	Stmn4	0.171885	0.123339
ENSMUSG00000031703	Itfg1	-0.154841	0.123768
ENSMUSG00000044252	Osbpl1a	-0.186209	0.123768
ENSMUSG00000012296	Tjap1	0.20593	0.123806
ENSMUSG00000032312	Csk	0.230497	0.123806
ENSMUSG00000039156	Stim2	0.139822	0.123806
ENSMUSG00000029777	Gars	0.157101	0.124124
ENSMUSG00000042751	Nmnat2	0.142893	0.124487
ENSMUSG00000050545	Fam228b	-0.17794	0.124487
ENSMUSG00000044641	Pard6b	0.257452	0.124934
ENSMUSG00000054423	Cadps	-0.120879	0.124934
ENSMUSG00000099190	Gm27188	-0.205479	0.124934
ENSMUSG00000034686	Prr7	0.196976	0.125077
ENSMUSG00000070822	Zscan18	-0.172486	0.125077
ENSMUSG00000024074	Crim1	-0.153725	0.125217
ENSMUSG00000040339	Fam102b	-0.213254	0.125293
ENSMUSG00000032826	Ank2	-0.0857185	0.125656
ENSMUSG00000028518	Prkaa2	-0.151318	0.125866
ENSMUSG00000029916	Agk	-0.173359	0.125866
ENSMUSG00000061207	Stk19	0.190083	0.125866
ENSMUSG00000036208	Nepro	0.250757	0.127004
ENSMUSG00000016831	Tox4	0.191721	0.127359
ENSMUSG00000019888	Mgat4c	-0.177526	0.128546
ENSMUSG00000097767	Miat	-0.104066	0.12868
ENSMUSG00000028894	Inpp5b	-0.122183	0.128949
ENSMUSG00000028906	Epb41	-0.191472	0.128949
ENSMUSG00000039257	Vstm2b	0.154427	0.128949
ENSMUSG00000058672	Tubb2a	0.244241	0.128949
ENSMUSG00000067629	Syngap1	0.127882	0.128949
ENSMUSG00000000247	Lhx2	0.20074	0.131154
ENSMUSG00000039621	Prex1	0.142844	0.131178
ENSMUSG00000000934	Top1mt	0.23039	0.131412
ENSMUSG00000041313	Slc7a1	0.18756	0.131412
ENSMUSG00000032239	Rp9	-0.168943	0.131653
ENSMUSG00000110185	Igip	-0.245585	0.131653
ENSMUSG00000029778	Adcyap1r1	0.177087	0.133062
ENSMUSG00000069072	Slc7a14	0.154954	0.133583
ENSMUSG00000029014	Dnajc2	0.175351	0.133696
ENSMUSG00000039630	Hnrnpu	-0.111146	0.134097
ENSMUSG00000001175	Calm1	0.158899	0.134847
ENSMUSG00000068742	Cry2	-0.148344	0.134847
ENSMUSG00000106093	Gm42722	-0.228802	0.134847
ENSMUSG00000020684	Rasl10b	-0.18585	0.135443
ENSMUSG00000087413	Gm11266	-0.235656	0.135528
ENSMUSG00000040044	Orc3	-0.162288	0.136051
ENSMUSG00000023150	Ivns1abp	0.163866	0.136488
ENSMUSG00000018326	Ywhab	0.157945	0.136541
ENSMUSG00000058153	Sez6l	0.13012	0.136756
ENSMUSG00000022476	Polr3h	-0.211141	0.137323
ENSMUSG00000028703	Lrrc41	0.192289	0.137323
ENSMUSG00000034254	Agpat1	0.215279	0.137323
ENSMUSG00000037624	Kcnk2	-0.17361	0.137323
ENSMUSG00000058402	Zfp420	0.203582	0.137323
ENSMUSG00000037103	Dcaf15	-0.23716	0.137749
ENSMUSG00000031065	Cdk16	0.190349	0.138011
ENSMUSG00000015605	Srf	0.207479	0.138883
ENSMUSG00000030760	Acer3	-0.124425	0.138883
ENSMUSG00000032314	Etfa	-0.177526	0.138883
ENSMUSG00000040785	Ttc3	0.0967555	0.138883
ENSMUSG00000050321	Neto1	-0.14684	0.138883
ENSMUSG00000004221	Ikbkg	-0.208014	0.139029
ENSMUSG00000034064	Poglut1	0.18465	0.139046
ENSMUSG00000021033	Gstz1	-0.170499	0.139146
ENSMUSG00000023951	Vegfa	0.227879	0.139832
ENSMUSG00000028879	Stx12	0.148335	0.140475
ENSMUSG00000052253	Zfp622	0.224958	0.140475
ENSMUSG00000026626	Ppp2r5a	0.168261	0.141064
ENSMUSG00000045349	Sh2d5	0.196677	0.141064
ENSMUSG00000042305	Tmem183a	-0.205321	0.141415
ENSMUSG00000002416	Ndufb2	0.229339	0.141876
ENSMUSG00000044308	Ubr3	-0.121777	0.141876
ENSMUSG00000059742	Kcnh7	-0.183022	0.141876
ENSMUSG00000060260	Pwwp2b	0.195038	0.141876
ENSMUSG00000041966	Dcaf17	-0.166803	0.142174
ENSMUSG00000022415	Syngr1	0.15349	0.14257
ENSMUSG00000033400	Agl	-0.192726	0.14257
ENSMUSG00000034614	Pik3ip1	0.230876	0.14257
ENSMUSG00000036009	Mettl25	-0.18209	0.14257
ENSMUSG00000040782	Cop1	-0.12137	0.14257
ENSMUSG00000066829	Zfp810	-0.17166	0.14257
ENSMUSG00000013846	St3gal1	0.205802	0.142773
ENSMUSG00000022257	Laptm4b	0.170718	0.142773
ENSMUSG00000023460	Rab12	-0.148648	0.142773
ENSMUSG00000024298	Zfp871	0.151575	0.142773
ENSMUSG00000049657	Zbtb5	0.221601	0.142773
ENSMUSG00000057637	Prdm2	0.117928	0.142913
ENSMUSG00000019302	Atp6v0a1	0.10362	0.1439
ENSMUSG00000020474	Polm	-0.24531	0.1439
ENSMUSG00000029860	Zyx	0.226825	0.1439
ENSMUSG00000031749	St3gal2	0.157579	0.1439
ENSMUSG00000034007	Scaper	-0.125396	0.1439
ENSMUSG00000041471	Shld2	-0.191654	0.1439
ENSMUSG00000044636	Csrnp2	0.195691	0.1439
ENSMUSG00000045103	Dmd	-0.171151	0.1439
ENSMUSG00000106499	Gm9403	0.242551	0.1439
ENSMUSG00000021007	Spata7	-0.149463	0.144032
ENSMUSG00000061411	Nol4l	0.139385	0.144043
ENSMUSG00000000823	Zfp512b	-0.155237	0.14427
ENSMUSG00000045613	Chrm2	0.183427	0.144503
ENSMUSG00000050428	Fbxo46	0.223857	0.146997
ENSMUSG00000023010	Tmbim6	0.179399	0.147028
ENSMUSG00000034998	Foxn2	0.185697	0.147028
ENSMUSG00000013160	Atp6v0d1	0.130239	0.147101
ENSMUSG00000046785	Epm2aip1	0.196039	0.147101
ENSMUSG00000018476	Kdm6b	0.169135	0.14719
ENSMUSG00000051950	B3glct	-0.180492	0.14719
ENSMUSG00000003153	Slc2a3	0.144675	0.147267
ENSMUSG00000031370	Zrsr2	0.198357	0.147293
ENSMUSG00000047635	2810006K23Rik	0.237659	0.147293
ENSMUSG00000024576	Csnk1a1	0.106519	0.147859
ENSMUSG00000025529	Zfp711	-0.215579	0.147859
ENSMUSG00000025880	Smad7	0.209923	0.147859
ENSMUSG00000001089	Luzp1	0.117156	0.148339
ENSMUSG00000078161	Erich3	-0.183543	0.148339
ENSMUSG00000086368	Gm13830	0.237885	0.148339
ENSMUSG00000097007	4930432B10Rik	-0.22118	0.148339
ENSMUSG00000034135	Sik3	0.111673	0.14931
ENSMUSG00000020387	Jade2	0.155128	0.149752
ENSMUSG00000021710	Nln	-0.155537	0.14986
ENSMUSG00000022020	Naa16	0.161523	0.14986
ENSMUSG00000026458	Ppfia4	-0.132152	0.14986
ENSMUSG00000038630	Zkscan16	-0.139818	0.14986
ENSMUSG00000042082	Arsb	-0.105398	0.14986
ENSMUSG00000042121	Ssh1	0.166319	0.14986
ENSMUSG00000048388	Fam171b	-0.132624	0.14986
ENSMUSG00000050783	Htr1f	-0.182296	0.14986
ENSMUSG00000051243	Islr2	0.19832	0.14986
ENSMUSG00000052676	Zmat1	-0.168392	0.14986
ENSMUSG00000024566	Atp9b	-0.103308	0.149905
ENSMUSG00000038122	Tbc1d32	-0.137544	0.150264
ENSMUSG00000055897	Ppp4r1l-ps	-0.15252	0.150401
ENSMUSG00000038828	Tmem214	0.183084	0.150472
ENSMUSG00000038256	Bcl9	0.122416	0.150489
ENSMUSG00000030243	Recql	0.200528	0.150614
ENSMUSG00000026857	Ntmt1	0.188478	0.150653
ENSMUSG00000030352	Tspan9	0.201234	0.150761
ENSMUSG00000031342	Gpm6b	-0.102263	0.151134
ENSMUSG00000033373	Fntb	-0.159371	0.151437
ENSMUSG00000060935	Tmem263	0.223185	0.151437
ENSMUSG00000037826	Ppm1k	-0.173415	0.151572
ENSMUSG00000027007	Itprid2	-0.157007	0.151839
ENSMUSG00000041141	Pnmal1	0.216644	0.151873
ENSMUSG00000006134	Crkl	0.17929	0.152005
ENSMUSG00000026499	Acbd3	0.168579	0.152327
ENSMUSG00000028931	Kcnab2	0.148317	0.152327
ENSMUSG00000037822	Smim14	0.168869	0.152327
ENSMUSG00000003752	Itpkc	0.230647	0.152964
ENSMUSG00000025571	Tnrc6c	0.105575	0.15346
ENSMUSG00000003119	Cdk12	-0.127631	0.154308
ENSMUSG00000017400	Stac2	0.212261	0.154308
ENSMUSG00000022994	Adcy6	0.162821	0.154308
ENSMUSG00000029436	Mmp17	0.167695	0.154308
ENSMUSG00000034687	Fras1	-0.178427	0.154308
ENSMUSG00000038390	Gpr162	0.192695	0.154308
ENSMUSG00000039911	Spsb1	0.211519	0.154308
ENSMUSG00000058444	Map2k5	-0.103702	0.154308
ENSMUSG00000045438	Cox19	-0.220026	0.1546
ENSMUSG00000068373	D430041D05Rik	0.114543	0.1546
ENSMUSG00000046753	Ccdc66	0.158851	0.154644
ENSMUSG00000035150	Eif2s3x	0.219365	0.154764
ENSMUSG00000039913	Pak7	-0.104206	0.155494
ENSMUSG00000031883	Car7	-0.188219	0.155531
ENSMUSG00000032985	5730522E02Rik	-0.11969	0.155531
ENSMUSG00000044005	Gls2	0.207151	0.155531
ENSMUSG00000004637	Wwox	-0.123154	0.156481
ENSMUSG00000020948	Klhl28	0.191175	0.156481
ENSMUSG00000031988	Vps26b	0.166182	0.156481
ENSMUSG00000041921	Metap1d	-0.158955	0.156481
ENSMUSG00000003948	Mmd	0.161232	0.1572
ENSMUSG00000020484	Xbp1	0.228647	0.157849
ENSMUSG00000007739	Cct4	0.199466	0.15829
ENSMUSG00000032641	Gpr19	0.1895	0.158519
ENSMUSG00000059439	Bcas3	-0.0937126	0.158519
ENSMUSG00000103428	Gm20754	-0.137107	0.158519
ENSMUSG00000002458	Rgs19	0.23193	0.158578
ENSMUSG00000025607	Copg2	-0.139524	0.158578
ENSMUSG00000039789	Zfp597	0.197295	0.158578
ENSMUSG00000000915	Hip1r	-0.170193	0.15878
ENSMUSG00000001995	Sipa1l2	0.181276	0.15878
ENSMUSG00000037287	Tbcel	-0.116425	0.15878
ENSMUSG00000039759	Thap3	-0.231601	0.15878
ENSMUSG00000037784	Dzip1l	-0.165297	0.159575
ENSMUSG00000102252	Snrpn	-0.174039	0.159575
ENSMUSG00000015942	Gtf2ird2	-0.188599	0.159614
ENSMUSG00000021062	Rab15	0.155495	0.159614
ENSMUSG00000035024	Ncapd3	-0.127162	0.159614
ENSMUSG00000042719	Naa25	0.141	0.159614
ENSMUSG00000044098	Rsbn1	0.136029	0.159614
ENSMUSG00000078235	Fam43b	0.238081	0.159614
ENSMUSG00000020882	Cacnb1	0.149322	0.159953
ENSMUSG00000052675	Zfp112	-0.172549	0.159953
ENSMUSG00000021665	Hexb	-0.20997	0.16124
ENSMUSG00000041084	Ostc	0.209372	0.16124
ENSMUSG00000028403	Zdhhc21	-0.137628	0.161359
ENSMUSG00000072946	Ptgr2	-0.228231	0.161884
ENSMUSG00000060427	Zfp868	0.225777	0.16208
ENSMUSG00000025227	Mfsd13a	0.180668	0.162358
ENSMUSG00000030518	Fam189a1	-0.129192	0.162758
ENSMUSG00000084941	Gm11944	0.224164	0.162758
ENSMUSG00000021277	Traf3	0.110494	0.162876
ENSMUSG00000034621	Gpatch8	0.0851811	0.162876
ENSMUSG00000021704	Mtx3	-0.194588	0.163596
ENSMUSG00000034390	Cmip	0.107936	0.163596
ENSMUSG00000036469	March1	-0.119609	0.163596
ENSMUSG00000040118	Cacna2d1	-0.120935	0.163596
ENSMUSG00000042594	Sh2b3	0.213267	0.164039
ENSMUSG00000102049		0.132644	0.164107
ENSMUSG00000031700	Gpt2	0.170443	0.164855
ENSMUSG00000035944	Ttc38	-0.227261	0.164855
ENSMUSG00000049907	Rasl11b	0.229688	0.166146
ENSMUSG00000028849	Map7d1	0.147347	0.167166
ENSMUSG00000042581	Thsd7b	-0.144858	0.167166
ENSMUSG00000028744	Pqlc2	0.206608	0.167922
ENSMUSG00000035735	Dagla	0.148394	0.167922
ENSMUSG00000026192	Atic	-0.223542	0.168013
ENSMUSG00000031024	St5	0.120923	0.168225
ENSMUSG00000026494	Kif26b	0.179668	0.168407
ENSMUSG00000040548	Tex2	0.118743	0.168407
ENSMUSG00000024873	Cnih2	0.173084	0.16886
ENSMUSG00000059895	Ptp4a3	0.168153	0.168863
ENSMUSG00000021112	Mpp5	0.148145	0.169413
ENSMUSG00000060149	BC002059	-0.177507	0.169413
ENSMUSG00000061079	Zfp143	-0.204701	0.169413
ENSMUSG00000039680	Mrps6	0.193911	0.169418
ENSMUSG00000027940	Tpm3	0.129002	0.169692
ENSMUSG00000090000	Ier3ip1	0.201789	0.169692
ENSMUSG00000039813	Tbc1d2	0.207634	0.170141
ENSMUSG00000020811	Wscd1	0.154761	0.170749
ENSMUSG00000029050	Ski	0.102877	0.170862
ENSMUSG00000029309	Sparcl1	0.152773	0.171042
ENSMUSG00000035967	Ints6l	-0.128163	0.171042
ENSMUSG00000016386	Mpped2	-0.102283	0.171083
ENSMUSG00000047731	Wbp1l	0.14396	0.171152
ENSMUSG00000031513	Leprotl1	0.222948	0.171584
ENSMUSG00000038860	Garnl3	-0.159076	0.171694
ENSMUSG00000032560	Dnajc13	-0.112971	0.17231
ENSMUSG00000020701	Tmem132e	0.195807	0.172548
ENSMUSG00000020889	Nr1d1	0.208792	0.172548
ENSMUSG00000050567	Maml1	0.174585	0.173013
ENSMUSG00000000197	Nalcn	-0.105688	0.173097
ENSMUSG00000071014	Ndufb6	0.21348	0.173142
ENSMUSG00000038013	Wipf2	0.138344	0.173256
ENSMUSG00000087259	2610035D17Rik	0.136163	0.173449
ENSMUSG00000032202	Rab27a	0.152443	0.173624
ENSMUSG00000111443	Gm46123	-0.193109	0.17375
ENSMUSG00000031536	Polb	0.110022	0.173885
ENSMUSG00000021273	Fdft1	-0.193884	0.174248
ENSMUSG00000036357	Gpr101	0.215357	0.174248
ENSMUSG00000048911	Rnf24	0.15878	0.174248
ENSMUSG00000040035	Disp2	0.119886	0.174484
ENSMUSG00000037408	Cnnm4	0.183271	0.174818
ENSMUSG00000045671	Spred2	0.126037	0.176064
ENSMUSG00000001249	Hpn	0.226645	0.176237
ENSMUSG00000021395	Spin1	0.126663	0.176469
ENSMUSG00000000282	Mnt	0.197017	0.177269
ENSMUSG00000015745	Plekho1	-0.220165	0.177269
ENSMUSG00000031486	Adgra2	0.209889	0.177269
ENSMUSG00000040836	Gpr161	0.184935	0.177269
ENSMUSG00000013495	Tmem175	0.146363	0.177799
ENSMUSG00000020003	Pex7	-0.189349	0.177799
ENSMUSG00000027408	Cpxm1	-0.225078	0.177799
ENSMUSG00000026773	Pfkfb3	0.163774	0.177889
ENSMUSG00000038967	Pdk2	0.21159	0.179301
ENSMUSG00000063146	Clip2	0.120828	0.179442
ENSMUSG00000036093	Arl5a	0.165284	0.179715
ENSMUSG00000021712	Trim23	-0.173684	0.180018
ENSMUSG00000023923	Tbc1d5	-0.0945367	0.18017
ENSMUSG00000001415	Smg5	-0.15544	0.180185
ENSMUSG00000019370	Calm3	0.198167	0.180185
ENSMUSG00000021371	Mcur1	-0.196576	0.180185
ENSMUSG00000038738	Shank1	0.105997	0.180185
ENSMUSG00000067288	Rps28	0.231231	0.180185
ENSMUSG00000029862	Clcn1	-0.197493	0.180219
ENSMUSG00000046062	Ppp1r15b	0.215064	0.180219
ENSMUSG00000071252	2210408I21Rik	-0.122374	0.181282
ENSMUSG00000044164	Rnf182	0.118663	0.181352
ENSMUSG00000020151	Ptprr	-0.137933	0.181627
ENSMUSG00000029475	Kdm2b	0.136531	0.181627
ENSMUSG00000041324	Inhba	0.219587	0.181627
ENSMUSG00000047013	Fbxo41	0.149587	0.181945
ENSMUSG00000109179	Gm35339	0.206325	0.182347
ENSMUSG00000031681	Smad1	0.163341	0.182801
ENSMUSG00000028572	Hook1	-0.103595	0.18301
ENSMUSG00000029191	Rfc1	-0.142181	0.18301
ENSMUSG00000041658	Rragb	-0.133935	0.183606
ENSMUSG00000001440	Kpnb1	0.145851	0.18414
ENSMUSG00000022641	Bbx	0.113006	0.18414
ENSMUSG00000039230	Tbcd	-0.10204	0.18414
ENSMUSG00000020319	Wdpcp	-0.126215	0.184207
ENSMUSG00000103961	Gm36388	-0.187199	0.184255
ENSMUSG00000024122	Pdpk1	0.120742	0.184922
ENSMUSG00000039904	Gpr37	-0.189794	0.184922
ENSMUSG00000073374	C030034I22Rik	-0.220113	0.184922
ENSMUSG00000084883	Ccdc85c	0.195682	0.185593
ENSMUSG00000020737	Jpt1	0.204883	0.185657
ENSMUSG00000011179	Odc1	0.230218	0.185802
ENSMUSG00000019970	Sgk1	-0.159668	0.186381
ENSMUSG00000022358	Fbxo32	-0.209602	0.186381
ENSMUSG00000026904	Slc4a10	-0.102208	0.186381
ENSMUSG00000041552	Ptchd1	0.19067	0.186381
ENSMUSG00000050846	Zfp623	0.193275	0.186381
ENSMUSG00000085054	Gm15834	-0.227927	0.186381
ENSMUSG00000002658	Gtf2f1	-0.188759	0.186719
ENSMUSG00000034480	Diaph2	-0.132724	0.186719
ENSMUSG00000056267	Cep70	-0.122666	0.186719
ENSMUSG00000050511	Oprd1	0.18325	0.186805
ENSMUSG00000049550	Clip1	0.0906457	0.186843
ENSMUSG00000040009	Gnaz	0.13988	0.187233
ENSMUSG00000024240	Epc1	0.100519	0.187591
ENSMUSG00000036613	Eipr1	-0.11523	0.187591
ENSMUSG00000046378	Asphd1	0.223336	0.187591
ENSMUSG00000114014	Gm48350	0.224549	0.187838
ENSMUSG00000018379	Srsf1	-0.126946	0.188038
ENSMUSG00000007950	Abhd8	0.211447	0.188359
ENSMUSG00000021973	Micu2	-0.132958	0.188468
ENSMUSG00000022055	Nefl	0.212698	0.188856
ENSMUSG00000029534	St7	0.0799617	0.188856
ENSMUSG00000034551	Hdx	-0.151706	0.188922
ENSMUSG00000038806	Sde2	0.203691	0.188922
ENSMUSG00000045275	Lca5l	-0.209853	0.188922
ENSMUSG00000051323	Pcdh19	0.110338	0.188922
ENSMUSG00000024966	Stip1	0.206023	0.189217
ENSMUSG00000074918	Inafm2	0.226991	0.189227
ENSMUSG00000060988	Galnt13	-0.124262	0.189843
ENSMUSG00000052040	Klf13	0.149047	0.189936
ENSMUSG00000090626	Tex9	-0.212692	0.190039
ENSMUSG00000030254	Rad18	-0.157152	0.19065
ENSMUSG00000038762	Abcf1	0.154033	0.19065
ENSMUSG00000036046	5031439G07Rik	0.129617	0.191221
ENSMUSG00000030122	Ptms	0.18826	0.191327
ENSMUSG00000030016	Zfp638	-0.104814	0.191349
ENSMUSG00000021815	Mss51	0.213519	0.19147
ENSMUSG00000103923	Gm37896	-0.219517	0.191804
ENSMUSG00000001855	Nup214	-0.120378	0.19204
ENSMUSG00000060923	Acyp2	-0.114705	0.19204
ENSMUSG00000006576	Slc4a3	-0.148446	0.192383
ENSMUSG00000021711	Trappc13	0.161865	0.192383
ENSMUSG00000022321	Cdh10	-0.213446	0.192383
ENSMUSG00000040372	Gpr63	-0.183515	0.192383
ENSMUSG00000003072	Atp5d	0.200603	0.192842
ENSMUSG00000025372	Baiap2	0.139486	0.193208
ENSMUSG00000027132	Katnbl1	-0.144265	0.193208
ENSMUSG00000112162	Gm48758	-0.212496	0.193208
ENSMUSG00000048899	Rimkla	0.169569	0.194245
ENSMUSG00000014786	Slc9a5	-0.193743	0.194266
ENSMUSG00000015291	Gdi1	0.157833	0.194278
ENSMUSG00000020303	Stc2	0.224584	0.194278
ENSMUSG00000023944	Hsp90ab1	0.216205	0.194278
ENSMUSG00000024276	Zfp397	0.155929	0.194278
ENSMUSG00000025776	Crispld1	-0.213327	0.194278
ENSMUSG00000030421	Uri1	-0.110693	0.194278
ENSMUSG00000030662	Ipo5	0.139565	0.194278
ENSMUSG00000037907	Ankrd13b	0.141774	0.194278
ENSMUSG00000054766	Set	0.199911	0.194278
ENSMUSG00000061536	Sec22c	0.200803	0.194278
ENSMUSG00000063972	Nr6a1	0.112923	0.194278
ENSMUSG00000010803	Gabra1	-0.130835	0.194691
ENSMUSG00000025035	Arl3	0.146228	0.19476
ENSMUSG00000020142	Slc1a4	0.190427	0.195219
ENSMUSG00000032462	Pik3cb	-0.123283	0.195372
ENSMUSG00000041298	Katnal1	-0.153346	0.195372
ENSMUSG00000058267	Mrps14	-0.223194	0.195372
ENSMUSG00000090150	Acad11	-0.171419	0.195372
ENSMUSG00000031808	Slc27a1	0.162563	0.195397
ENSMUSG00000034574	Daam1	0.0969283	0.195434
ENSMUSG00000037617	Spag1	0.157351	0.195434
ENSMUSG00000041670	Rims1	-0.0851275	0.195434
ENSMUSG00000025786	Zdhhc3	0.143726	0.195506
ENSMUSG00000041936	Agrn	-0.116533	0.195724
ENSMUSG00000016552	Foxred2	0.215551	0.195918
ENSMUSG00000023075	Akirin1	0.187241	0.195918
ENSMUSG00000030729	Pgm2l1	0.11471	0.195918
ENSMUSG00000051223	Bzw1	0.188397	0.195918
ENSMUSG00000001986	Gria3	-0.121926	0.196608
ENSMUSG00000042570	Mier2	0.183617	0.19674
ENSMUSG00000032216	Nedd4	0.103447	0.197142
ENSMUSG00000032939	Nup93	-0.118489	0.197343
ENSMUSG00000031093	Dock11	0.145858	0.197602
ENSMUSG00000036894	Rap2b	-0.205195	0.197602
ENSMUSG00000021339	Mrs2	-0.128542	0.198027
ENSMUSG00000022471	Xrcc6	-0.175979	0.198027
ENSMUSG00000022517	Mgrn1	0.107452	0.198027
ENSMUSG00000018377	Vezf1	0.214505	0.198293
ENSMUSG00000008658	Rbfox1	-0.112818	0.198421
ENSMUSG00000047415	Gpr68	0.196599	0.198421
ENSMUSG00000062785	Kcnc3	0.179524	0.198421
ENSMUSG00000031627	Irf2	0.0960287	0.198594
ENSMUSG00000033767	Tmem131l	-0.102461	0.198594
ENSMUSG00000037979	Ccdc92	0.154842	0.198594
ENSMUSG00000115423	AL731706.1	0.209239	0.198594
ENSMUSG00000024271	Elp2	-0.120169	0.198896
ENSMUSG00000094786	Gm14403	0.212903	0.198896
ENSMUSG00000021360	Gcnt2	-0.186578	0.198932
ENSMUSG00000009907	Vps4b	-0.145633	0.199072
ENSMUSG00000042364	Snx18	0.176963	0.199072
ENSMUSG00000048232	Fbxo10	0.145401	0.199072
ENSMUSG00000041328	Pcf11	0.152532	0.199343
ENSMUSG00000090258	Churc1	-0.211465	0.199343
ENSMUSG00000031812	Map1lc3b	0.215369	0.200279
ENSMUSG00000048385	Scrt1	0.210145	0.200279
ENSMUSG00000061410	Zcchc14	0.107174	0.200279
ENSMUSG00000030839	Sergef	0.102822	0.200505
ENSMUSG00000057715	A830018L16Rik	-0.0981923	0.200505
ENSMUSG00000022636	Alcam	-0.126917	0.200551
ENSMUSG00000049775	Tmsb4x	0.211737	0.20079
ENSMUSG00000030168	Adipor2	0.172242	0.201177
ENSMUSG00000022043	Trim35	0.121115	0.201261
ENSMUSG00000028064	Sema4a	0.195809	0.201261
ENSMUSG00000030257	Srgap3	0.0859948	0.201261
ENSMUSG00000031971	Ccsap	0.1451	0.201261
ENSMUSG00000034203	Chchd4	0.218731	0.201267
ENSMUSG00000041777	Cir1	-0.153048	0.201267
ENSMUSG00000085396	Firre	-0.110821	0.20159
ENSMUSG00000020694	Tlk2	-0.107181	0.201749
ENSMUSG00000059213	Ddn	0.171525	0.201749
ENSMUSG00000003154	Foxj2	0.180296	0.201802
ENSMUSG00000022861	Dgkg	0.0753317	0.201802
ENSMUSG00000033629	Hacd3	0.0990428	0.201802
ENSMUSG00000034593	Myo5a	-0.0858183	0.201802
ENSMUSG00000006095	Tbcb	0.217484	0.201824
ENSMUSG00000010277	2610507B11Rik	0.125278	0.202295
ENSMUSG00000030881	Arfip2	0.185725	0.202329
ENSMUSG00000015002	Efr3a	-0.155599	0.20257
ENSMUSG00000022200	Golph3	0.163349	0.203867
ENSMUSG00000031673	Cdh11	-0.131383	0.203867
ENSMUSG00000021194	Chga	0.169732	0.203892
ENSMUSG00000024335	Brd2	0.152014	0.204075
ENSMUSG00000029544	Cabp1	0.127372	0.20409
ENSMUSG00000032475	Nck1	0.154249	0.20409
ENSMUSG00000037795	N4bp2	0.169592	0.20409
ENSMUSG00000042202	Slc35e2	0.140311	0.20409
ENSMUSG00000016664	Pacsin2	0.167125	0.204094
ENSMUSG00000040249	Lrp1	0.104099	0.204439
ENSMUSG00000112922	Gm47572	0.219081	0.204439
ENSMUSG00000006315	Tmem147	0.208736	0.205232
ENSMUSG00000045466	Zfp956	-0.177832	0.205232
ENSMUSG00000020034	Tcp11l2	0.18779	0.205569
ENSMUSG00000006932	Ctnnb1	0.113601	0.206141
ENSMUSG00000033597	Caskin1	0.138789	0.207113
ENSMUSG00000029176	Anapc4	-0.141232	0.207453
ENSMUSG00000032402	Smad3	0.155216	0.207453
ENSMUSG00000034243	Golgb1	-0.140964	0.207453
ENSMUSG00000021639	Gtf2h2	0.14416	0.207688
ENSMUSG00000026019	Wdr12	0.165808	0.207954
ENSMUSG00000035126	Wdr78	0.133705	0.208259
ENSMUSG00000071847	Apcdd1	0.21072	0.208627
ENSMUSG00000039057	Myo16	-0.175582	0.208633
ENSMUSG00000108880	Gm44560	-0.155701	0.209064
ENSMUSG00000019194	Scn1b	0.147862	0.209743
ENSMUSG00000020280	Pus10	-0.118462	0.209743
ENSMUSG00000020477	Mrps24	0.213334	0.209743
ENSMUSG00000021902	Phf7	-0.220858	0.209743
ENSMUSG00000071679	Rtl4	-0.11578	0.209743
ENSMUSG00000086555	Gm13446	-0.219421	0.209743
ENSMUSG00000026836	Acvr1	0.116087	0.210257
ENSMUSG00000027620	Rbm39	-0.111418	0.210257
ENSMUSG00000074024	4632427E13Rik	-0.156377	0.210257
ENSMUSG00000034334	Fam151b	0.178558	0.210311
ENSMUSG00000026872	Zeb2	-0.118234	0.210467
ENSMUSG00000016933	Plcg1	0.0983227	0.210758
ENSMUSG00000020994	Pnn	-0.142453	0.210758
ENSMUSG00000024400	Wdr33	-0.0872249	0.210758
ENSMUSG00000033021	Gmppa	-0.190622	0.210758
ENSMUSG00000044117	Bmerb1	0.0950665	0.210758
ENSMUSG00000054733	Msra	-0.118523	0.210758
ENSMUSG00000108867	Gm44643	-0.196244	0.210758
ENSMUSG00000020169	Best3	-0.207203	0.210884
ENSMUSG00000046447	Camk2n1	0.199631	0.210884
ENSMUSG00000026127	Imp4	0.216734	0.210961
ENSMUSG00000048550	Thnsl1	0.20097	0.211147
ENSMUSG00000032536	Trak1	0.101786	0.211733
ENSMUSG00000017734	Dbndd2	0.208186	0.212886
ENSMUSG00000096687	Mfsd4b4	-0.205392	0.212886
ENSMUSG00000014601	Strip1	0.177253	0.212955
ENSMUSG00000027254	Map1a	0.136072	0.213002
ENSMUSG00000039968	Rsbn1l	0.113827	0.213177
ENSMUSG00000029823	Luc7l2	-0.107968	0.213325
ENSMUSG00000110195	Pde2a	0.0855454	0.213971
ENSMUSG00000036438	Calm2	0.150162	0.214212
ENSMUSG00000019790	Stxbp5	-0.0993962	0.214305
ENSMUSG00000028582	Cc2d1b	-0.157839	0.214305
ENSMUSG00000037646	Vps13b	-0.0846361	0.214305
ENSMUSG00000035184	Fam124a	0.162253	0.214937
ENSMUSG00000064329	Scn1a	-0.104282	0.215202
ENSMUSG00000038456	Dennd2a	0.134488	0.215285
ENSMUSG00000078515	Ddi2	0.112503	0.215574
ENSMUSG00000057421	Las1l	-0.1419	0.215683
ENSMUSG00000029617	Ccz1	-0.140497	0.215762
ENSMUSG00000024404	Riok3	0.120096	0.21616
ENSMUSG00000033272	Slc35a4	0.205554	0.21616
ENSMUSG00000033253	Szt2	-0.111205	0.216165
ENSMUSG00000030602	Pak4	0.208564	0.216236
ENSMUSG00000038412	Higd1a	0.19583	0.216236
ENSMUSG00000022704	Qtrt2	-0.151668	0.216791
ENSMUSG00000030057	Cnbp	0.165784	0.216791
ENSMUSG00000046982	Tshz1	0.165399	0.216804
ENSMUSG00000003345	Csnk1g2	0.172869	0.216873
ENSMUSG00000005610	Eif4g2	0.141167	0.216873
ENSMUSG00000023272	Creld2	0.213863	0.217126
ENSMUSG00000025027	Xpnpep1	0.109233	0.217126
ENSMUSG00000040451	Sgms1	0.0842796	0.217217
ENSMUSG00000026514	Cnih3	0.136745	0.217454
ENSMUSG00000036120	Rfxank	0.209169	0.217454
ENSMUSG00000060166	Zdhhc8	-0.15713	0.217463
ENSMUSG00000022783	Spag6l	-0.175778	0.217478
ENSMUSG00000025059	Gk	-0.146081	0.217597
ENSMUSG00000040907	Atp1a3	0.0980439	0.217597
ENSMUSG00000047675	Rps8	0.21592	0.217597
ENSMUSG00000054836	Elp6	-0.212458	0.217597
ENSMUSG00000071855	Ccdc112	-0.149512	0.217597
ENSMUSG00000038331	Satb2	-0.173733	0.217726
ENSMUSG00000021959	Lats2	0.174556	0.217773
ENSMUSG00000027523	Gnas	0.127163	0.217773
ENSMUSG00000029196	Tada2b	0.184797	0.217773
ENSMUSG00000035456	Prdm8	0.185399	0.217773
ENSMUSG00000027520	Zdbf2	0.170479	0.21805
ENSMUSG00000023809	Rps6ka2	0.106992	0.219807
ENSMUSG00000024142	Mlst8	0.211312	0.219807
ENSMUSG00000035885	Cox8a	0.210013	0.219807
ENSMUSG00000054034	Tceal5	0.213044	0.219807
ENSMUSG00000061751	Kalrn	-0.0930438	0.219807
ENSMUSG00000035545	Leng8	-0.115895	0.220207
ENSMUSG00000005580	Adcy9	0.0934364	0.22053
ENSMUSG00000031918	Mtmr2	-0.127986	0.220562
ENSMUSG00000097626	4921504A21Rik	-0.179925	0.220774
ENSMUSG00000045763	Basp1	0.106264	0.220967
ENSMUSG00000055717	Slain1	-0.139222	0.220967
ENSMUSG00000032503	Arpp21	-0.102977	0.221112
ENSMUSG00000054499	Dedd2	0.183525	0.221112
ENSMUSG00000050910	Cdr2l	0.185922	0.221403
ENSMUSG00000022335	Zfat	-0.105055	0.221486
ENSMUSG00000044496	2510039O18Rik	0.204705	0.221769
ENSMUSG00000007989	Fzd3	0.139781	0.22182
ENSMUSG00000016619	Nup50	0.170876	0.22182
ENSMUSG00000058351	Smim4	0.180738	0.22182
ENSMUSG00000020381	Mrnip	-0.19126	0.221969
ENSMUSG00000045039	Megf8	-0.112048	0.221969
ENSMUSG00000087497	2810001G20Rik	0.20582	0.222076
ENSMUSG00000037149	Ddx1	-0.135759	0.222706
ENSMUSG00000026374	Tsn	0.188519	0.222722
ENSMUSG00000029120	Ppp2r2c	0.109508	0.222724
ENSMUSG00000075020	Mir670hg	0.169441	0.222835
ENSMUSG00000032599	Ip6k2	0.130504	0.223153
ENSMUSG00000033965	Slc16a2	-0.132013	0.2233
ENSMUSG00000027309	4930402H24Rik	-0.083674	0.22333
ENSMUSG00000030002	Dusp11	0.12646	0.22333
ENSMUSG00000004530	Coro1c	0.139677	0.223575
ENSMUSG00000097115	1810019N24Rik	-0.211274	0.223575
ENSMUSG00000023087	Noct	0.144498	0.224634
ENSMUSG00000028207	Asph	-0.125111	0.225022
ENSMUSG00000036561	Ppp6r2	0.0969436	0.225022
ENSMUSG00000037174	Elf2	0.156366	0.225022
ENSMUSG00000110424	1700012D14Rik	-0.183526	0.225022
ENSMUSG00000056596	Trnp1	0.1937	0.225065
ENSMUSG00000027438	Napb	-0.12636	0.225235
ENSMUSG00000057666	Gapdh	0.210427	0.225276
ENSMUSG00000029169	Dhx15	-0.106715	0.225312
ENSMUSG00000030691	Fchsd2	-0.0974271	0.225331
ENSMUSG00000025384	Faap100	0.205552	0.225508
ENSMUSG00000032840	2410131K14Rik	0.193065	0.225508
ENSMUSG00000097885	5031434O11Rik	-0.21121	0.225685
ENSMUSG00000031517	Gpm6a	-0.117518	0.22599
ENSMUSG00000039632	Ccdc151	0.210509	0.22599
ENSMUSG00000000489	Pdgfb	0.186052	0.226092
ENSMUSG00000018572	Phf23	0.20319	0.226092
ENSMUSG00000025269	Apex2	-0.0977397	0.226092
ENSMUSG00000044950	Pwwp2a	0.0988758	0.22613
ENSMUSG00000028634	Hivep3	-0.081763	0.226141
ENSMUSG00000028456	Unc13b	-0.117555	0.226145
ENSMUSG00000021990	Spata13	0.197875	0.226244
ENSMUSG00000027220	Syt13	0.134338	0.226268
ENSMUSG00000067795	4930444P10Rik	-0.208726	0.226268
ENSMUSG00000021852	Slc35f4	-0.090714	0.226641
ENSMUSG00000029131	Dnajb6	0.117438	0.226641
ENSMUSG00000008683	Rps15a	0.173471	0.226676
ENSMUSG00000049265	Kcnk3	0.163853	0.226829
ENSMUSG00000000605	Clcn4	0.150411	0.227214
ENSMUSG00000024483	Ankhd1	0.09281	0.227214
ENSMUSG00000027244	Atg13	-0.146394	0.227214
ENSMUSG00000031189	Aff2	0.110904	0.227214
ENSMUSG00000032120	C2cd2l	0.155445	0.227214
ENSMUSG00000046101	Mcmdc2	-0.206681	0.227214
ENSMUSG00000085526	Gm16083	-0.182244	0.227214
ENSMUSG00000036158	Prickle1	0.115189	0.227949
ENSMUSG00000006423	C330007P06Rik	-0.161476	0.228085
ENSMUSG00000036273	Lrrk2	0.12551	0.228187
ENSMUSG00000038578	Susd1	-0.128392	0.228187
ENSMUSG00000016346	Kcnq2	0.093815	0.22839
ENSMUSG00000005371	Fbxo11	0.0895819	0.228599
ENSMUSG00000055835	Zfp1	-0.134183	0.228722
ENSMUSG00000034156	Tspoap1	-0.0865921	0.229002
ENSMUSG00000041351	Rap1gap	0.117843	0.229002
ENSMUSG00000056073	Grik2	-0.103345	0.229002
ENSMUSG00000049119	Fam110b	-0.110181	0.229341
ENSMUSG00000056724	Nbeal2	0.174796	0.229341
ENSMUSG00000100826	Snhg14	-0.0868693	0.229694
ENSMUSG00000022829	Stxbp5l	-0.124284	0.23023
ENSMUSG00000073139	Tmem185a	0.193815	0.230363
ENSMUSG00000026718	Stam	-0.112384	0.230502
ENSMUSG00000043456	Zfp536	0.127357	0.230502
ENSMUSG00000021411	Pxdc1	0.189891	0.230523
ENSMUSG00000025277	Abhd6	0.120949	0.230523
ENSMUSG00000020431	Adcy1	-0.121029	0.230849
ENSMUSG00000062098	Btbd3	-0.106446	0.230849
ENSMUSG00000047412	Zbtb44	0.138006	0.230875
ENSMUSG00000084241	Gm13416	0.202826	0.231035
ENSMUSG00000038538	Ubn2	0.090308	0.231992
ENSMUSG00000073792	Alg6	-0.160484	0.232259
ENSMUSG00000030772	Dkk3	0.12239	0.232854
ENSMUSG00000026116	Tmem131	-0.0889881	0.233375
ENSMUSG00000033237	Arid2	0.118194	0.233375
ENSMUSG00000060681	Slc9a6	-0.151238	0.233375
ENSMUSG00000063882	Uqcrh	0.189398	0.233375
ENSMUSG00000105218	Gm38413	-0.179353	0.23354
ENSMUSG00000023800	Tiam2	0.138358	0.234407
ENSMUSG00000089832	Shkbp1	0.1919	0.234407
ENSMUSG00000036565	Ttyh3	0.127276	0.234519
ENSMUSG00000041774	Ydjc	0.20513	0.234519
ENSMUSG00000114019	Gm47155	0.192519	0.234519
ENSMUSG00000019889	Ptprk	-0.0993513	0.234599
ENSMUSG00000031508	Ankrd10	0.10773	0.234901
ENSMUSG00000025766	D3Ertd751e	-0.175493	0.235625
ENSMUSG00000092492	B230208B08Rik	-0.207928	0.235625
ENSMUSG00000074264	Amy1	-0.126105	0.235812
ENSMUSG00000032537	Ephb1	0.0921215	0.236015
ENSMUSG00000031353	Rbbp7	0.157386	0.236135
ENSMUSG00000030806	Stx1b	0.122566	0.237054
ENSMUSG00000033379	Atp6v0b	0.191029	0.237262
ENSMUSG00000109366	Gm44698	-0.207183	0.237262
ENSMUSG00000027347	Rasgrp1	-0.143376	0.237638
ENSMUSG00000024668	Sdhaf2	0.155256	0.237977
ENSMUSG00000025089	Gfra1	0.124295	0.237977
ENSMUSG00000037971	1110032A03Rik	-0.207699	0.238571
ENSMUSG00000002413	Braf	-0.0871522	0.239325
ENSMUSG00000020075	Ddx21	0.178616	0.239325
ENSMUSG00000031600	Vps37a	0.119826	0.239325
ENSMUSG00000032199	Polr2m	0.19223	0.239325
ENSMUSG00000040479	Dgkz	-0.135488	0.239325
ENSMUSG00000049882	Vcpkmt	0.202943	0.239325
ENSMUSG00000071454	Dtnb	-0.0818201	0.239325
ENSMUSG00000106694	Gm42894	0.196646	0.239325
ENSMUSG00000001366	Fbxo9	0.157971	0.2394
ENSMUSG00000020376	Rnf130	-0.0973465	0.2394
ENSMUSG00000021286	Zfyve21	0.205802	0.2394
ENSMUSG00000027207	Galk2	-0.152649	0.2394
ENSMUSG00000028973	Abcb8	-0.191523	0.2394
ENSMUSG00000021737	Psmd6	-0.174398	0.239667
ENSMUSG00000021715	Cwc27	-0.104713	0.240339
ENSMUSG00000043635	Adamts3	-0.126075	0.240742
ENSMUSG00000036790	Slitrk2	-0.181687	0.240928
ENSMUSG00000029265	Dr1	0.201559	0.240993
ENSMUSG00000032452	Clstn2	0.101597	0.240993
ENSMUSG00000033931	Rbm34	0.184029	0.240993
ENSMUSG00000038178	Slc43a2	0.138664	0.240993
ENSMUSG00000042079	Hnrnpf	0.150067	0.240993
ENSMUSG00000067889	Sptbn2	0.102486	0.240993
ENSMUSG00000001334	Fndc5	0.200236	0.242404
ENSMUSG00000024480	Ap3s1	-0.118154	0.242404
ENSMUSG00000026141	Col19a1	-0.135931	0.242404
ENSMUSG00000028249	Sdcbp	-0.133425	0.242404
ENSMUSG00000054934	Kcnmb4	0.12662	0.242404
ENSMUSG00000097589	Dleu2	-0.126923	0.242404
ENSMUSG00000029804	Herc3	-0.108464	0.242567
ENSMUSG00000040490	Lrfn2	0.108521	0.242665
ENSMUSG00000022867	Usp25	-0.121171	0.243106
ENSMUSG00000016200	Syt14	-0.101756	0.244327
ENSMUSG00000063428	Ddo	-0.189269	0.244359
ENSMUSG00000007656	Arpp19	0.165878	0.244365
ENSMUSG00000056692	Ilrun	0.115672	0.244365
ENSMUSG00000006392	Med8	0.170552	0.244487
ENSMUSG00000003378	Grik5	0.0865686	0.244539
ENSMUSG00000050821	Fam131a	0.119471	0.244759
ENSMUSG00000070880	Gad1	0.136252	0.244908
ENSMUSG00000005225	Plekha8	0.145292	0.245001
ENSMUSG00000020079	Supv3l1	-0.151685	0.245001
ENSMUSG00000024617	Camk2a	0.0959207	0.245001
ENSMUSG00000096943		-0.175079	0.245001
ENSMUSG00000101299	Gm28175	-0.170883	0.245019
ENSMUSG00000068151	A230006K03Rik	-0.149704	0.24506
ENSMUSG00000096054	Syne1	-0.0970043	0.245503
ENSMUSG00000020718	Polg2	0.200641	0.245778
ENSMUSG00000031487	Brf2	0.206013	0.245778
ENSMUSG00000032046	Abhd12	0.100824	0.245778
ENSMUSG00000037172	E330009J07Rik	0.139685	0.245778
ENSMUSG00000050711	Scg2	0.158895	0.245778
ENSMUSG00000051951	Xkr4	-0.085032	0.245778
ENSMUSG00000053825	Ppfia2	-0.123762	0.245778
ENSMUSG00000033287	Kctd17	-0.156215	0.245901
ENSMUSG00000021666	Gfm2	-0.115386	0.246373
ENSMUSG00000040003	Magi2	-0.0963422	0.246535
ENSMUSG00000006456	Rbm14	0.135174	0.246937
ENSMUSG00000003949	Hlf	0.146802	0.247027
ENSMUSG00000042350	Arel1	0.107852	0.247316
ENSMUSG00000093445	Lrch4	0.159388	0.247316
ENSMUSG00000040463	Mybbp1a	-0.161892	0.247813
ENSMUSG00000063142	Kcnma1	-0.0767517	0.247905
ENSMUSG00000039206	Daglb	-0.150933	0.248092
ENSMUSG00000040174	Alkbh3	-0.158963	0.24835
ENSMUSG00000067194	Eif1ax	0.195013	0.24835
ENSMUSG00000106678	Gm43457	0.198878	0.24835
ENSMUSG00000020536	Llgl1	0.188686	0.24845
ENSMUSG00000020358	Hnrnpab	0.17632	0.24847
ENSMUSG00000022336	Eif3e	-0.114874	0.248518
ENSMUSG00000022801	Lrch3	0.116576	0.248518
ENSMUSG00000067722	BC003965	-0.191121	0.248898
ENSMUSG00000019920	Lims1	-0.111327	0.249317
ENSMUSG00000028788	Ptp4a2	0.139969	0.249786
ENSMUSG00000051853	Arf3	0.10099	0.249817
ENSMUSG00000010110	Stx5a	0.134159	0.250245
ENSMUSG00000003444	Med29	0.202646	0.250275
ENSMUSG00000062563	Cys1	0.180719	0.250451
ENSMUSG00000014907	Naf1	-0.150883	0.250529
ENSMUSG00000021218	Gdi2	0.13636	0.250529
ENSMUSG00000026159	Agfg1	-0.103587	0.250529
ENSMUSG00000032366	Tpm1	0.122945	0.250529
ENSMUSG00000009075	Cabp7	0.168627	0.250875
ENSMUSG00000068205	Macrod2	-0.0640648	0.250875
ENSMUSG00000057530	Ece1	0.153112	0.251051
ENSMUSG00000027130	Slc12a6	-0.102716	0.251192
ENSMUSG00000028437	Ubap1	0.136843	0.251192
ENSMUSG00000029458	Brap	0.140812	0.251192
ENSMUSG00000030683	Sez6l2	0.11851	0.251192
ENSMUSG00000033917	Gde1	0.146529	0.251192
ENSMUSG00000035168	Tanc1	0.108754	0.251192
ENSMUSG00000074733	Zfp950	-0.0979884	0.251279
ENSMUSG00000001985	Grik3	0.142791	0.251545
ENSMUSG00000003746	Man1a	-0.202859	0.252028
ENSMUSG00000021951	Eef1akmt1	0.18643	0.252028
ENSMUSG00000027189	Trim44	-0.0779087	0.252028
ENSMUSG00000052534	Pbx1	-0.0934363	0.252028
ENSMUSG00000110317	Gm45250	-0.20344	0.252028
ENSMUSG00000035798	Zdhhc17	-0.119854	0.252983
ENSMUSG00000027799	Nbea	-0.0877668	0.253613
ENSMUSG00000084790	Gm15879	0.196008	0.253746
ENSMUSG00000070366	Plpp4	0.166476	0.254011
ENSMUSG00000044197	Gpr146	0.203911	0.254175
ENSMUSG00000047036	Zfp445	-0.107237	0.254395
ENSMUSG00000020548	1700086D15Rik	-0.144527	0.254696
ENSMUSG00000044350	Lacc1	-0.202011	0.254696
ENSMUSG00000057069	Ero1lb	0.14187	0.254696
ENSMUSG00000116809	A630036G19Rik	-0.136803	0.254696
ENSMUSG00000055681	Cope	0.172816	0.254892
ENSMUSG00000085030	2810455O05Rik	0.168083	0.254892
ENSMUSG00000052713	Zfp608	-0.113758	0.255013
ENSMUSG00000116564	Riok2	-0.153762	0.255013
ENSMUSG00000005198	Polr2a	0.143264	0.255019
ENSMUSG00000019734	Tmc4	0.196587	0.255019
ENSMUSG00000029518	Rab35	0.182137	0.255193
ENSMUSG00000039347	Atp6v0e2	0.19145	0.255193
ENSMUSG00000045252	Zfp574	0.192667	0.255193
ENSMUSG00000108228	6430584L05Rik	0.197898	0.255193
ENSMUSG00000020961	Ston2	0.176794	0.255406
ENSMUSG00000024597	Slc12a2	0.131127	0.255486
ENSMUSG00000027777	Schip1	-0.112261	0.255486
ENSMUSG00000028086	Fbxw7	-0.0815377	0.255486
ENSMUSG00000025612	Bach1	0.189173	0.255602
ENSMUSG00000027350	Chgb	0.128861	0.255602
ENSMUSG00000030738	Eif3c	0.138336	0.255602
ENSMUSG00000005262	Ufd1	-0.125284	0.255903
ENSMUSG00000042734	Ttc9	0.177211	0.255903
ENSMUSG00000020430	Pes1	-0.182756	0.255929
ENSMUSG00000031119	Gpc4	-0.14921	0.255929
ENSMUSG00000021700	Rab3c	0.138275	0.256494
ENSMUSG00000028312	Smc2	-0.167069	0.256494
ENSMUSG00000028441	1110017D15Rik	0.192171	0.256494
ENSMUSG00000033594	Spata2l	0.185681	0.256494
ENSMUSG00000059991	Nptx2	0.202861	0.256494
ENSMUSG00000089715	Cbx6	0.115143	0.256494
ENSMUSG00000090291	Lrrc10b	0.193391	0.25679
ENSMUSG00000042496	Prdm10	-0.114378	0.256937
ENSMUSG00000042942	Greb1l	-0.121014	0.25737
ENSMUSG00000037196	Pacrg	-0.128201	0.257567
ENSMUSG00000033124	Atg9a	0.183325	0.257944
ENSMUSG00000037610	Kcnmb2	-0.110551	0.258026
ENSMUSG00000029638	Glcci1	-0.128725	0.25805
ENSMUSG00000070565	Rasal2	-0.137593	0.25805
ENSMUSG00000040123	Zmym5	0.14367	0.258539
ENSMUSG00000047824	Pygo2	0.198252	0.258539
ENSMUSG00000115591	Gm31282	-0.184473	0.258539
ENSMUSG00000020873	Slc35b1	0.18316	0.258549
ENSMUSG00000116610	Gm49678	-0.149639	0.258549
ENSMUSG00000027122	Arl14ep	-0.18044	0.258824
ENSMUSG00000028654	Mycl	0.197481	0.258842
ENSMUSG00000028557	Rnf11	0.162651	0.258882
ENSMUSG00000010175	Prox1	0.19103	0.258933
ENSMUSG00000022960	Donson	-0.171425	0.258933
ENSMUSG00000024462	Gabbr1	0.0860569	0.258979
ENSMUSG00000022204	Ngdn	0.194695	0.259222
ENSMUSG00000023277	Twf2	0.176326	0.259222
ENSMUSG00000049357	Brd8dc	0.191657	0.259222
ENSMUSG00000087178	A230056P14Rik	0.196239	0.259222
ENSMUSG00000039756	Dnttip2	0.185697	0.260103
ENSMUSG00000028020	Glrb	-0.104312	0.260424
ENSMUSG00000034275	Igsf9b	0.118545	0.260424
ENSMUSG00000038335	Tsr1	0.170918	0.260424
ENSMUSG00000057359	Gm17494	-0.161695	0.260424
ENSMUSG00000115762	Gm34907	-0.168323	0.260424
ENSMUSG00000028700	Pomgnt1	-0.153049	0.260596
ENSMUSG00000020513	Tubd1	0.187187	0.260708
ENSMUSG00000027303	Ptpra	0.0905292	0.261337
ENSMUSG00000020056	Washc3	-0.172471	0.262743
ENSMUSG00000020375	Rufy1	-0.1369	0.262743
ENSMUSG00000029166	Mapre3	0.120587	0.262743
ENSMUSG00000051674	Dcun1d4	-0.0966724	0.262743
ENSMUSG00000048251	Bcl11b	0.113801	0.262967
ENSMUSG00000045205	Dpy19l4	-0.137991	0.263524
ENSMUSG00000021548	Ccnh	-0.126016	0.263589
ENSMUSG00000079658	Eloc	0.16055	0.263589
ENSMUSG00000085586	Gm11613	-0.137768	0.263589
ENSMUSG00000050812	Ecpas	-0.0802339	0.263878
ENSMUSG00000021385	Ippk	0.116261	0.264324
ENSMUSG00000027281	Slx4ip	0.118627	0.264324
ENSMUSG00000062995	Ica1	-0.0700232	0.264743
ENSMUSG00000030534	Vps33b	0.146247	0.265136
ENSMUSG00000097596	Gm26673	-0.202822	0.26518
ENSMUSG00000032555	Topbp1	-0.173004	0.265414
ENSMUSG00000058420	Syt17	0.093416	0.265414
ENSMUSG00000115813	Gm46447	0.191407	0.265414
ENSMUSG00000026123	Plekhb2	0.136641	0.265594
ENSMUSG00000096929	A330023F24Rik	0.0672101	0.26572
ENSMUSG00000039477	Tnrc18	-0.0824473	0.265857
ENSMUSG00000063406	Tmed5	0.188347	0.265857
ENSMUSG00000019210	Atp6v1e1	0.137819	0.265881
ENSMUSG00000021072	Tmx1	0.154682	0.265881
ENSMUSG00000021252	Erg28	0.180502	0.265881
ENSMUSG00000024937	Ehbp1l1	0.190496	0.265881
ENSMUSG00000029126	Nsg1	0.134295	0.265881
ENSMUSG00000030000	Add2	-0.0832381	0.265881
ENSMUSG00000031870	Pgr	-0.147165	0.265881
ENSMUSG00000033703	Fcsk	0.171969	0.265881
ENSMUSG00000038822	Hace1	-0.093651	0.265881
ENSMUSG00000051736	Fam229b	-0.195587	0.265881
ENSMUSG00000061578	Ksr2	-0.0844432	0.265881
ENSMUSG00000100600	A230077H06Rik	-0.125372	0.265881
ENSMUSG00000039456	Morc3	0.130346	0.266511
ENSMUSG00000025041	Nt5c2	-0.0835017	0.266808
ENSMUSG00000052915	Msl1	0.146014	0.267501
ENSMUSG00000022696	Sidt1	-0.107644	0.267584
ENSMUSG00000027488	Snta1	0.118964	0.267751
ENSMUSG00000037902	Sirpa	0.100068	0.268547
ENSMUSG00000032009	Sesn3	0.12437	0.268604
ENSMUSG00000073968	Trim68	-0.196817	0.268604
ENSMUSG00000026187	Xrcc5	-0.147972	0.268973
ENSMUSG00000041132	N4bp2l1	0.111869	0.268973
ENSMUSG00000038206	Fbxo8	-0.120629	0.269953
ENSMUSG00000006736	Tspan31	0.190557	0.270239
ENSMUSG00000020287	Mpg	-0.196856	0.270642
ENSMUSG00000020776	Fbf1	-0.10364	0.271293
ENSMUSG00000045348	Nyap1	0.172621	0.271293
ENSMUSG00000009292	Trpm2	-0.145286	0.272031
ENSMUSG00000092368	A930015D03Rik	0.112182	0.272031
ENSMUSG00000000295	Hddc2	-0.197165	0.272183
ENSMUSG00000021830	Txndc16	-0.104218	0.272183
ENSMUSG00000022433	Csnk1e	0.1406	0.272183
ENSMUSG00000025747	Tyms	0.194841	0.272183
ENSMUSG00000028478	Clta	0.128462	0.272183
ENSMUSG00000028664	Ephb2	0.102684	0.272183
ENSMUSG00000032512	Wdr48	-0.132423	0.272183
ENSMUSG00000033256	Shf	0.157507	0.272183
ENSMUSG00000036820	Amdhd2	0.176278	0.272183
ENSMUSG00000052712	BC004004	-0.155196	0.272183
ENSMUSG00000056899	Immp2l	-0.0786237	0.272183
ENSMUSG00000028772	Zcchc17	0.115153	0.272858
ENSMUSG00000029153	Ociad2	-0.164412	0.272858
ENSMUSG00000030397	Mark4	0.123034	0.272858
ENSMUSG00000043391	2510009E07Rik	-0.136427	0.272858
ENSMUSG00000029600	Rita1	0.184935	0.272888
ENSMUSG00000049556	Lingo1	0.0847722	0.273271
ENSMUSG00000055675	Kbtbd11	0.158247	0.273271
ENSMUSG00000004383	Large1	-0.0883963	0.273305
ENSMUSG00000037031	Tspan15	0.188096	0.273441
ENSMUSG00000046330	Rpl37a	0.18874	0.273441
ENSMUSG00000048833	Slc39a9	0.144943	0.273441
ENSMUSG00000109147	4930431P19Rik	-0.190892	0.273441
ENSMUSG00000038181	Chpf2	0.146337	0.273847
ENSMUSG00000053094	Tmem248	0.155633	0.273847
ENSMUSG00000039474	Wfs1	0.182773	0.274162
ENSMUSG00000067242	Lgi1	-0.108818	0.274162
ENSMUSG00000116165	Pdxp	0.192919	0.274294
ENSMUSG00000000266	Mid2	0.119264	0.274905
ENSMUSG00000057531	Dtnbp1	-0.13632	0.274905
ENSMUSG00000022013	Dnajc15	-0.130415	0.274983
ENSMUSG00000025423	Pias2	0.0838827	0.274983
ENSMUSG00000049630	C1ql3	0.14343	0.275441
ENSMUSG00000039218	Srrm2	-0.0773227	0.275467
ENSMUSG00000056602	Fry	-0.0701635	0.275717
ENSMUSG00000023456	Tpi1	0.196433	0.27614
ENSMUSG00000034757	Tmub2	0.192187	0.276141
ENSMUSG00000035226	Rims4	0.136159	0.276141
ENSMUSG00000017776	Crk	0.11793	0.276183
ENSMUSG00000031198	Fundc2	-0.194608	0.276183
ENSMUSG00000042428	Mgat3	0.111513	0.276245
ENSMUSG00000053714	4732471J01Rik	-0.0838144	0.276245
ENSMUSG00000064105	Cnnm2	0.101698	0.276245
ENSMUSG00000091329	1700112D23Rik	-0.159406	0.276424
ENSMUSG00000000056	Narf	0.141435	0.277193
ENSMUSG00000031987	Egln1	0.133926	0.277193
ENSMUSG00000055447	Cd47	-0.100135	0.277193
ENSMUSG00000058881	Zfp516	0.135782	0.277193
ENSMUSG00000003382	Etv3	0.155809	0.277492
ENSMUSG00000033047	Eif3l	0.158259	0.277492
ENSMUSG00000023994	Nfya	0.18615	0.277526
ENSMUSG00000116125	Gm41361	-0.153885	0.277663
ENSMUSG00000066568	Lsm14a	0.12062	0.277772
ENSMUSG00000025909	Sntg1	-0.101357	0.277877
ENSMUSG00000113515	Gm29675	-0.192644	0.277877
ENSMUSG00000024891	Slc29a2	0.193804	0.278087
ENSMUSG00000048279	Sacs	-0.0900686	0.278096
ENSMUSG00000039960	Rhou	-0.186096	0.278461
ENSMUSG00000034160	Ogt	-0.0797754	0.278549
ENSMUSG00000018661	Cog1	0.1537	0.278629
ENSMUSG00000003721	Insig2	0.145882	0.278812
ENSMUSG00000033712	Ccar2	-0.131732	0.278916
ENSMUSG00000036095	Dgkb	-0.110605	0.279481
ENSMUSG00000020576	Nbas	-0.0877329	0.280363
ENSMUSG00000022124	Fbxl3	0.121653	0.280389
ENSMUSG00000028565	Nfia	0.114663	0.280531
ENSMUSG00000048814	Lonrf2	0.0941032	0.280531
ENSMUSG00000025759	Mfsd8	0.152838	0.281903
ENSMUSG00000028955	Vamp3	0.176545	0.28221
ENSMUSG00000039372	March4	0.114167	0.28221
ENSMUSG00000026047	Poglut2	0.190999	0.282483
ENSMUSG00000035158	Mitf	0.0923917	0.282483
ENSMUSG00000040875	Osbpl10	-0.100198	0.282483
ENSMUSG00000042682	Selenok	0.188229	0.282483
ENSMUSG00000050271	Prag1	0.170395	0.282483
ENSMUSG00000097343	9030407P20Rik	-0.184831	0.282483
ENSMUSG00000024843	Chka	0.0830455	0.28272
ENSMUSG00000024858	Grk2	0.150382	0.28272
ENSMUSG00000051246	Msantd1	0.188261	0.282825
ENSMUSG00000040430	Pitpnc1	0.178668	0.284644
ENSMUSG00000009293	Ube2g2	0.145779	0.285404
ENSMUSG00000028035	Dnajb4	-0.107999	0.285426
ENSMUSG00000016319	Slc25a5	0.179839	0.285592
ENSMUSG00000094002	Gm9866	-0.186806	0.285832
ENSMUSG00000030019	Fbxl14	0.184153	0.285936
ENSMUSG00000033955	Tnks1bp1	0.117141	0.285936
ENSMUSG00000039717	Ralyl	-0.123239	0.286312
ENSMUSG00000001380	Hars	0.173306	0.286382
ENSMUSG00000021890	Eaf1	0.189037	0.286382
ENSMUSG00000038212	Mfsd14b	-0.131198	0.286382
ENSMUSG00000054619	Mettl7a1	0.155263	0.286382
ENSMUSG00000016528	Mapkapk2	0.12919	0.286391
ENSMUSG00000018395	Kif3a	0.10067	0.286423
ENSMUSG00000071645	Tut1	0.178452	0.286423
ENSMUSG00000092083	Kcnb2	-0.0930351	0.286423
ENSMUSG00000015305	Sash1	-0.149621	0.286505
ENSMUSG00000046442	Ppm1e	-0.10529	0.286995
ENSMUSG00000031701	Dnaja2	0.138067	0.287021
ENSMUSG00000002957	Ap2a2	0.105596	0.287192
ENSMUSG00000116429	Ddit3	0.191329	0.288022
ENSMUSG00000032356	Rasgrf1	-0.0907391	0.288526
ENSMUSG00000116525	Gm30371	-0.190273	0.288526
ENSMUSG00000034333	Zbed4	0.163025	0.288578
ENSMUSG00000034667	Xpot	0.124863	0.288578
ENSMUSG00000006818	Sod2	0.142478	0.289496
ENSMUSG00000085816	Gm13052	0.123619	0.289612
ENSMUSG00000034345	Gtf2h5	-0.164124	0.289854
ENSMUSG00000026064	Ptp4a1	0.188863	0.289915
ENSMUSG00000039745	Htatip2	0.187374	0.289915
ENSMUSG00000019777	Hdac2	0.129727	0.290072
ENSMUSG00000029095	Ablim2	0.101747	0.290072
ENSMUSG00000045659	Plekha7	-0.155518	0.290196
ENSMUSG00000027099	Mtx2	-0.125339	0.29048
ENSMUSG00000020680	Taf15	-0.0965248	0.290528
ENSMUSG00000021302	Ggps1	-0.143394	0.290528
ENSMUSG00000024736	Tmem132a	0.164937	0.290528
ENSMUSG00000032285	Dnaja4	0.141528	0.290528
ENSMUSG00000039463	Slc9a8	-0.129032	0.290528
ENSMUSG00000050565	Tor1aip2	0.117853	0.290528
ENSMUSG00000041765	Ubac2	0.0956996	0.290633
ENSMUSG00000016946	Kctd5	0.153171	0.291109
ENSMUSG00000018401	Mtmr4	0.132166	0.291109
ENSMUSG00000026317	Cln8	0.192451	0.291159
ENSMUSG00000001098	Kctd10	0.189572	0.291242
ENSMUSG00000022201	Zfr	-0.0935765	0.291242
ENSMUSG00000027341	Tmem230	0.187935	0.291242
ENSMUSG00000031105	Slc25a14	-0.122291	0.291242
ENSMUSG00000039771	Polr2j	0.190909	0.291242
ENSMUSG00000030516	Tjp1	-0.0693307	0.291804
ENSMUSG00000079111	Kdelr2	0.185657	0.292103
ENSMUSG00000107815	Gm44257	0.132734	0.292103
ENSMUSG00000034997	Htr2a	-0.183496	0.292621
ENSMUSG00000046561	Arsj	0.157845	0.293564
ENSMUSG00000041506	Rrp9	0.178128	0.29381
ENSMUSG00000001910	Nacc1	0.149769	0.293878
ENSMUSG00000015126	Tsr3	0.181925	0.293878
ENSMUSG00000026482	Rgl1	0.0978135	0.293878
ENSMUSG00000044442	N6amt1	-0.182072	0.293878
ENSMUSG00000056258	Kcnq3	0.0978528	0.293878
ENSMUSG00000068921	Dap3	0.132551	0.293878
ENSMUSG00000019857	Asf1a	0.191768	0.293957
ENSMUSG00000036242	Armh4	-0.160579	0.294394
ENSMUSG00000057706	Mex3b	0.1901	0.294394
ENSMUSG00000025940	Tmem70	0.177452	0.294401
ENSMUSG00000033585	Ndn	0.175429	0.294401
ENSMUSG00000097217	Gm26549	0.179597	0.294412
ENSMUSG00000042724	Map3k9	-0.144574	0.294485
ENSMUSG00000013698	Pea15a	0.148913	0.294699
ENSMUSG00000026843	Fubp3	-0.100594	0.29482
ENSMUSG00000025958	Creb1	0.114733	0.294964
ENSMUSG00000026970	Rbms1	-0.126516	0.294964
ENSMUSG00000066129	Kndc1	0.119661	0.294964
ENSMUSG00000052949	Rnf157	0.0883802	0.295104
ENSMUSG00000008305	Tle1	-0.124244	0.295286
ENSMUSG00000023007	Prpf40b	-0.0925641	0.295286
ENSMUSG00000043015	Nemp2	-0.18124	0.295286
ENSMUSG00000109008	Gm44899	-0.142921	0.295286
ENSMUSG00000032530	Lyzl4	0.119757	0.295301
ENSMUSG00000002265	Peg3	-0.0885148	0.295623
ENSMUSG00000032580	Rbm5	-0.0878314	0.295649
ENSMUSG00000021044	Adck1	-0.0906303	0.295721
ENSMUSG00000050174	Nudt6	-0.190319	0.29606
ENSMUSG00000025173	Wdr45b	0.132823	0.296135
ENSMUSG00000005846	Rsl1d1	0.162515	0.296138
ENSMUSG00000026322	Htr4	-0.115275	0.296138
ENSMUSG00000052928	Ctif	0.100146	0.296138
ENSMUSG00000050786	Ccdc126	0.182992	0.296358
ENSMUSG00000018334	Ksr1	0.119525	0.296593
ENSMUSG00000033365	Ipo13	0.125444	0.297221
ENSMUSG00000001911	Nfix	0.0901284	0.297369
ENSMUSG00000024457	Trim26	-0.173426	0.297369
ENSMUSG00000058301	Upf1	0.127185	0.29773
ENSMUSG00000079557	March2	-0.133567	0.29773
ENSMUSG00000003573	Homer3	0.181178	0.297797
ENSMUSG00000040721	Zfhx2	0.0934604	0.297811
ENSMUSG00000060548	Tnfrsf19	-0.107677	0.297811
ENSMUSG00000020523	Fam114a2	0.136908	0.298049
ENSMUSG00000038569	Rad9b	-0.178649	0.298368
ENSMUSG00000029009	Mthfr	0.139118	0.298633
ENSMUSG00000038607	Gng10	0.185838	0.298633
ENSMUSG00000036246	Gmip	0.180985	0.299137
ENSMUSG00000063632	Sox11	0.183244	0.299137
ENSMUSG00000052456	Asna1	0.182427	0.299903
ENSMUSG00000027932	Slc27a3	0.181939	0.300029
ENSMUSG00000044349	Snhg11	-0.103395	0.300253
ENSMUSG00000005949	Ctns	0.150727	0.300455
ENSMUSG00000006678	Pola1	-0.104988	0.300557
ENSMUSG00000024083	Pja2	-0.0993109	0.300557
ENSMUSG00000018750	Zbtb4	0.133764	0.300577
ENSMUSG00000028522	Mier1	-0.105825	0.300735
ENSMUSG00000001627	Ifrd1	0.144437	0.3011
ENSMUSG00000026457	Adipor1	0.151067	0.3011
ENSMUSG00000002341	Ncan	0.098411	0.301323
ENSMUSG00000044707	Ccnjl	0.155757	0.301323
ENSMUSG00000071528	Atp5md	0.174472	0.301323
ENSMUSG00000024101	Washc1	-0.176041	0.30147
ENSMUSG00000038127	Ccdc50	-0.114567	0.30147
ENSMUSG00000035969	Rusc2	0.110791	0.302354
ENSMUSG00000002006	Pdzd4	0.0942566	0.30263
ENSMUSG00000021676	Iqgap2	0.0990725	0.30263
ENSMUSG00000037204	Atg101	0.187397	0.30263
ENSMUSG00000016356	Col20a1	0.167926	0.302718
ENSMUSG00000026687	Aldh9a1	-0.187388	0.303008
ENSMUSG00000025077	Dclre1a	-0.184438	0.303035
ENSMUSG00000044018	Mrpl50	0.187096	0.303035
ENSMUSG00000019984	Med23	-0.114823	0.303042
ENSMUSG00000087403	Kantr	0.118581	0.303048
ENSMUSG00000036398	Ppp1r11	0.184474	0.303162
ENSMUSG00000006390	Elovl1	0.183748	0.303175
ENSMUSG00000030704	Rab6a	0.111613	0.303175
ENSMUSG00000031349	Nsdhl	0.17192	0.303175
ENSMUSG00000038615	Nfe2l1	0.14045	0.303175
ENSMUSG00000020607	Lratd1	-0.145138	0.303186
ENSMUSG00000022119	Rbm26	-0.102492	0.303186
ENSMUSG00000051777	Iqcj	-0.137741	0.303186
ENSMUSG00000109121	Gm44644	-0.182774	0.303186
ENSMUSG00000031284	Pak3	-0.0824329	0.303291
ENSMUSG00000035172	Plekhh3	0.186929	0.303533
ENSMUSG00000038453	Srcin1	0.0973275	0.303533
ENSMUSG00000003184	Irf3	0.184069	0.303678
ENSMUSG00000019929	Dcn	0.183063	0.303678
ENSMUSG00000035847	Ids	0.144598	0.303678
ENSMUSG00000023051	Tarbp2	-0.186185	0.303891
ENSMUSG00000066151	Fkbp15	-0.103156	0.303891
ENSMUSG00000068735	Trp53i11	0.173254	0.303891
ENSMUSG00000105337	1700094M23Rik	-0.174924	0.303891
ENSMUSG00000010914	Pdhx	-0.129351	0.304445
ENSMUSG00000063047	Zfp780b	0.151949	0.304514
ENSMUSG00000021846	Peli2	-0.153702	0.305096
ENSMUSG00000022577	Ly6h	0.160115	0.305443
ENSMUSG00000042406	Atf4	0.180076	0.305655
ENSMUSG00000040724	Kcna2	0.134653	0.305713
ENSMUSG00000042473	Tbc1d8b	-0.170749	0.305713
ENSMUSG00000062661	Ncs1	0.121831	0.305892
ENSMUSG00000037997	Parp11	-0.140242	0.306073
ENSMUSG00000047414	Flrt2	-0.132651	0.30661
ENSMUSG00000037541	Shank2	0.0831939	0.306749
ENSMUSG00000078566	Bnip3	0.171369	0.306777
ENSMUSG00000078619	Smarcd2	0.166681	0.306777
ENSMUSG00000020361	Hspa4	0.101568	0.306822
ENSMUSG00000056155	Nanos3	-0.184578	0.306877
ENSMUSG00000039242	B3galnt2	-0.12305	0.306967
ENSMUSG00000030045	Mrpl19	-0.184481	0.307094
ENSMUSG00000021420	Fars2	-0.0813027	0.307174
ENSMUSG00000045193	Cirbp	-0.181906	0.307751
ENSMUSG00000062116	Zfp954	0.183039	0.307751
[truncated: 10,190 more rows]

## Sheet: HIP_NeuN+_Naive_Vs_CFC30
ensembl_gene_id	external_gene_name	log2FoldChange	padj
ENSMUSG00000085609	1700016P03Rik	1.23212	1.36686e-35
ENSMUSG00000007617	Homer1	0.781438	6.43922e-26
ENSMUSG00000042599	Kdm7a	0.441637	3.67993e-15
ENSMUSG00000045671	Spred2	0.439212	8.37019e-13
ENSMUSG00000000126	Wnt9a	-0.789913	5.19387e-12
ENSMUSG00000055254	Ntrk2	0.349807	1.05702e-11
ENSMUSG00000042978	Sbk1	0.618137	1.45848e-11
ENSMUSG00000051351	Zfp46	-0.692843	1.45848e-11
ENSMUSG00000055866	Per2	0.545613	2.10383e-11
ENSMUSG00000029657	Hsph1	0.569487	3.28725e-11
ENSMUSG00000047363	Cstad	-0.678723	4.15487e-11
ENSMUSG00000020032	Nuak1	0.43353	1.19345e-10
ENSMUSG00000027351	Spred1	0.495505	1.73481e-10
ENSMUSG00000031565	Fgfr1	0.451454	1.73481e-10
ENSMUSG00000037112	Sik2	0.448777	1.73481e-10
ENSMUSG00000085334	Gm12940	0.540297	2.55813e-10
ENSMUSG00000042359	Osbpl6	0.298784	6.22982e-10
ENSMUSG00000042331	Specc1	0.351645	1.386e-09
ENSMUSG00000037266	Rsrp1	-0.419514	1.49525e-09
ENSMUSG00000023868	Pde10a	0.37072	2.35558e-09
ENSMUSG00000021587	Pcsk1	0.63365	2.55879e-09
ENSMUSG00000022602	Arc	0.598339	9.59802e-09
ENSMUSG00000034640	Tiparp	0.595119	9.78355e-09
ENSMUSG00000027520	Zdbf2	0.527795	1.03185e-08
ENSMUSG00000019916	P4ha1	0.403497	1.10252e-08
ENSMUSG00000035226	Rims4	0.452362	1.8227e-08
ENSMUSG00000036052	Dnajb5	0.487645	2.20225e-08
ENSMUSG00000084946	Dlx1as	0.52987	3.36137e-08
ENSMUSG00000021203	Otub2	0.542041	3.86593e-08
ENSMUSG00000037692	Ahdc1	0.342544	3.86593e-08
ENSMUSG00000001687	Ubl3	0.340067	4.37176e-08
ENSMUSG00000034765	Dusp5	0.580962	5.66391e-08
ENSMUSG00000045287	Rtn4rl1	0.348838	6.0178e-08
ENSMUSG00000020601	Trib2	0.563054	9.72086e-08
ENSMUSG00000033316	Galnt9	0.344222	2.13979e-07
ENSMUSG00000038244	Mical2	0.225772	2.13979e-07
ENSMUSG00000099718	Gm2087	-0.622619	2.17274e-07
ENSMUSG00000031167	Rbm3	0.521123	2.7798e-07
ENSMUSG00000028341	Nr4a3	0.510996	3.15862e-07
ENSMUSG00000006362	Cbfa2t3	0.510156	4.22983e-07
ENSMUSG00000112433	Gm30122	0.593123	5.15531e-07
ENSMUSG00000033885	Pxk	0.343563	6.19892e-07
ENSMUSG00000028527	Ak4	0.454649	1.43518e-06
ENSMUSG00000027287	Snap23	0.355529	1.63375e-06
ENSMUSG00000039680	Mrps6	0.478349	1.81516e-06
ENSMUSG00000021892	Sh3bp5	0.253861	1.90421e-06
ENSMUSG00000023232	Serinc2	0.485854	1.90421e-06
ENSMUSG00000042216	Sgsm1	0.366365	2.06007e-06
ENSMUSG00000090063	Dlx6os1	0.376533	2.53303e-06
ENSMUSG00000020361	Hspa4	0.30281	3.25218e-06
ENSMUSG00000035711	Dok3	0.514229	3.69056e-06
ENSMUSG00000036503	Rnf13	-0.304267	4.25028e-06
ENSMUSG00000042834	Nrep	-0.449376	4.30049e-06
ENSMUSG00000025221	Kcnip2	0.395505	4.8054e-06
ENSMUSG00000072919	Noxred1	0.530864	4.8054e-06
ENSMUSG00000043671	Dpy19l3	0.299825	5.16285e-06
ENSMUSG00000000149	Gna12	0.318955	5.82051e-06
ENSMUSG00000032741	Tpcn1	0.398372	5.98431e-06
ENSMUSG00000001089	Luzp1	0.263104	6.04227e-06
ENSMUSG00000017418	Arl5b	0.441004	7.55757e-06
ENSMUSG00000029168	Dpysl5	0.397281	8.89913e-06
ENSMUSG00000041308	Sntb2	0.361725	8.97859e-06
ENSMUSG00000027430	Dtd1	-0.233178	9.10982e-06
ENSMUSG00000023353	Agap3	0.291416	9.17715e-06
ENSMUSG00000052135	Foxo6	0.470692	9.23608e-06
ENSMUSG00000100891	2810049E08Rik	-0.42499	1.02631e-05
ENSMUSG00000007880	Arid1a	0.229915	1.08326e-05
ENSMUSG00000015222	Map2	0.179464	1.11408e-05
ENSMUSG00000030757	Zkscan2	-0.388996	1.39387e-05
ENSMUSG00000070544	Top1	0.268175	1.39387e-05
ENSMUSG00000036196	Slc26a8	-0.411996	1.58088e-05
ENSMUSG00000038344	Txlng	0.296408	1.58088e-05
ENSMUSG00000009681	Bcr	0.253482	1.65948e-05
ENSMUSG00000020893	Per1	0.365546	1.70046e-05
ENSMUSG00000035161	Ints6	0.234731	1.77481e-05
ENSMUSG00000020048	Hsp90b1	0.333478	1.94377e-05
ENSMUSG00000027551	Zfp64	-0.411553	1.94574e-05
ENSMUSG00000029135	Fosl2	0.43848	2.04887e-05
ENSMUSG00000026478	Lamc1	0.297848	2.06586e-05
ENSMUSG00000067786	Nnat	0.503578	2.26947e-05
ENSMUSG00000028444	Cntfr	0.329365	2.53346e-05
ENSMUSG00000022508	Bcl6	0.37422	2.57918e-05
ENSMUSG00000040410	Fbxl4	-0.412222	2.67583e-05
ENSMUSG00000022490	Ppp1r1a	-0.430064	2.85478e-05
ENSMUSG00000050211	Pla2g4e	-0.43574	2.99871e-05
ENSMUSG00000020571	Pdia6	0.408262	3.08676e-05
ENSMUSG00000021820	Camk2g	-0.246219	3.24933e-05
ENSMUSG00000036902	Neto2	0.353121	3.31795e-05
ENSMUSG00000046610	Oacyl	-0.505816	3.47949e-05
ENSMUSG00000035126	Wdr78	0.308733	3.56304e-05
ENSMUSG00000028944	Prkag2	0.240404	3.70398e-05
ENSMUSG00000020672	Sntg2	-0.345397	3.78538e-05
ENSMUSG00000050334	C130071C03Rik	-0.342153	3.78538e-05
ENSMUSG00000015656	Hspa8	0.433965	4.06631e-05
ENSMUSG00000028771	Ptpn12	0.249923	4.18717e-05
ENSMUSG00000029166	Mapre3	0.302066	4.18717e-05
ENSMUSG00000021071	Trim9	0.184831	4.29702e-05
ENSMUSG00000047842	Diras2	-0.325692	4.29702e-05
ENSMUSG00000027708	Dcun1d1	0.296272	4.87756e-05
ENSMUSG00000043384	Gprasp1	0.22849	5.07252e-05
ENSMUSG00000021646	Mccc2	-0.373349	5.26091e-05
ENSMUSG00000024357	Sil1	-0.294281	5.99464e-05
ENSMUSG00000041986	Elmod1	-0.23696	6.2456e-05
ENSMUSG00000052748	Swt1	0.347565	6.2456e-05
ENSMUSG00000067931	Zfp948	0.378364	6.2456e-05
ENSMUSG00000028085	Gatb	-0.344029	6.3334e-05
ENSMUSG00000020886	Dlg4	0.337127	6.74906e-05
ENSMUSG00000028134	Ptbp2	-0.246305	6.74906e-05
ENSMUSG00000041220	Elovl6	0.240897	6.96135e-05
ENSMUSG00000026768	Itga8	-0.263812	6.99129e-05
ENSMUSG00000051339	2900026A02Rik	0.323409	7.02838e-05
ENSMUSG00000042604	Kcna4	-0.368959	7.67715e-05
ENSMUSG00000028613	Lrp8	0.23891	7.95727e-05
ENSMUSG00000034377	Tulp4	0.238252	8.98677e-05
ENSMUSG00000024793	Tnfrsf25	0.467302	9.23129e-05
ENSMUSG00000031700	Gpt2	0.350894	9.23129e-05
ENSMUSG00000067889	Sptbn2	0.238169	9.36663e-05
ENSMUSG00000006304	Arpc2	0.247874	9.79718e-05
ENSMUSG00000048661	Lemd3	0.262373	0.000102175
ENSMUSG00000018209	Stk4	0.256963	0.000109298
ENSMUSG00000025810	Nrp1	0.174552	0.000109298
ENSMUSG00000028249	Sdcbp	-0.311639	0.000109298
ENSMUSG00000027248	Pdia3	0.314955	0.000109917
ENSMUSG00000028967	Errfi1	0.377274	0.000109917
ENSMUSG00000048285	Frmd6	0.350373	0.000109917
ENSMUSG00000062115	Rai1	0.194926	0.000114859
ENSMUSG00000031627	Irf2	0.205093	0.000123208
ENSMUSG00000034265	Zdhhc14	0.253992	0.000123208
ENSMUSG00000058446	Znrf2	0.266398	0.000123208
ENSMUSG00000068115	Ninl	-0.40188	0.000123208
ENSMUSG00000022020	Naa16	0.316998	0.000128857
ENSMUSG00000025234	Arih1	0.186016	0.000140381
ENSMUSG00000042686	Jph1	-0.313506	0.000140405
ENSMUSG00000024270	Slc39a6	-0.360278	0.000149203
ENSMUSG00000078772	Gm12353	0.359838	0.000149203
ENSMUSG00000015944	Castor2	0.328248	0.000151904
ENSMUSG00000031295	Phka2	-0.285007	0.000151904
ENSMUSG00000042429	Adora1	0.283983	0.000151904
ENSMUSG00000022443	Myh9	0.282378	0.000152468
ENSMUSG00000109819	B930018H19Rik	-0.466892	0.000153463
ENSMUSG00000015829	Tnr	0.198116	0.000159713
ENSMUSG00000038446	Cdc40	-0.288818	0.000159713
ENSMUSG00000027195	Hsd17b12	0.376015	0.000166026
ENSMUSG00000026204	Ptprn	0.254073	0.000167865
ENSMUSG00000042388	Dlgap3	0.214829	0.000174159
ENSMUSG00000055407	Map6	0.276296	0.000174342
ENSMUSG00000026826	Nr4a2	0.416271	0.000175521
ENSMUSG00000064127	Med14	0.242453	0.000175521
ENSMUSG00000051323	Pcdh19	0.226272	0.000183022
ENSMUSG00000024805	Pcgf5	0.247533	0.000184774
ENSMUSG00000096929	A330023F24Rik	0.156477	0.000184798
ENSMUSG00000031028	Tub	0.183554	0.000192257
ENSMUSG00000032750	Gab3	-0.341183	0.000192257
ENSMUSG00000044176	Spink10	0.251084	0.000192257
ENSMUSG00000072964	Bhlhb9	0.323112	0.000192257
ENSMUSG00000021947	Cryl1	-0.333674	0.000194381
ENSMUSG00000038762	Abcf1	0.315952	0.000194381
ENSMUSG00000032012	Nectin1	0.372134	0.000207734
ENSMUSG00000052479	A330008L17Rik	-0.298069	0.000207734
ENSMUSG00000020684	Rasl10b	-0.348639	0.000213308
ENSMUSG00000045763	Basp1	0.2263	0.000246442
ENSMUSG00000002325	Irf9	0.45077	0.000257585
ENSMUSG00000029050	Ski	0.200983	0.000261773
ENSMUSG00000016494	Cd34	-0.443173	0.000283124
ENSMUSG00000038982	Bloc1s5	-0.421763	0.000286348
ENSMUSG00000055805	Fmnl1	0.348056	0.000289184
ENSMUSG00000038463	Olfml2b	0.329775	0.000309075
ENSMUSG00000050312	Nsun3	-0.373824	0.000309075
ENSMUSG00000026864	Hspa5	0.362554	0.000321055
ENSMUSG00000029359	Tesc	0.433375	0.000333083
ENSMUSG00000029467	Atp2a2	0.185043	0.000337778
ENSMUSG00000015476	Prrt1	0.402807	0.000343853
ENSMUSG00000058402	Zfp420	0.371843	0.000352049
ENSMUSG00000037617	Spag1	0.316025	0.000355035
ENSMUSG00000042202	Slc35e2	0.285228	0.000365449
ENSMUSG00000026819	Slc25a25	0.313359	0.000367115
ENSMUSG00000038738	Shank1	0.206085	0.000367115
ENSMUSG00000028842	Ago3	0.194892	0.000383388
ENSMUSG00000032601	Prkar2a	0.279074	0.000383761
ENSMUSG00000024789	Jak2	0.257728	0.000385014
ENSMUSG00000005514	Por	0.293945	0.000389434
ENSMUSG00000008136	Fhl2	-0.382013	0.000390969
ENSMUSG00000093436	Gm20646	-0.396288	0.00039098
ENSMUSG00000026443	Lrrn2	0.218614	0.000402751
ENSMUSG00000044229	Nxpe4	-0.268959	0.000402751
ENSMUSG00000048911	Rnf24	0.304531	0.000407247
ENSMUSG00000032589	Bsn	0.18353	0.000413902
ENSMUSG00000036698	Ago2	0.271821	0.000413902
ENSMUSG00000029093	Sorcs2	0.250449	0.000414662
ENSMUSG00000070880	Gad1	0.292441	0.000417002
ENSMUSG00000029461	Fam168a	0.180245	0.000425955
ENSMUSG00000020023	Tmcc3	0.235826	0.000456116
ENSMUSG00000034621	Gpatch8	0.159024	0.000456116
ENSMUSG00000052727	Map1b	0.191452	0.000456116
ENSMUSG00000043460	Elfn2	0.229419	0.000458125
ENSMUSG00000061079	Zfp143	-0.38902	0.000458125
ENSMUSG00000032020	Ubash3b	0.301349	0.000470481
ENSMUSG00000025316	Banp	0.325011	0.000481629
ENSMUSG00000027593	Raly	0.314605	0.000481629
ENSMUSG00000031996	Aplp2	0.19604	0.000481629
ENSMUSG00000036151	Tm6sf2	0.424919	0.000481629
ENSMUSG00000040797	Iqsec3	0.194658	0.000481629
ENSMUSG00000055493	Epm2a	-0.32305	0.000481629
ENSMUSG00000037239	Spred3	0.339026	0.000497812
ENSMUSG00000044042	Fmn1	-0.296901	0.000497812
ENSMUSG00000025791	Pgm1	-0.306424	0.000497953
ENSMUSG00000054519	Zfp867	-0.442524	0.000513838
ENSMUSG00000032966	Fkbp1a	0.24945	0.000522384
ENSMUSG00000019923	Zwint	0.206987	0.000527866
ENSMUSG00000028937	Acot7	0.285737	0.000527866
ENSMUSG00000028785	Hpca	0.23741	0.000552186
ENSMUSG00000040785	Ttc3	0.170257	0.000555225
ENSMUSG00000004040	Stat3	0.357794	0.000598004
ENSMUSG00000027947	Il6ra	0.38003	0.000598004
ENSMUSG00000031681	Smad1	0.309101	0.000598562
ENSMUSG00000026034	Clk1	0.210214	0.000620102
ENSMUSG00000024576	Csnk1a1	0.189137	0.000634766
ENSMUSG00000023915	Tnfrsf21	0.244279	0.000645453
ENSMUSG00000047248	C2cd3	0.284605	0.000645453
ENSMUSG00000114121	Gm47728	0.306419	0.000686236
ENSMUSG00000018398	Sept8	0.250708	0.000691764
ENSMUSG00000030102	Itpr1	0.166502	0.000691764
ENSMUSG00000031278	Acsl4	0.258844	0.000714423
ENSMUSG00000042401	Crtac1	0.226309	0.000717481
ENSMUSG00000025372	Baiap2	0.26471	0.00074863
ENSMUSG00000031109	Enox2	-0.296092	0.000751451
ENSMUSG00000054720	Lrrc8c	0.233409	0.000774344
ENSMUSG00000029319	Coq2	-0.241619	0.000780337
ENSMUSG00000044250	Pced1b	-0.267777	0.000785603
ENSMUSG00000006699	Cdc42	0.225274	0.000812781
ENSMUSG00000024424	Ttc39c	0.244402	0.000835312
ENSMUSG00000032549	Rab6b	0.180209	0.000847648
ENSMUSG00000034135	Sik3	0.195022	0.000863656
ENSMUSG00000020923	Ubtf	0.304168	0.000873024
ENSMUSG00000020848	Doc2b	0.346435	0.000876871
ENSMUSG00000025025	Mxi1	0.297836	0.000885768
ENSMUSG00000031129	Slc9a9	-0.196167	0.000885768
ENSMUSG00000041592	Sdk2	0.266788	0.000885768
ENSMUSG00000059149	Mfsd4a	-0.327076	0.000885768
ENSMUSG00000078838	Gm17382	-0.406881	0.000885768
ENSMUSG00000042608	Stk40	0.299134	0.000893748
ENSMUSG00000013089	Etv5	0.415846	0.000927854
ENSMUSG00000024966	Stip1	0.388138	0.000927854
ENSMUSG00000026688	Mgst3	-0.391499	0.000927854
ENSMUSG00000042846	Lrrtm3	0.191405	0.000927854
ENSMUSG00000058997	Vwa8	-0.171863	0.000927854
ENSMUSG00000046982	Tshz1	0.322759	0.000937047
ENSMUSG00000050896	Rtn4rl2	0.305695	0.000942463
ENSMUSG00000000600	Krit1	0.222133	0.000954171
ENSMUSG00000000823	Zfp512b	-0.268952	0.000972725
ENSMUSG00000061455	Stx17	-0.267041	0.0010207
ENSMUSG00000087095	Emx2os	-0.339159	0.00108783
ENSMUSG00000074513	Arfip1	0.275156	0.00109614
ENSMUSG00000019894	Slc6a15	-0.307289	0.0011182
ENSMUSG00000022861	Dgkg	0.141495	0.0011182
ENSMUSG00000033697	Arhgap39	0.164709	0.0011182
ENSMUSG00000060862	Zbtb40	0.34646	0.0011182
ENSMUSG00000041187	Prkd2	0.399763	0.00112689
ENSMUSG00000018427	Ypel2	0.29485	0.00113997
ENSMUSG00000038630	Zkscan16	-0.241824	0.00114508
ENSMUSG00000021959	Lats2	0.337272	0.00118592
ENSMUSG00000030771		0.38847	0.00121194
ENSMUSG00000022237	Ankrd33b	0.246272	0.00122156
ENSMUSG00000026554	Dcaf8	-0.201893	0.00126918
ENSMUSG00000020847	Rph3al	0.361111	0.00131655
ENSMUSG00000021134	Srsf5	0.199818	0.00133455
ENSMUSG00000037697	Ddhd1	0.182736	0.00134106
ENSMUSG00000018809	Smyd4	-0.313137	0.0013495
ENSMUSG00000039117	Taf4	0.247469	0.0013495
ENSMUSG00000023805	Synj2	0.32097	0.0013535
ENSMUSG00000021895	Arhgef3	0.247687	0.00135443
ENSMUSG00000032373	Car12	0.3059	0.0013835
ENSMUSG00000005533	Igf1r	0.181926	0.00139599
ENSMUSG00000090213	Tmem189	-0.324559	0.00139707
ENSMUSG00000039159	Ube2h	0.2026	0.00140062
ENSMUSG00000022075	Rhobtb2	0.321515	0.00141159
ENSMUSG00000052712	BC004004	-0.323387	0.00142868
ENSMUSG00000033389	Arhgap44	-0.177917	0.00145856
ENSMUSG00000037896	Rcor1	0.228469	0.00148231
ENSMUSG00000037822	Smim14	0.285923	0.0015399
ENSMUSG00000071176	Arhgef10	-0.335708	0.00157588
ENSMUSG00000021277	Traf3	0.189557	0.00160382
ENSMUSG00000019124	Scrn1	-0.261411	0.00167931
ENSMUSG00000096936	Gm3510	-0.373648	0.00167931
ENSMUSG00000022342	Kcnv1	-0.390146	0.00169123
ENSMUSG00000032010	Usp2	-0.297427	0.00174928
ENSMUSG00000041132	N4bp2l1	0.22631	0.00183247
ENSMUSG00000024052	Lpin2	0.203388	0.00195427
ENSMUSG00000025958	Creb1	0.24034	0.00195427
ENSMUSG00000050945	Zfp438	-0.283382	0.00195427
ENSMUSG00000023106	Denr	-0.325218	0.00196208
ENSMUSG00000041992	Rapgef5	-0.255301	0.00199296
ENSMUSG00000035131	Brinp3	-0.243184	0.00199599
ENSMUSG00000044216	Kcnj4	-0.30561	0.00207581
ENSMUSG00000052395	Rft1	-0.363128	0.00207581
ENSMUSG00000038894	Irs2	0.29605	0.00208285
ENSMUSG00000073147	5031425E22Rik	0.186437	0.00214933
ENSMUSG00000018476	Kdm6b	0.276411	0.00218512
ENSMUSG00000070570	Slc17a7	0.204112	0.00220006
ENSMUSG00000047161	Chst9	0.293217	0.0022221
ENSMUSG00000038205	Prkab2	0.287259	0.00226644
ENSMUSG00000026017	Carf	-0.269812	0.00236908
ENSMUSG00000032177	Pde4a	0.278326	0.00240807
ENSMUSG00000030000	Add2	-0.164642	0.00246705
ENSMUSG00000034898	Filip1	-0.273919	0.00250092
ENSMUSG00000072946	Ptgr2	-0.377144	0.00252148
ENSMUSG00000070822	Zscan18	-0.270798	0.00258255
ENSMUSG00000052139	Babam2	-0.180014	0.0026105
ENSMUSG00000033799	Tasor2	0.221437	0.00263081
ENSMUSG00000048787	Dcun1d3	0.275705	0.00270313
ENSMUSG00000051391	Ywhag	0.213578	0.00270378
ENSMUSG00000026123	Plekhb2	0.267977	0.00270786
ENSMUSG00000038175	Mylip	-0.313676	0.00270786
ENSMUSG00000033629	Hacd3	0.174589	0.00277737
ENSMUSG00000049281	Scn3b	0.216888	0.00277737
ENSMUSG00000063919	Srrm4	0.212819	0.00277737
ENSMUSG00000072640	Lyrm9	-0.334727	0.00285398
ENSMUSG00000053395	Cacng8	0.210885	0.00293151
ENSMUSG00000038594	Cep85l	0.197292	0.0029369
ENSMUSG00000039156	Stim2	0.213972	0.00298873
ENSMUSG00000022521	Crebbp	0.159925	0.00299092
ENSMUSG00000020283	Pex13	0.289994	0.00299719
ENSMUSG00000097585	E230029C05Rik	-0.266364	0.0030026
ENSMUSG00000020169	Best3	-0.368993	0.00304429
ENSMUSG00000022641	Bbx	0.191066	0.00305084
ENSMUSG00000054836	Elp6	-0.379376	0.00308879
ENSMUSG00000023150	Ivns1abp	0.255409	0.0031091
ENSMUSG00000057147	Dph6	-0.264003	0.0031091
ENSMUSG00000028222	Calb1	0.289829	0.00315646
ENSMUSG00000031600	Vps37a	0.221421	0.00321378
ENSMUSG00000026610	Esrrg	-0.163019	0.00324295
ENSMUSG00000040594	Ranbp17	-0.17378	0.00331339
ENSMUSG00000008153	Clstn3	0.223892	0.00331746
ENSMUSG00000042567	Nek10	-0.269587	0.00331746
ENSMUSG00000048706	Lurap1l	0.197022	0.00332822
ENSMUSG00000020436	Gabrg2	-0.247085	0.00335541
ENSMUSG00000040447	Spns2	0.222976	0.00335899
ENSMUSG00000022517	Mgrn1	0.184764	0.00338957
ENSMUSG00000041879	Ipo9	-0.19911	0.00338957
ENSMUSG00000029208	Guf1	-0.270981	0.00340127
ENSMUSG00000037217	Syn1	0.167147	0.00343015
ENSMUSG00000040111	Gramd1b	0.135069	0.00352756
ENSMUSG00000028476	Reck	-0.243957	0.00374667
ENSMUSG00000000276	Dgke	-0.231631	0.00380683
ENSMUSG00000107815	Gm44257	0.26283	0.00390421
ENSMUSG00000001630	Stk38l	0.28511	0.00390695
ENSMUSG00000031827	Cotl1	0.32031	0.00391492
ENSMUSG00000036779	Tent4b	0.228811	0.00396013
ENSMUSG00000084967	Gm12296	-0.262256	0.00396013
ENSMUSG00000034334	Fam151b	0.311496	0.00398325
ENSMUSG00000029600	Rita1	0.364298	0.00400035
ENSMUSG00000025318	Jph3	0.217162	0.00401969
ENSMUSG00000060548	Tnfrsf19	-0.216725	0.00405611
ENSMUSG00000038828	Tmem214	0.287226	0.00414175
ENSMUSG00000024219	Anks1	0.221336	0.0041438
ENSMUSG00000022607	Ptk2	0.136288	0.00415336
ENSMUSG00000007908	Hmgcll1	-0.262617	0.00427135
ENSMUSG00000116125	Gm41361	-0.296393	0.00427135
ENSMUSG00000037795	N4bp2	0.290177	0.00434317
ENSMUSG00000040586	Ofd1	-0.285956	0.00434409
ENSMUSG00000041729	Coro2b	0.210788	0.00434695
ENSMUSG00000016664	Pacsin2	0.284779	0.00447415
ENSMUSG00000020251	Glt8d2	0.319874	0.00450912
ENSMUSG00000028082	Sh3d19	-0.181109	0.00451467
ENSMUSG00000078671	Chd2	0.144894	0.00455622
ENSMUSG00000023764	Sfi1	-0.258148	0.00461302
ENSMUSG00000039546	Ajap1	0.208598	0.00461302
ENSMUSG00000036890	Gtdc1	-0.173444	0.00463684
ENSMUSG00000060147	Serpinb6a	-0.278024	0.00463684
ENSMUSG00000034730	Adgrb1	0.18589	0.00463989
ENSMUSG00000033854	Kcnk10	-0.205365	0.00464424
ENSMUSG00000060373	Hnrnpc	0.198503	0.00464424
ENSMUSG00000025425	St8sia5	0.235548	0.00467998
ENSMUSG00000029651	Mtus2	-0.164419	0.00480872
ENSMUSG00000019302	Atp6v0a1	0.157483	0.00486773
ENSMUSG00000032902	Slc16a1	0.321339	0.00497324
ENSMUSG00000025823	Pdia4	0.310531	0.00498161
ENSMUSG00000047155	Cyp4x1	-0.30241	0.00498657
ENSMUSG00000038013	Wipf2	0.220922	0.0050341
ENSMUSG00000020381	Mrnip	-0.333163	0.00504423
ENSMUSG00000022604	Cep97	0.269521	0.00504825
ENSMUSG00000021112	Mpp5	0.234818	0.00511722
ENSMUSG00000070056	Mfhas1	0.20286	0.00511722
ENSMUSG00000003814	Calr	0.241477	0.00515708
ENSMUSG00000050064	Zfp697	-0.213391	0.0051716
ENSMUSG00000017314	Mpp2	0.226191	0.00518144
ENSMUSG00000033545	Znrf1	0.191986	0.00537995
ENSMUSG00000012126	Ubxn11	-0.251709	0.00540681
ENSMUSG00000022801	Lrch3	0.209156	0.00540681
ENSMUSG00000042772	Smg7	0.178179	0.00540681
ENSMUSG00000047866	Lonp2	0.17514	0.00548695
ENSMUSG00000033730	Egr3	0.342865	0.00564025
ENSMUSG00000026344	Lypd1	0.229765	0.00567989
ENSMUSG00000021493	Pdlim7	0.292064	0.0056884
ENSMUSG00000037400	Atp11b	-0.20554	0.0056884
ENSMUSG00000057181	5730455P16Rik	-0.308028	0.0056884
ENSMUSG00000064080	Fbln2	0.31637	0.0056884
ENSMUSG00000066829	Zfp810	-0.258088	0.0056884
ENSMUSG00000075033	Nxpe3	-0.282085	0.0056884
ENSMUSG00000026740	Dnajc1	0.196995	0.00576383
ENSMUSG00000031508	Ankrd10	0.188114	0.00576383
ENSMUSG00000030254	Rad18	-0.257534	0.00579396
ENSMUSG00000033871	Ppargc1b	0.163661	0.00579396
ENSMUSG00000074575	Kcng1	0.280586	0.00579396
ENSMUSG00000004897	Hdgf	0.303413	0.0058024
ENSMUSG00000021007	Spata7	-0.225106	0.0058024
ENSMUSG00000027680	Fxr1	0.177511	0.0058024
ENSMUSG00000042350	Arel1	0.191674	0.00580644
ENSMUSG00000042807	Hecw2	-0.217993	0.00586595
ENSMUSG00000025757	Hspa4l	0.204867	0.00590067
ENSMUSG00000003119	Cdk12	-0.194489	0.00609167
ENSMUSG00000025932	Eya1	-0.298178	0.00609167
ENSMUSG00000026502	Desi2	0.181033	0.00609167
ENSMUSG00000028243	Ubxn2b	-0.2717	0.00609167
ENSMUSG00000030276	Ttll3	0.304908	0.00609167
ENSMUSG00000031093	Dock11	0.237917	0.00609167
ENSMUSG00000005371	Fbxo11	0.153765	0.00617984
ENSMUSG00000036158	Prickle1	0.197452	0.00617984
ENSMUSG00000020580	Rock2	0.184154	0.00620136
ENSMUSG00000023044	Csad	0.231682	0.00620136
ENSMUSG00000029190	D5Ertd579e	0.173122	0.00637982
ENSMUSG00000021704	Mtx3	-0.300646	0.00645637
ENSMUSG00000059423	Zfp933	0.265997	0.00645637
ENSMUSG00000022358	Fbxo32	-0.33411	0.00646095
ENSMUSG00000042305	Tmem183a	-0.304779	0.00646095
ENSMUSG00000056459	Zbtb25	-0.269673	0.00661959
ENSMUSG00000028528	Dnajc6	0.120271	0.00675015
ENSMUSG00000019804	Snx3	0.230849	0.00680848
ENSMUSG00000021902	Phf7	-0.356622	0.00681157
ENSMUSG00000015027	Galns	-0.258334	0.00701186
ENSMUSG00000024873	Cnih2	0.266083	0.00715916
ENSMUSG00000018651	Tada2a	-0.203684	0.00717348
ENSMUSG00000018800	Abca5	0.170609	0.00720592
ENSMUSG00000025855	Prkar1b	0.189643	0.00726177
ENSMUSG00000027574	Nkain4	-0.316139	0.00727101
ENSMUSG00000024539	Ptpn2	0.226568	0.0072777
ENSMUSG00000031433	Rbm41	0.232411	0.0072777
ENSMUSG00000035992	Fnip1	0.180917	0.0072777
ENSMUSG00000097736	9530059O14Rik	0.192161	0.007361
ENSMUSG00000033940	Brk1	0.254668	0.00747004
ENSMUSG00000031835	Mbtps1	-0.185941	0.00755914
ENSMUSG00000037709	Fam13a	-0.235736	0.00755914
ENSMUSG00000061207	Stk19	0.270121	0.00755914
ENSMUSG00000027346	Gpcpd1	-0.194144	0.00770249
ENSMUSG00000037992	Rara	0.328565	0.00770249
ENSMUSG00000041324	Inhba	0.350778	0.00770249
ENSMUSG00000041695	Kcnj2	-0.351397	0.00770249
ENSMUSG00000042082	Arsb	-0.155664	0.00770249
ENSMUSG00000013160	Atp6v0d1	0.190791	0.00772128
ENSMUSG00000029817	Tra2a	0.184292	0.00772128
ENSMUSG00000039463	Slc9a8	-0.24074	0.00772128
ENSMUSG00000042298	Ttc19	0.164288	0.00772128
ENSMUSG00000046668	Cxxc5	0.277569	0.00772128
ENSMUSG00000061689	Dlgap4	0.175354	0.00772128
ENSMUSG00000075254	Heg1	-0.310978	0.00772128
ENSMUSG00000051098	Mblac2	-0.22901	0.00775671
ENSMUSG00000019775	Rgs17	0.214752	0.00776626
ENSMUSG00000097596	Gm26673	-0.351339	0.00776626
ENSMUSG00000028420	Tmem38b	0.252847	0.00779152
ENSMUSG00000027087	Itgav	-0.314155	0.00779785
ENSMUSG00000050079	Rspry1	0.225959	0.00780184
ENSMUSG00000026617	Bpnt1	0.267206	0.00787332
ENSMUSG00000062604	Srpk2	0.123663	0.00809014
ENSMUSG00000058881	Zfp516	0.245429	0.00809065
ENSMUSG00000055065	Ddx17	-0.165839	0.00811397
ENSMUSG00000021285	Ppp1r13b	0.162826	0.00813361
ENSMUSG00000020076	Ddx50	0.180281	0.0081554
ENSMUSG00000063434	Sorcs3	0.2325	0.00817818
ENSMUSG00000058318	Phf21a	0.123371	0.00824743
ENSMUSG00000028894	Inpp5b	-0.172791	0.00826524
ENSMUSG00000022136	Dnajc3	0.260962	0.00831507
ENSMUSG00000020375	Rufy1	-0.242386	0.00836009
ENSMUSG00000028637	Ccdc30	0.165709	0.00845094
ENSMUSG00000022111	Uchl3	0.220359	0.00861611
ENSMUSG00000032314	Etfa	-0.253516	0.00880182
ENSMUSG00000036298	Slc2a13	0.162603	0.00880182
ENSMUSG00000054611	Kdm2a	0.158773	0.00880182
ENSMUSG00000036591	Arhgap21	-0.169941	0.00887615
ENSMUSG00000113960	4933412O06Rik	-0.192815	0.00887615
ENSMUSG00000020250	Txnrd1	0.259242	0.00888899
ENSMUSG00000020785	Camkk1	0.248842	0.00896457
ENSMUSG00000071369	Map3k5	0.185921	0.00898544
ENSMUSG00000047342	Zfp286	-0.299624	0.00913663
ENSMUSG00000002015	Bcap31	0.283783	0.00932296
ENSMUSG00000103961	Gm36388	-0.287346	0.0093933
ENSMUSG00000029432	Nipsnap2	-0.266212	0.00939982
ENSMUSG00000038156	Spon1	0.186138	0.00953056
ENSMUSG00000022403	St13	0.205084	0.00966798
ENSMUSG00000041895	Wipi1	-0.305109	0.00966798
ENSMUSG00000031822	Gse1	0.211154	0.00968639
ENSMUSG00000034342	Cbl	0.167334	0.00987769
ENSMUSG00000035152	Ap2b1	0.201831	0.0100564
ENSMUSG00000030357	Fkbp4	0.330589	0.0101353
ENSMUSG00000043635	Adamts3	-0.209654	0.0104772
ENSMUSG00000075020	Mir670hg	0.274345	0.0105617
ENSMUSG00000027274	Mkks	0.334564	0.0105711
ENSMUSG00000020431	Adcy1	-0.197914	0.0106147
ENSMUSG00000070576	Mn1	0.246783	0.0109993
ENSMUSG00000021549	Rasa1	-0.24129	0.0110923
ENSMUSG00000027204	Fbn1	-0.276265	0.0111176
ENSMUSG00000019762	Iyd	-0.326957	0.0112417
ENSMUSG00000038418	Egr1	0.287945	0.0113288
ENSMUSG00000040174	Alkbh3	-0.267416	0.0116487
ENSMUSG00000044098	Rsbn1	0.196214	0.0116487
ENSMUSG00000031791	Tmem38a	0.237322	0.0116656
ENSMUSG00000042851	Zc3h6	-0.249554	0.0118041
ENSMUSG00000047731	Wbp1l	0.210912	0.0118644
ENSMUSG00000021238	Aldh6a1	-0.31347	0.0122662
ENSMUSG00000033726	Emx1	-0.32805	0.0122662
ENSMUSG00000037808	Fam76b	-0.232899	0.0124453
ENSMUSG00000007817	Zmiz1	0.230553	0.0125094
ENSMUSG00000032245	Cln6	-0.3357	0.0125094
ENSMUSG00000086022	Rad51ap2	-0.333032	0.0125094
ENSMUSG00000019796	Lrp11	0.197252	0.0128505
ENSMUSG00000022404	Slc25a17	-0.264862	0.0129411
ENSMUSG00000031174	Rpgr	-0.219786	0.0130355
ENSMUSG00000037949	Ano10	-0.235439	0.0133026
ENSMUSG00000021619	Atg10	-0.186523	0.0133082
ENSMUSG00000005893	Nr2c2	-0.147591	0.0134919
ENSMUSG00000053333	Dis3l2	-0.14977	0.0135664
ENSMUSG00000025437	Usp33	0.159525	0.0136016
ENSMUSG00000079487	Med12	-0.21444	0.0136016
ENSMUSG00000027508	Pag1	0.187846	0.0136202
ENSMUSG00000018796	Acsl1	-0.235899	0.0136835
ENSMUSG00000042605	Atxn2	0.134043	0.0137647
ENSMUSG00000016356	Col20a1	0.302247	0.0137863
ENSMUSG00000018068	Ints2	-0.211602	0.0137863
ENSMUSG00000024558	Mapk4	-0.192557	0.0137863
ENSMUSG00000073792	Alg6	-0.258593	0.0137956
ENSMUSG00000030774	Pak1	0.171829	0.0139095
ENSMUSG00000011382	Dhdh	-0.336114	0.0139097
ENSMUSG00000024188	Luc7l	-0.176687	0.0140428
ENSMUSG00000031883	Car7	-0.265349	0.0140428
ENSMUSG00000039781	Cep131	-0.239604	0.0140428
ENSMUSG00000034101	Ctnnd1	0.193965	0.0141757
ENSMUSG00000021754	Map3k1	0.30896	0.0143337
ENSMUSG00000024835	Coro1b	-0.300338	0.0143337
ENSMUSG00000038174	Fam126b	0.171478	0.0144231
ENSMUSG00000026442	Nfasc	0.131602	0.0144855
ENSMUSG00000020716	Nf1	0.128711	0.0145676
ENSMUSG00000022280	Rnf19a	0.203398	0.0145676
ENSMUSG00000027673	Ndufb5	0.248867	0.0145971
ENSMUSG00000110230	Gm45846	-0.20341	0.0148516
ENSMUSG00000061313	Ddhd2	-0.200413	0.0148607
ENSMUSG00000110424	1700012D14Rik	-0.28913	0.0148607
ENSMUSG00000022269	March11	0.166747	0.0149918
ENSMUSG00000040721	Zfhx2	0.163717	0.0149918
ENSMUSG00000039148	Sart1	0.248445	0.0151141
ENSMUSG00000020598	Nrcam	-0.125954	0.0151665
ENSMUSG00000034620	Rxylt1	-0.289534	0.0152895
ENSMUSG00000060166	Zdhhc8	-0.243493	0.0152909
ENSMUSG00000024974	Smc3	0.194817	0.0153107
ENSMUSG00000058297	Spock2	0.185893	0.0153107
ENSMUSG00000072872	Rybp	0.23281	0.0153107
ENSMUSG00000034675	Dbn1	0.205758	0.0153303
ENSMUSG00000020623	Map2k6	-0.166573	0.0153368
ENSMUSG00000032290	Ptpn9	0.194213	0.0154217
ENSMUSG00000022897	Dyrk1a	0.165429	0.0154689
ENSMUSG00000038206	Fbxo8	-0.203623	0.0154689
ENSMUSG00000039372	March4	0.194303	0.0155045
ENSMUSG00000035133	Arhgap5	0.190899	0.0155607
ENSMUSG00000031937	Vstm5	-0.311251	0.0157874
ENSMUSG00000021720	Rnf180	-0.202964	0.015969
ENSMUSG00000038604	Ripor1	0.205784	0.0159921
ENSMUSG00000038930	Rccd1	-0.271221	0.01626
ENSMUSG00000064145	Arih2	0.18331	0.0162736
ENSMUSG00000031166	Wdr13	0.214599	0.0163258
ENSMUSG00000033400	Agl	-0.260563	0.0163258
ENSMUSG00000022622	Acr	-0.330168	0.0163359
ENSMUSG00000037514	Pank2	0.203653	0.016524
ENSMUSG00000031010	Usp9x	0.149632	0.0165482
ENSMUSG00000057069	Ero1lb	0.230004	0.0165482
ENSMUSG00000046753	Ccdc66	0.218172	0.0167264
ENSMUSG00000024063	Lbh	0.321999	0.0167518
ENSMUSG00000015126	Tsr3	0.325157	0.0168375
ENSMUSG00000000568	Hnrnpd	0.195902	0.0168884
ENSMUSG00000026000	Lancl1	-0.205677	0.0168884
ENSMUSG00000033060	Lmo7	-0.192561	0.0168884
ENSMUSG00000039960	Rhou	-0.312221	0.0170638
ENSMUSG00000028920	Fbxo42	0.185205	0.0170744
ENSMUSG00000032261	Sh3bgrl2	-0.27634	0.0170744
ENSMUSG00000021451	Sema4d	0.194966	0.0174504
ENSMUSG00000031770	Herpud1	0.309967	0.017492
ENSMUSG00000022498	Txndc11	0.185217	0.0176433
ENSMUSG00000057963	Itpk1	0.22552	0.0180951
ENSMUSG00000043456	Zfp536	0.196425	0.0182115
ENSMUSG00000055022	Cntn1	-0.131251	0.0182363
ENSMUSG00000058392	Rrp1b	0.253931	0.0182389
ENSMUSG00000017400	Stac2	0.290377	0.0182523
ENSMUSG00000018395	Kif3a	0.169291	0.0182523
ENSMUSG00000024122	Pdpk1	0.172107	0.0182523
ENSMUSG00000038055	Dexi	0.210081	0.0182523
ENSMUSG00000050471	Fam118b	0.185904	0.0182714
ENSMUSG00000015354	Pcolce2	-0.250935	0.018502
ENSMUSG00000021712	Trim23	-0.246046	0.018502
ENSMUSG00000041040	Fam117b	0.172178	0.018502
ENSMUSG00000051375	Pcdh1	0.161149	0.018502
ENSMUSG00000053914	Kdm4d	-0.320732	0.018502
ENSMUSG00000054051	Ercc6	0.156851	0.018502
ENSMUSG00000055485	Soga1	0.239438	0.018502
ENSMUSG00000037624	Kcnk2	-0.22806	0.0186101
ENSMUSG00000038538	Ubn2	0.13896	0.0187819
ENSMUSG00000045903	Npas4	0.278139	0.0188321
ENSMUSG00000086914	Gm16124	-0.326382	0.0188321
ENSMUSG00000033577	Myo6	-0.191562	0.0188927
ENSMUSG00000037415	Ranbp10	0.185189	0.0188927
ENSMUSG00000041119	Pde9a	0.212068	0.018907
ENSMUSG00000030956	Fam53b	0.248398	0.019109
ENSMUSG00000030660	Pik3c2a	0.188466	0.019161
ENSMUSG00000037826	Ppm1k	-0.234039	0.019161
ENSMUSG00000116589	Gm31323	-0.308806	0.0192339
ENSMUSG00000018736	Ndel1	0.233883	0.0192368
ENSMUSG00000021466	Ptch1	0.229116	0.0193257
ENSMUSG00000005102	Eif2ak4	-0.179415	0.019517
ENSMUSG00000031292	Cdkl5	-0.224547	0.0196134
ENSMUSG00000042523	Dnal1	-0.180497	0.0196134
ENSMUSG00000061665	Cd2ap	-0.202251	0.0196134
ENSMUSG00000020265	Sumo3	-0.308968	0.0196137
ENSMUSG00000029360	Gm9754	0.278326	0.0198297
ENSMUSG00000037355	Uvssa	-0.250628	0.0198557
ENSMUSG00000002409	Dyrk1b	0.27203	0.0200243
ENSMUSG00000024065	Ehd3	0.22288	0.0200243
ENSMUSG00000028876	Epha10	0.204487	0.0201923
ENSMUSG00000040875	Osbpl10	-0.165913	0.0201923
ENSMUSG00000003974	Grm3	-0.235777	0.0202621
ENSMUSG00000017679	Ttpal	0.239962	0.0202621
ENSMUSG00000054027	Nt5dc3	0.171467	0.0202621
ENSMUSG00000027806	Tsc22d2	0.187447	0.0203352
ENSMUSG00000067629	Syngap1	0.163412	0.0203688
ENSMUSG00000032536	Trak1	0.149715	0.0203868
ENSMUSG00000097311	Gm26871	-0.166797	0.0204519
ENSMUSG00000021481	Zfp346	-0.208638	0.0205111
ENSMUSG00000040363	Bcor	0.236871	0.020534
ENSMUSG00000048310	Pskh1	-0.265023	0.020559
ENSMUSG00000105337	1700094M23Rik	-0.296933	0.0208663
ENSMUSG00000029014	Dnajc2	0.225731	0.0209233
ENSMUSG00000021474	Sfxn1	-0.231463	0.021041
ENSMUSG00000041762	Gpr155	-0.184965	0.0210954
ENSMUSG00000020230	Prmt2	0.264357	0.0212409
ENSMUSG00000041552	Ptchd1	0.267593	0.0213585
ENSMUSG00000033790	Tubgcp5	-0.226868	0.0213744
ENSMUSG00000079484	Phyhd1	0.249218	0.0214599
ENSMUSG00000039089	L3mbtl3	0.234725	0.0215123
ENSMUSG00000000416	Cttnbp2	-0.181498	0.0216336
ENSMUSG00000037234	Hook3	0.145675	0.0216438
ENSMUSG00000035621	Midn	0.304167	0.0217441
ENSMUSG00000000794	Kcnn3	0.214414	0.0217556
ENSMUSG00000031833	Mast3	0.199037	0.0218378
ENSMUSG00000003948	Mmd	0.215226	0.0219176
ENSMUSG00000021639	Gtf2h2	0.208739	0.0221392
ENSMUSG00000041440	Gk5	-0.270099	0.0222347
ENSMUSG00000030498	Gas2	-0.245487	0.0227193
ENSMUSG00000053166	Cdh22	0.236061	0.0228032
ENSMUSG00000049658	Bdp1	0.137701	0.022813
ENSMUSG00000111443	Gm46123	-0.263442	0.0228924
ENSMUSG00000059475	Zfp426	0.219063	0.0230031
ENSMUSG00000025658	Cnksr2	-0.198486	0.0230307
ENSMUSG00000039354	Smarcal1	-0.20578	0.0230401
ENSMUSG00000051401	Kctd16	-0.17311	0.0230401
ENSMUSG00000028691	Prdx1	-0.31002	0.0231414
ENSMUSG00000025232	Hexa	0.202818	0.0232299
ENSMUSG00000031824	6430548M08Rik	0.209796	0.0233101
ENSMUSG00000043259	Fam13c	-0.172922	0.0233909
ENSMUSG00000020859	Spag9	0.128163	0.0235373
ENSMUSG00000034220	Gpc1	0.205471	0.0235373
ENSMUSG00000041966	Dcaf17	-0.214977	0.0235425
ENSMUSG00000054280	Prr14l	0.180532	0.023571
ENSMUSG00000027940	Tpm3	0.173963	0.0235897
ENSMUSG00000038485	Socs7	0.201302	0.0237275
ENSMUSG00000012296	Tjap1	0.256512	0.0238756
ENSMUSG00000032087	Dscaml1	0.165395	0.0239128
ENSMUSG00000022992	Kansl2	0.237462	0.0241395
ENSMUSG00000024042	Sik1	0.258837	0.0241395
ENSMUSG00000004221	Ikbkg	-0.265521	0.024206
ENSMUSG00000021431	Snrnp48	0.204233	0.0243513
ENSMUSG00000024754	Cemip2	-0.221563	0.0243513
ENSMUSG00000047246	H2bc6	0.252485	0.0243513
ENSMUSG00000052105	Mtcl1	0.165766	0.0246176
ENSMUSG00000016346	Kcnq2	0.138524	0.0247142
ENSMUSG00000031967	Afg3l1	-0.230236	0.0247142
ENSMUSG00000032239	Rp9	-0.212811	0.0247142
ENSMUSG00000040128	Pnrc1	0.290168	0.0247142
ENSMUSG00000053470	Kdm3a	0.197891	0.0247142
ENSMUSG00000061887	Ssbp3	0.217348	0.0247142
ENSMUSG00000089708	5330439A09Rik	0.307179	0.0247142
ENSMUSG00000029234	Tmem165	-0.230423	0.0247832
ENSMUSG00000106694	Gm42894	0.305929	0.0247832
ENSMUSG00000030105	Arl8b	0.171125	0.0248855
ENSMUSG00000018412	Kansl1	0.124874	0.0249572
ENSMUSG00000030733	Sh2b1	0.272052	0.025161
ENSMUSG00000044117	Bmerb1	0.135782	0.0252769
ENSMUSG00000025475	Adgra1	0.239423	0.0257373
ENSMUSG00000063406	Tmed5	0.298399	0.0258265
ENSMUSG00000086782	E130102H24Rik	0.22097	0.0258689
ENSMUSG00000028007	Snx7	-0.259007	0.0261693
ENSMUSG00000026090	2010300C02Rik	-0.191106	0.0262081
ENSMUSG00000027660	Skil	0.23056	0.0262081
ENSMUSG00000019699	Akt3	-0.13923	0.026248
ENSMUSG00000030583	Sipa1l3	0.165768	0.026248
ENSMUSG00000033863	Klf9	0.207582	0.026248
ENSMUSG00000034075	Zdhhc5	0.246909	0.026248
ENSMUSG00000033720	Sfxn5	-0.167557	0.0262912
ENSMUSG00000024533	Spire1	0.136558	0.0264002
ENSMUSG00000025410	Dctn2	-0.191571	0.0264462
ENSMUSG00000028126	Pip5k1a	0.162484	0.0264462
ENSMUSG00000025402	Nab2	0.282657	0.0264742
ENSMUSG00000030662	Ipo5	0.192656	0.0265504
ENSMUSG00000031938	4931406C07Rik	-0.286019	0.0266972
ENSMUSG00000016831	Tox4	0.236481	0.0267613
ENSMUSG00000040287	Stac3	0.301085	0.0267899
ENSMUSG00000020385	Clk4	0.171949	0.0269894
ENSMUSG00000051721	Wdcp	0.297922	0.0269894
ENSMUSG00000032397	Tipin	-0.296907	0.0270688
ENSMUSG00000006435	Neurl1a	0.189563	0.0271758
ENSMUSG00000025571	Tnrc6c	0.135242	0.0276039
ENSMUSG00000049550	Clip1	0.122652	0.0278296
ENSMUSG00000030539	Sema4b	0.218898	0.0278564
ENSMUSG00000038893	Fam117a	0.274762	0.0278564
ENSMUSG00000024483	Ankhd1	0.134465	0.0281671
ENSMUSG00000023994	Nfya	0.296938	0.028221
ENSMUSG00000062098	Btbd3	-0.155575	0.0282787
ENSMUSG00000009291	Pttg1ip	0.215466	0.0282965
ENSMUSG00000041084	Ostc	0.272837	0.0282965
ENSMUSG00000086228	Ubap1l	0.259968	0.0282965
ENSMUSG00000027678	Ncoa3	0.156506	0.0282966
ENSMUSG00000107272	Gm34583	0.285147	0.0282966
ENSMUSG00000024617	Camk2a	0.142219	0.0283298
ENSMUSG00000050875	Minar2	-0.281078	0.0283298
ENSMUSG00000024811	Tnks2	0.168966	0.028442
ENSMUSG00000025262	Fam120c	-0.146424	0.0286817
ENSMUSG00000020661	Dnmt3a	0.156673	0.028744
ENSMUSG00000041328	Pcf11	0.210211	0.028744
ENSMUSG00000003949	Hlf	0.21812	0.0288572
ENSMUSG00000032872	Cyb5r4	0.17384	0.0288572
ENSMUSG00000097785	B230217O12Rik	-0.235901	0.0288572
ENSMUSG00000032376	Usp3	-0.192209	0.0288786
ENSMUSG00000110317	Gm45250	-0.303366	0.0290012
ENSMUSG00000022103	Gfra2	0.252525	0.029007
ENSMUSG00000024843	Chka	0.130564	0.029007
ENSMUSG00000039765	Cc2d2a	-0.189125	0.0291372
ENSMUSG00000030591	Psmd8	0.292633	0.0292895
ENSMUSG00000059456	Ptk2b	0.157749	0.0292895
ENSMUSG00000074698	Csnk2a1	0.164849	0.0292895
ENSMUSG00000075327	Zbtb2	0.267706	0.0294124
ENSMUSG00000039809	Gabbr2	0.146648	0.0294272
ENSMUSG00000029544	Cabp1	0.17611	0.029521
ENSMUSG00000003847	Nfat5	0.117545	0.0295966
ENSMUSG00000019194	Scn1b	0.206263	0.0295966
ENSMUSG00000028247	Coq3	-0.255782	0.0295966
ENSMUSG00000052738	Suclg1	0.19793	0.0295966
ENSMUSG00000087143	A830082K12Rik	0.158919	0.0295966
ENSMUSG00000026458	Ppfia4	-0.166651	0.0295984
ENSMUSG00000006576	Slc4a3	-0.201408	0.0296278
ENSMUSG00000023011	Faim2	0.192275	0.0297962
ENSMUSG00000034612	Chst11	0.182923	0.029842
ENSMUSG00000030002	Dusp11	0.179952	0.030037
ENSMUSG00000031530	Dusp4	0.285138	0.030037
ENSMUSG00000000184	Ccnd2	0.238509	0.0301551
ENSMUSG00000037990	Sh3rf3	0.13663	0.030616
ENSMUSG00000026620	Mark1	0.13401	0.0307311
ENSMUSG00000058756	Thra	-0.151623	0.0309417
ENSMUSG00000043079	Synpo	0.163178	0.0310233
ENSMUSG00000102049		0.170542	0.0310233
ENSMUSG00000029049	Morn1	-0.161645	0.031127
ENSMUSG00000062078	Qk	0.185525	0.031127
ENSMUSG00000031585	Gtf2e2	0.238681	0.0311355
ENSMUSG00000042662	Dusp15	0.301029	0.0312603
ENSMUSG00000034807	Colgalt1	-0.238851	0.0314117
ENSMUSG00000052632	Asap2	0.203758	0.0314117
ENSMUSG00000041936	Agrn	-0.15768	0.0318198
ENSMUSG00000017692	Rhbdl3	0.214341	0.031881
ENSMUSG00000030306	Tmtc1	-0.141121	0.031881
ENSMUSG00000023034	Nr4a1	0.2593	0.0319156
ENSMUSG00000007850	Hnrnph1	0.190268	0.0319433
ENSMUSG00000020864	Ankrd40	-0.255771	0.0324076
ENSMUSG00000024785	Rcl1	-0.228589	0.0324381
ENSMUSG00000037062	Sh3glb1	0.190984	0.0324381
ENSMUSG00000028672	Hmgcl	0.249681	0.0324818
ENSMUSG00000033684	Qsox1	-0.237788	0.0325212
ENSMUSG00000029361	Nos1	0.215371	0.032588
ENSMUSG00000042628	Zfyve1	0.172032	0.0328147
ENSMUSG00000010755	Cars	0.19899	0.0328202
ENSMUSG00000037720	Tmem33	0.240389	0.0328686
ENSMUSG00000027007	Itprid2	-0.196399	0.0329116
ENSMUSG00000039206	Daglb	-0.221345	0.0329116
ENSMUSG00000095253	Zfp799	-0.214302	0.0329116
ENSMUSG00000031870	Pgr	-0.22228	0.0333402
ENSMUSG00000027236	Eif3j1	0.214728	0.0336227
ENSMUSG00000069769	Msi2	0.134704	0.0339058
ENSMUSG00000041650	Pcca	-0.136538	0.0339926
ENSMUSG00000063160	Numbl	0.200756	0.0344504
ENSMUSG00000051034	Zfp11	-0.278032	0.0345211
ENSMUSG00000029313	Aff1	0.195647	0.0346046
ENSMUSG00000115423	AL731706.1	0.283295	0.0346046
ENSMUSG00000092492	B230208B08Rik	-0.295131	0.0346495
ENSMUSG00000085054	Gm15834	-0.296728	0.0347336
ENSMUSG00000104861	3110039M20Rik	-0.224821	0.0347563
ENSMUSG00000026994	Galnt3	0.224576	0.0349231
ENSMUSG00000031189	Aff2	0.155379	0.0351936
ENSMUSG00000035901	Dennd5a	0.168512	0.0351936
ENSMUSG00000060314	Zfp941	-0.259143	0.0351936
ENSMUSG00000037784	Dzip1l	-0.207237	0.0353628
ENSMUSG00000097497	Gm26652	-0.182783	0.0356081
ENSMUSG00000026878	Rab14	0.175834	0.0357281
ENSMUSG00000002266	Zim1	0.287209	0.0357437
ENSMUSG00000025964	Adam23	-0.193928	0.0357437
ENSMUSG00000028926	Cdk14	-0.117072	0.0357903
ENSMUSG00000001036	Epn2	0.141212	0.0360021
ENSMUSG00000040511	Pvr	0.276464	0.0363216
ENSMUSG00000097745	AI115009	-0.277224	0.0363324
ENSMUSG00000003752	Itpkc	0.285833	0.0371154
ENSMUSG00000039813	Tbc1d2	0.263284	0.0376008
ENSMUSG00000040710	St8sia4	0.210074	0.0376081
ENSMUSG00000003345	Csnk1g2	0.235934	0.0381591
ENSMUSG00000026643	Nmt2	0.146709	0.0381591
ENSMUSG00000036352	Ubac1	0.218161	0.0381591
ENSMUSG00000040761	Spen	0.129015	0.0381591
ENSMUSG00000058153	Sez6l	0.154181	0.0381591
ENSMUSG00000042500	Ago4	-0.200844	0.0383047
ENSMUSG00000047909	Ankrd16	-0.212159	0.0383446
ENSMUSG00000075318	Scn2a	-0.131708	0.0383446
ENSMUSG00000028441	1110017D15Rik	0.287671	0.0384212
ENSMUSG00000060530	A930017M01Rik	-0.16695	0.0385869
ENSMUSG00000045969	Ing1	0.275075	0.038592
ENSMUSG00000025656	Arhgef9	-0.153528	0.0387397
ENSMUSG00000032374	Plod2	-0.242265	0.0387425
ENSMUSG00000025959	Klf7	-0.184805	0.0387783
ENSMUSG00000039968	Rsbn1l	0.153664	0.0387783
ENSMUSG00000006191	Cdkal1	-0.142094	0.0387816
ENSMUSG00000038127	Ccdc50	-0.178501	0.0389584
ENSMUSG00000038685	Rtel1	-0.223081	0.0398699
ENSMUSG00000046204	Pnma2	-0.269188	0.0401283
ENSMUSG00000030409	Dmpk	0.279149	0.0404055
ENSMUSG00000030352	Tspan9	0.243331	0.0405104
ENSMUSG00000039533	Mmd2	0.215272	0.040551
ENSMUSG00000087336	Gm15860	-0.284686	0.040551
ENSMUSG00000056608	Chd9	0.121142	0.0407135
ENSMUSG00000070867	Trabd2b	-0.218831	0.0407278
ENSMUSG00000044452	Zfp507	-0.185365	0.0408602
ENSMUSG00000026615	Eprs	0.147544	0.0409165
ENSMUSG00000049577	Zfpm1	0.219826	0.0409399
ENSMUSG00000004018	Fancl	-0.200205	0.0409612
ENSMUSG00000024352	Spata24	-0.287541	0.040967
ENSMUSG00000066232	Ipo7	0.167536	0.0412512
ENSMUSG00000021752	Kctd6	0.214054	0.0419588
ENSMUSG00000053550	Shisa7	0.167814	0.0419716
ENSMUSG00000031583	Wrn	-0.169309	0.0421169
ENSMUSG00000066705	Fxyd6	0.263183	0.0421169
ENSMUSG00000031119	Gpc4	-0.213287	0.0425058
ENSMUSG00000022010	Tsc22d1	0.113924	0.0427705
ENSMUSG00000040620	Dhx33	0.175427	0.0429713
ENSMUSG00000062563	Cys1	0.256288	0.0429713
ENSMUSG00000024597	Slc12a2	0.187075	0.0430486
ENSMUSG00000017776	Crk	0.173697	0.0431809
ENSMUSG00000036246	Gmip	0.279895	0.0431809
ENSMUSG00000116564	Riok2	-0.220235	0.0431809
ENSMUSG00000030738	Eif3c	0.197351	0.0432061
ENSMUSG00000071757	Zhx2	0.216018	0.0432061
ENSMUSG00000022634	Yaf2	0.16141	0.0432634
ENSMUSG00000044348	Slc25a53	-0.240792	0.0432634
ENSMUSG00000039849	Pcif1	-0.257421	0.0433399
ENSMUSG00000042520	Ubap2l	0.128339	0.0435407
ENSMUSG00000022472	Desi1	0.170447	0.0436783
ENSMUSG00000031748	Gnao1	0.126454	0.0439098
ENSMUSG00000029534	St7	0.101493	0.0441941
ENSMUSG00000014164	Klhl3	0.124168	0.0443652
ENSMUSG00000032216	Nedd4	0.133057	0.0447956
ENSMUSG00000079481	Nhsl2	0.20237	0.0447956
ENSMUSG00000041609	Bicdl1	0.130981	0.0448519
ENSMUSG00000026687	Aldh9a1	-0.284363	0.0448668
ENSMUSG00000032846	Zswim6	0.156562	0.0450691
ENSMUSG00000055024	Ep300	0.138858	0.0450691
ENSMUSG00000057359	Gm17494	-0.232202	0.0450932
ENSMUSG00000063239	Grm4	0.233322	0.0453156
ENSMUSG00000034563	Ccpg1	0.156913	0.0453494
ENSMUSG00000021279	Cdc42bpb	-0.128897	0.0454673
ENSMUSG00000036459	Wtip	-0.274047	0.0455286
ENSMUSG00000001774	Chordc1	0.162967	0.0455293
ENSMUSG00000063430	Wscd2	0.121833	0.0455828
ENSMUSG00000037933	Bicd2	0.188383	0.0456639
ENSMUSG00000043557	Mdga1	0.173166	0.0456639
ENSMUSG00000050663	Trhde	-0.216994	0.0457049
ENSMUSG00000024064	Galnt14	0.142594	0.045942
ENSMUSG00000034818	Celf5	0.154498	0.045942
ENSMUSG00000034300	Fam53c	0.228702	0.0461157
ENSMUSG00000031538	Plat	0.20864	0.046425
ENSMUSG00000043811	Rtn4r	0.194274	0.046425
ENSMUSG00000027384	Ndufaf5	0.172167	0.046645
ENSMUSG00000053907	Mat2a	0.193913	0.0470063
ENSMUSG00000032487	Ptgs2	-0.276119	0.0470463
ENSMUSG00000032526	Ss18l2	0.259686	0.0470463
ENSMUSG00000053963	Stum	0.151124	0.0470463
ENSMUSG00000022658	Tagln3	0.211843	0.0471385
ENSMUSG00000022283	Pabpc1	0.210326	0.0473784
ENSMUSG00000002031	Ift46	-0.237879	0.0474187
ENSMUSG00000020246	Hcfc2	0.155939	0.0474187
ENSMUSG00000035125	Gcfc2	-0.191385	0.0474187
ENSMUSG00000022099	Dmtn	0.186523	0.0474285
ENSMUSG00000061244	Exoc5	0.142365	0.0474285
ENSMUSG00000030983	Bccip	0.228109	0.0475073
ENSMUSG00000046561	Arsj	0.234692	0.0475073
ENSMUSG00000029478	Ncor2	0.14744	0.0476444
ENSMUSG00000097462	9530026P05Rik	-0.204929	0.0477582
ENSMUSG00000024055	Cyp4f13	-0.255222	0.0478993
ENSMUSG00000079056	Kcnip3	0.177058	0.0478993
ENSMUSG00000031428	Zcchc18	0.22948	0.0483797
ENSMUSG00000009905	Kdsr	-0.177946	0.0484611
ENSMUSG00000002028	Kmt2a	0.0903423	0.0485289
ENSMUSG00000026640	Plxna2	-0.114585	0.0487333
ENSMUSG00000093387	Gm20732	0.244394	0.0489437
ENSMUSG00000056763	Cspp1	0.135932	0.0489671
ENSMUSG00000039759	Thap3	-0.276164	0.0489836
ENSMUSG00000028788	Ptp4a2	0.193365	0.0489958
ENSMUSG00000085971	Gm15411	-0.279151	0.0489958
ENSMUSG00000015501	Hivep2	0.11207	0.049083
ENSMUSG00000031068	Glrx3	0.183512	0.0492434
ENSMUSG00000029838	Ptn	-0.283807	0.0495266
ENSMUSG00000026872	Zeb2	-0.152652	0.0495699
ENSMUSG00000051736	Fam229b	-0.276713	0.0495699
ENSMUSG00000025170	Rab40b	-0.178014	0.0496923
ENSMUSG00000052726	Kcnt2	-0.150428	0.0496923
ENSMUSG00000027359	Slc27a2	-0.251118	0.0497699
ENSMUSG00000031246	Sh3bgrl	-0.231887	0.0498856
ENSMUSG00000042625	Safb2	0.161537	0.0498856
ENSMUSG00000049357	Brd8dc	0.275656	0.0498856
ENSMUSG00000025173	Wdr45b	0.19695	0.050197
ENSMUSG00000031333	Abcb7	0.195579	0.050197
ENSMUSG00000097494	4933406C10Rik	-0.257886	0.050197
ENSMUSG00000042182	Bend6	-0.160047	0.0503726
ENSMUSG00000071753	Cdr1os	0.0960012	0.0507942
ENSMUSG00000029436	Mmp17	0.196314	0.051184
ENSMUSG00000022048	Dpysl2	0.112882	0.0514138
ENSMUSG00000034525	Ice1	-0.121097	0.0514138
ENSMUSG00000032355	Mlip	-0.257622	0.0517765
ENSMUSG00000025423	Pias2	0.119423	0.0520974
ENSMUSG00000054893	Zfp667	0.197552	0.0522595
ENSMUSG00000013539	Tango2	0.147167	0.0524141
ENSMUSG00000039178	Tbc1d19	-0.126379	0.0524141
ENSMUSG00000038578	Susd1	-0.169892	0.0524834
ENSMUSG00000038497	Tmco3	-0.205603	0.0524839
ENSMUSG00000021945	Zmym2	0.127819	0.0525325
ENSMUSG00000027281	Slx4ip	0.166157	0.0525325
ENSMUSG00000037936	Scarb1	0.191157	0.0526841
ENSMUSG00000002346	Slc25a42	0.234215	0.0528201
ENSMUSG00000013846	St3gal1	0.234362	0.0528201
ENSMUSG00000021371	Mcur1	-0.23917	0.0528201
ENSMUSG00000024758	Rtn3	0.116509	0.0528201
ENSMUSG00000035184	Fam124a	0.209113	0.0528201
ENSMUSG00000043241	Upf2	0.145078	0.0528201
ENSMUSG00000056121	Fez2	-0.246821	0.0528201
ENSMUSG00000061130	Ppm1b	0.153961	0.0528201
ENSMUSG00000061411	Nol4l	0.159074	0.0528201
ENSMUSG00000074579	Lekr1	-0.189308	0.0528201
ENSMUSG00000097587	4930578M01Rik	-0.242104	0.0528201
ENSMUSG00000034832	Tet3	0.114231	0.0531043
ENSMUSG00000038729	Pakap	-0.152432	0.0532051
ENSMUSG00000002949	Timm44	-0.173043	0.0532919
ENSMUSG00000018481	Appbp2	0.16437	0.0535035
ENSMUSG00000030704	Rab6a	0.164918	0.0535035
ENSMUSG00000064181	Rab3ip	0.157275	0.0535237
ENSMUSG00000034160	Ogt	-0.113773	0.0537629
ENSMUSG00000004360	9330159F19Rik	0.198587	0.0538138
ENSMUSG00000025104	Hdgfl3	0.132679	0.0538138
ENSMUSG00000027439	Gzf1	0.238739	0.0538138
ENSMUSG00000004698	Hdac9	-0.157152	0.0541072
ENSMUSG00000041135	Ripk2	-0.21539	0.05429
ENSMUSG00000041977	Arhgef11	0.118845	0.0546555
ENSMUSG00000008976	Gabpa	0.208312	0.0550775
ENSMUSG00000020715	Ern1	0.169548	0.0550775
ENSMUSG00000024293	Esco1	0.17147	0.0552357
ENSMUSG00000032586	Traip	0.228789	0.0552357
ENSMUSG00000063087	Gm10125	-0.147484	0.0552653
ENSMUSG00000040044	Orc3	-0.18159	0.0553504
ENSMUSG00000021270	Hsp90aa1	0.239362	0.0556518
ENSMUSG00000001415	Smg5	-0.187661	0.0557
ENSMUSG00000021033	Gstz1	-0.192015	0.0558253
ENSMUSG00000001248	Gramd1a	0.151026	0.0558533
ENSMUSG00000003200	Sh3gl1	0.210985	0.0558533
ENSMUSG00000024462	Gabbr1	0.118171	0.0558533
ENSMUSG00000033364	Usp37	0.187409	0.0560943
ENSMUSG00000060771	Tsga10	0.156073	0.0560943
ENSMUSG00000086555	Gm13446	-0.275403	0.0560943
ENSMUSG00000036435	Exoc1	-0.158669	0.0562561
ENSMUSG00000020474	Polm	-0.275859	0.0568279
ENSMUSG00000010110	Stx5a	0.180722	0.0568892
ENSMUSG00000024517	Grp	0.269457	0.0568892
ENSMUSG00000070420	Zscan25	-0.253406	0.0569915
ENSMUSG00000106292	Gm43174	0.217178	0.0569915
ENSMUSG00000038866	Zcchc2	0.176091	0.0570803
ENSMUSG00000033983	Coil	-0.243715	0.0576786
ENSMUSG00000010277	2610507B11Rik	0.155935	0.0577623
ENSMUSG00000019146	Cacng2	0.159085	0.0579681
ENSMUSG00000021470	Ercc6l2	-0.173723	0.0579681
ENSMUSG00000031539	Ap3m2	-0.207059	0.0579681
ENSMUSG00000072966	Gprasp2	0.205965	0.0579681
ENSMUSG00000111474	Gm32926	-0.226172	0.0579681
ENSMUSG00000027569	Mrgbp	0.263637	0.0580867
ENSMUSG00000041298	Katnal1	-0.189163	0.0580867
ENSMUSG00000038453	Srcin1	0.141848	0.0581522
ENSMUSG00000027523	Gnas	0.162039	0.0585156
ENSMUSG00000041852	Tcf20	0.126931	0.0585156
ENSMUSG00000090258	Churc1	-0.261531	0.0585156
ENSMUSG00000063297	Luzp2	-0.269737	0.0586457
ENSMUSG00000001833	Sept7	0.152663	0.0587074
ENSMUSG00000025607	Copg2	-0.160906	0.0587074
ENSMUSG00000028282	Casp8ap2	0.23299	0.0587074
ENSMUSG00000041130	Zfp598	0.233863	0.0587074
ENSMUSG00000028945	Rheb	0.193914	0.0587485
ENSMUSG00000005813	Metap1	0.213955	0.0587906
ENSMUSG00000022685	Parn	-0.161189	0.0587906
ENSMUSG00000031536	Polb	0.129901	0.0587906
ENSMUSG00000034868	Myl12b	0.178609	0.0587906
ENSMUSG00000031256	Cstf2	-0.156027	0.0588226
ENSMUSG00000019864	Rtn4ip1	-0.238955	0.0588533
ENSMUSG00000037287	Tbcel	-0.134379	0.0588533
ENSMUSG00000026836	Acvr1	0.145287	0.0588776
ENSMUSG00000045466	Zfp956	-0.222719	0.0588776
ENSMUSG00000071252	2210408I21Rik	-0.145608	0.0593783
ENSMUSG00000022160	Mettl3	0.225627	0.059418
ENSMUSG00000063410	Stk24	0.166273	0.059418
ENSMUSG00000079215	Zfp664	0.159562	0.0595461
ENSMUSG00000018906	P4ha2	0.244894	0.0595833
ENSMUSG00000020038	Cry1	0.246419	0.0595833
ENSMUSG00000024240	Epc1	0.120792	0.0595833
ENSMUSG00000038773	Kdm3b	-0.139656	0.0595833
ENSMUSG00000060780	Lrrtm1	-0.235746	0.0595833
ENSMUSG00000021725	Parp8	0.126721	0.0606386
ENSMUSG00000094002	Gm9866	-0.260676	0.060895
ENSMUSG00000041278	Ttc1	0.202567	0.0610371
ENSMUSG00000021037	Ahsa1	0.264094	0.0614027
ENSMUSG00000001323	Srr	0.18521	0.0616396
ENSMUSG00000027259	Adal	0.218681	0.0616396
ENSMUSG00000035585	Tsen34	-0.262905	0.0616396
ENSMUSG00000115360	Gm48932	-0.271642	0.0618665
ENSMUSG00000021051	Ppp2r5e	0.107112	0.0619714
ENSMUSG00000022106	Rcbtb2	-0.184716	0.0619714
ENSMUSG00000056310	Tyw1	0.168764	0.0620731
ENSMUSG00000040118	Cacna2d1	-0.138854	0.0621452
ENSMUSG00000024143	Rhoq	0.193354	0.0622852
ENSMUSG00000025212	Sfxn3	0.206091	0.0625389
ENSMUSG00000109008	Gm44899	-0.204553	0.0627749
ENSMUSG00000110723	Gm49353	0.149241	0.0627749
ENSMUSG00000007989	Fzd3	0.176737	0.0628584
ENSMUSG00000029403	Cdkl2	-0.189486	0.0628584
ENSMUSG00000040269	Mrps28	-0.192504	0.0628584
ENSMUSG00000073073	Gm8098	-0.236218	0.063149
ENSMUSG00000014226	Cacybp	0.258676	0.0633779
ENSMUSG00000000266	Mid2	0.163923	0.0637123
ENSMUSG00000036427	Gpi1	0.132651	0.0637123
ENSMUSG00000046093	Hpcal4	0.211788	0.0638052
ENSMUSG00000027425	Kat14	-0.214705	0.0650104
ENSMUSG00000027540	Ptpn1	0.152058	0.0651366
ENSMUSG00000037679	Inf2	0.219268	0.0651869
ENSMUSG00000028289	Epha7	-0.178293	0.0657841
ENSMUSG00000059146	Ntrk3	0.102163	0.0658045
ENSMUSG00000002006	Pdzd4	0.134092	0.0662213
ENSMUSG00000020074	Ccar1	0.138171	0.066288
ENSMUSG00000027797	Dclk1	-0.114333	0.066288
ENSMUSG00000079477	Rab7	0.144945	0.066288
ENSMUSG00000113701	B230303A05Rik	-0.133188	0.066288
ENSMUSG00000032046	Abhd12	0.131196	0.0662934
ENSMUSG00000032249	Anp32a	0.198492	0.0662934
ENSMUSG00000054659	Pm20d2	-0.256162	0.0662934
ENSMUSG00000030729	Pgm2l1	0.13773	0.0664691
ENSMUSG00000091474	2610021A01Rik	0.186361	0.0664691
ENSMUSG00000051149	Adnp	0.114049	0.0664944
ENSMUSG00000020570	Sypl	-0.200058	0.0665727
ENSMUSG00000032312	Csk	0.244344	0.0668067
ENSMUSG00000022180	Slc7a8	0.138408	0.0668481
ENSMUSG00000032826	Ank2	-0.0908339	0.0670908
ENSMUSG00000030718	Ppme1	0.145402	0.0671189
ENSMUSG00000032532	Cck	0.230106	0.0672108
ENSMUSG00000028901	Gmeb1	-0.177285	0.0683676
ENSMUSG00000031701	Dnaja2	0.190931	0.0683676
ENSMUSG00000044148	1810030O07Rik	0.226144	0.0683676
ENSMUSG00000028953	Abcf2	0.226049	0.0686525
ENSMUSG00000037855	Zfp365	-0.172684	0.0686525
ENSMUSG00000034007	Scaper	-0.13668	0.0687679
ENSMUSG00000042557	Sin3a	0.187866	0.0690137
ENSMUSG00000036241	Ube2r2	0.153861	0.0691845
ENSMUSG00000037408	Cnnm4	0.210981	0.0697681
ENSMUSG00000058351	Smim4	0.225246	0.0697978
ENSMUSG00000042213	Zfand4	-0.213669	0.0700031
ENSMUSG00000020671	Rab10	0.127656	0.0703233
ENSMUSG00000032462	Pik3cb	-0.146749	0.0707143
ENSMUSG00000033916	Chmp2a	0.259066	0.0707143
ENSMUSG00000002250	Ppard	0.208113	0.0708865
ENSMUSG00000041313	Slc7a1	0.199554	0.0708865
ENSMUSG00000041570	Camsap2	0.123924	0.0708865
ENSMUSG00000033768	Nrxn2	0.136925	0.0709238
ENSMUSG00000006800	Sulf2	0.189313	0.0709593
ENSMUSG00000020522	Mfap3	0.167152	0.0709909
ENSMUSG00000055491	Pprc1	0.222759	0.0710885
ENSMUSG00000111602	Gm32014	-0.2196	0.0712584
ENSMUSG00000032939	Nup93	-0.140581	0.0713164
ENSMUSG00000050174	Nudt6	-0.263149	0.0713164
ENSMUSG00000027221	Chst1	0.154885	0.0717691
ENSMUSG00000022771	Ppil2	0.173807	0.0720732
ENSMUSG00000026824	Kcnj3	-0.185238	0.0720732
ENSMUSG00000059482	2610301B20Rik	-0.197322	0.0720732
ENSMUSG00000092004	Gm17482	-0.145305	0.0720732
ENSMUSG00000021047	Nova1	-0.164724	0.0723606
ENSMUSG00000064105	Cnnm2	0.136765	0.0723606
ENSMUSG00000033510	Otud7a	0.0925025	0.0724026
ENSMUSG00000001855	Nup214	-0.141432	0.072406
ENSMUSG00000036093	Arl5a	0.189814	0.072561
ENSMUSG00000069072	Slc7a14	0.16379	0.0729605
ENSMUSG00000040339	Fam102b	-0.22301	0.0733796
ENSMUSG00000047085	Lrrc4b	0.136568	0.0733796
ENSMUSG00000026904	Slc4a10	-0.117916	0.0736662
ENSMUSG00000028582	Cc2d1b	-0.192348	0.0736662
ENSMUSG00000028832	Stmn1	-0.258453	0.0736662
ENSMUSG00000029701	Rbm28	0.150872	0.0736662
ENSMUSG00000029713	Gnb2	0.228329	0.0736662
ENSMUSG00000042032	Mat2b	-0.248997	0.0736662
ENSMUSG00000042705	Commd10	-0.131851	0.0736662
ENSMUSG00000051950	B3glct	-0.195608	0.0736662
ENSMUSG00000052981	Ube2ql1	0.178141	0.0736662
ENSMUSG00000056050	Mia3	0.131338	0.0736662
ENSMUSG00000087159	Gm15246	-0.227518	0.0736662
ENSMUSG00000113429	Gm20063	-0.252665	0.0740046
ENSMUSG00000070639	Lrrc8b	0.151138	0.074163
ENSMUSG00000085030	2810455O05Rik	0.218117	0.0742739
ENSMUSG00000050751	Pgbd5	0.164528	0.0750826
ENSMUSG00000033439	Trmt13	-0.215041	0.0751736
ENSMUSG00000049939	Lrrc4	-0.130771	0.0751736
ENSMUSG00000030397	Mark4	0.163411	0.0755955
ENSMUSG00000092083	Kcnb2	-0.125786	0.0755955
ENSMUSG00000097413	A830052D11Rik	-0.261712	0.0759838
ENSMUSG00000039166	Akap7	-0.168763	0.0760319
ENSMUSG00000048279	Sacs	-0.120693	0.0760319
ENSMUSG00000053253	Ndfip2	0.158908	0.0761171
ENSMUSG00000074357	AA386476	-0.257596	0.0765479
ENSMUSG00000078161	Erich3	-0.1984	0.0765479
ENSMUSG00000096687	Mfsd4b4	-0.247024	0.077206
ENSMUSG00000071637	Cebpd	-0.260633	0.0772114
ENSMUSG00000053552	Ebf4	-0.149471	0.0776498
ENSMUSG00000027865	Gdap2	0.170142	0.0776609
ENSMUSG00000040957	Cables1	0.228435	0.0776609
ENSMUSG00000025142	Aspscr1	-0.212461	0.0778291
ENSMUSG00000027201	Myef2	-0.135474	0.0778291
ENSMUSG00000052544	St6galnac3	-0.126542	0.0778291
ENSMUSG00000027932	Slc27a3	0.255511	0.0779817
ENSMUSG00000041147	Brca2	-0.245205	0.0783343
ENSMUSG00000026933	Camsap1	0.132175	0.078409
ENSMUSG00000030303	Far2	-0.178945	0.078409
ENSMUSG00000115509	Gm49012	-0.257386	0.078409
ENSMUSG00000040836	Gpr161	0.207783	0.0787068
ENSMUSG00000041607	Mbp	0.179662	0.0787068
ENSMUSG00000020694	Tlk2	-0.126225	0.0787126
ENSMUSG00000005846	Rsl1d1	0.22257	0.0790158
ENSMUSG00000034390	Cmip	0.118668	0.0790158
ENSMUSG00000037852	Cpe	0.145707	0.0790158
ENSMUSG00000028496	Mllt3	0.121825	0.0790173
ENSMUSG00000020390	Ube2b	0.161708	0.0792438
ENSMUSG00000033458	Fan1	-0.214729	0.0792438
ENSMUSG00000035632	Cnot3	0.189643	0.0792645
ENSMUSG00000072770	Acrbp	0.225593	0.0792773
ENSMUSG00000019852	Arfgef3	-0.108122	0.0794699
ENSMUSG00000021494	Ddx41	0.198277	0.0794699
ENSMUSG00000113621	2900060N12Rik	0.213861	0.0794699
ENSMUSG00000020849	Ywhae	0.149194	0.0795096
ENSMUSG00000067336	Bmpr2	0.11498	0.0795764
ENSMUSG00000039735	Fnbp1l	0.1858	0.079589
ENSMUSG00000025231	Sufu	0.161095	0.0796475
ENSMUSG00000044991	Shld1	-0.162207	0.0796788
ENSMUSG00000053925	Gm9929	-0.255839	0.0797136
ENSMUSG00000035234	Abraxas1	-0.253334	0.0798368
ENSMUSG00000056692	Ilrun	0.144702	0.0799543
ENSMUSG00000051855	Mest	0.243958	0.0800178
ENSMUSG00000024283	Wac	0.111653	0.0800635
ENSMUSG00000067028	Cntnap5b	-0.161008	0.080192
ENSMUSG00000020794	Ube2g1	0.128857	0.0803399
ENSMUSG00000029482	Aacs	0.169344	0.0804458
ENSMUSG00000026082	Rev1	0.120198	0.0809918
ENSMUSG00000022802	Lmln	-0.170962	0.0810787
ENSMUSG00000019966	Kitl	0.207211	0.0811168
ENSMUSG00000019715	Gle1	-0.199439	0.0813715
ENSMUSG00000024245	Tmem178	0.126496	0.0813715
ENSMUSG00000060743	H3f3a	0.2085	0.0819842
ENSMUSG00000033237	Arid2	0.144776	0.0821398
ENSMUSG00000037487	Ubr5	0.096029	0.0821398
ENSMUSG00000020387	Jade2	0.165043	0.0823287
ENSMUSG00000030763	Lcmt1	0.147338	0.0824415
ENSMUSG00000034575	Tent4a	0.152718	0.0826088
ENSMUSG00000034064	Poglut1	0.192648	0.0827229
ENSMUSG00000030811	Fbxl19	0.173043	0.0831098
ENSMUSG00000052676	Zmat1	-0.179055	0.0831925
ENSMUSG00000048701	Ccdc6	0.129698	0.0834232
ENSMUSG00000004364	Cul3	0.118657	0.0836367
ENSMUSG00000061578	Ksr2	-0.108601	0.0836367
ENSMUSG00000016382	Pls3	0.1506	0.0839175
ENSMUSG00000007476	Lrrc8a	0.188677	0.0842446
ENSMUSG00000050640	Tmem150c	0.108355	0.0845574
ENSMUSG00000025786	Zdhhc3	0.164655	0.0846399
ENSMUSG00000026110	Mgat4a	0.148897	0.0846558
ENSMUSG00000024404	Riok3	0.141923	0.0848169
ENSMUSG00000029581	Fscn1	0.231717	0.0849033
ENSMUSG00000029757	Dync1i1	-0.122086	0.0849969
ENSMUSG00000059586	Nsmce2	-0.113479	0.0849969
ENSMUSG00000074405	Zfp865	-0.183147	0.0852426
ENSMUSG00000022463	Srebf2	0.143166	0.0854516
ENSMUSG00000031148	Gpkow	0.227798	0.0855242
ENSMUSG00000027971	Ndst4	-0.198651	0.0857346
ENSMUSG00000000088	Cox5a	0.231349	0.0859074
ENSMUSG00000042207	Kdm5b	0.114972	0.0859074
ENSMUSG00000044252	Osbpl1a	-0.187316	0.0861637
ENSMUSG00000063235	Ptpmt1	-0.244631	0.0861637
ENSMUSG00000026048	Ercc5	0.176656	0.0862144
ENSMUSG00000052675	Zfp112	-0.186343	0.0863003
ENSMUSG00000030621	Me3	-0.090725	0.0865655
ENSMUSG00000025162	Csnk1d	0.159564	0.0866317
ENSMUSG00000059921	Unc5c	-0.142582	0.0866829
ENSMUSG00000027603	Ggt7	0.148391	0.0867383
ENSMUSG00000020674	Pxdn	-0.12315	0.0867994
ENSMUSG00000045438	Cox19	-0.234023	0.0872932
ENSMUSG00000028293	Slc35a1	-0.201926	0.0875672
ENSMUSG00000031918	Mtmr2	-0.151964	0.0877452
ENSMUSG00000036188	Ankmy2	-0.170679	0.0877452
ENSMUSG00000026514	Cnih3	0.160648	0.0877964
ENSMUSG00000051067	Lingo3	0.230329	0.0877964
ENSMUSG00000055897	Ppp4r1l-ps	-0.160967	0.0877964
ENSMUSG00000058444	Map2k5	-0.109886	0.0877964
ENSMUSG00000025086	Trub1	-0.160999	0.0879116
ENSMUSG00000030199	Etv6	0.167609	0.0879116
ENSMUSG00000032202	Rab27a	0.167044	0.0879116
ENSMUSG00000058761	Rnf169	0.119678	0.0882451
ENSMUSG00000089862	Umad1	-0.11745	0.0882636
ENSMUSG00000028568	Btf3l4	-0.225341	0.0883835
ENSMUSG00000029119	Man2b2	-0.235789	0.0883835
ENSMUSG00000032564	Cpne4	-0.114648	0.0884054
ENSMUSG00000008206	Cers4	0.142445	0.0886095
ENSMUSG00000025027	Xpnpep1	0.128276	0.0886095
ENSMUSG00000031545	Gpat4	0.170617	0.0886095
ENSMUSG00000022791	Tnk2	0.145633	0.0886351
ENSMUSG00000023019	Gpd1	0.211379	0.0886351
ENSMUSG00000037890	Wdr19	-0.170246	0.0887042
ENSMUSG00000050910	Cdr2l	0.220171	0.0887251
ENSMUSG00000097577	6230400D17Rik	-0.244278	0.0887478
ENSMUSG00000028973	Abcb8	-0.233202	0.0891211
ENSMUSG00000020513	Tubd1	0.237244	0.0892309
ENSMUSG00000022820	Ndufb4	-0.211826	0.0892309
ENSMUSG00000002416	Ndufb2	0.236304	0.0894124
ENSMUSG00000032178	Ilf3	0.143848	0.0894124
ENSMUSG00000039611	Tmem246	-0.220393	0.0894124
ENSMUSG00000039913	Pak7	-0.110022	0.0894124
ENSMUSG00000037306	Man1c1	0.176281	0.0902061
ENSMUSG00000033295	Ptprf	0.163327	0.0909384
ENSMUSG00000033910	Gucy1a1	-0.235954	0.0909384
ENSMUSG00000057637	Prdm2	0.121433	0.0909384
ENSMUSG00000039988	Ankrd13c	0.143939	0.0912747
ENSMUSG00000021715	Cwc27	-0.126831	0.0914431
ENSMUSG00000024220	Zfp523	-0.152104	0.0914431
ENSMUSG00000042055	Wdr11	-0.156884	0.0914431
ENSMUSG00000051527	Usp29	0.127195	0.0914431
ENSMUSG00000052593	Adam17	0.201051	0.0914431
ENSMUSG00000028004	Npy2r	-0.224587	0.0917742
ENSMUSG00000006740	Kif5b	0.13769	0.0919011
ENSMUSG00000024137	E4f1	0.203012	0.0921094
ENSMUSG00000048756	Foxo3	0.168703	0.0921094
ENSMUSG00000020523	Fam114a2	0.181198	0.0922717
ENSMUSG00000032475	Nck1	0.176186	0.0922717
ENSMUSG00000031555	Adam9	0.14491	0.0926359
ENSMUSG00000027300	Ubox5	-0.20735	0.0930413
ENSMUSG00000034687	Fras1	-0.186271	0.0930413
ENSMUSG00000036057	Ptpn23	0.157454	0.0930413
ENSMUSG00000039478	Micu3	-0.125617	0.0930413
ENSMUSG00000043323	Fbrsl1	0.128447	0.0930413
ENSMUSG00000110523	C230057M02Rik	0.143587	0.0930413
ENSMUSG00000046607	Hrk	0.237007	0.0930794
ENSMUSG00000057649	Brd9	-0.130245	0.0930794
ENSMUSG00000079020	Slc45a4	0.164895	0.0931402
ENSMUSG00000039307	Hexdc	-0.20073	0.0932885
ENSMUSG00000035469	Rcbtb1	-0.181676	0.0938077
ENSMUSG00000012609	Ttll5	0.109291	0.0940373
ENSMUSG00000014547	Wdfy2	0.133307	0.0940373
ENSMUSG00000021665	Hexb	-0.222152	0.0942629
ENSMUSG00000031534	Smim19	-0.245381	0.0942629
ENSMUSG00000033769	Exoc6b	0.127581	0.0942629
ENSMUSG00000039741	Bahcc1	-0.193348	0.0945259
ENSMUSG00000003411	Rab3b	0.218558	0.095039
ENSMUSG00000020770	Unk	-0.171734	0.095039
ENSMUSG00000030421	Uri1	-0.123128	0.095102
ENSMUSG00000035351	Nup37	-0.231318	0.095102
ENSMUSG00000058799	Nap1l1	0.130559	0.095102
ENSMUSG00000051510	Mafg	0.19621	0.0951915
ENSMUSG00000026626	Ppp2r5a	0.170816	0.0954267
ENSMUSG00000035158	Mitf	0.118446	0.0955455
ENSMUSG00000097797	Gm26901	-0.189522	0.0955455
ENSMUSG00000048118	Arid4a	0.143994	0.0957012
ENSMUSG00000004947	Dtx2	0.210313	0.0960042
ENSMUSG00000030541	Idh2	-0.228686	0.0960042
ENSMUSG00000057133	Chd6	-0.122955	0.0963206
ENSMUSG00000043015	Nemp2	-0.236597	0.0964885
ENSMUSG00000022476	Polr3h	-0.21269	0.0966807
ENSMUSG00000016477	E2f3	0.142441	0.0969082
ENSMUSG00000031904	Slc7a6	0.125215	0.0970904
ENSMUSG00000087408	Cers1	0.158542	0.0970904
ENSMUSG00000017291	Taok1	0.130955	0.0971292
ENSMUSG00000024457	Trim26	-0.227068	0.0972056
ENSMUSG00000032745	Gpbp1	0.134476	0.0972056
ENSMUSG00000028019	Pdgfc	-0.162898	0.0976595
ENSMUSG00000038976	Ppp1r9b	0.148767	0.0976595
ENSMUSG00000097007	4930432B10Rik	-0.226504	0.0978147
ENSMUSG00000010721	Lmbr1	-0.117854	0.0978762
ENSMUSG00000027309	4930402H24Rik	-0.0971343	0.0978882
ENSMUSG00000060681	Slc9a6	-0.178874	0.0980349
ENSMUSG00000071072	Ptges3	0.18919	0.0980349
ENSMUSG00000001151	Pcnt	-0.156771	0.0985324
ENSMUSG00000020657	Dnajc27	-0.171	0.0985324
ENSMUSG00000027550	Lrrcc1	-0.166194	0.0985324
ENSMUSG00000028634	Hivep3	-0.0950753	0.0985324
ENSMUSG00000030779	Rbbp6	0.123529	0.0985324
ENSMUSG00000036273	Lrrk2	0.146849	0.0985324
ENSMUSG00000042751	Nmnat2	0.139639	0.0985324
ENSMUSG00000045039	Megf8	-0.129873	0.0985324
ENSMUSG00000051403	Ppp1r37	0.157212	0.0985324
ENSMUSG00000024238	Zeb1	0.10529	0.0985373
ENSMUSG00000026748	Plxdc2	0.146526	0.0985373
ENSMUSG00000027371	Fahd2a	-0.215476	0.0985373
ENSMUSG00000026839	Upp2	-0.119533	0.0988089
ENSMUSG00000023087	Noct	0.167666	0.099069
ENSMUSG00000087479	Gm16835	-0.203696	0.0991116
ENSMUSG00000022663	Atg3	0.152171	0.0992292
ENSMUSG00000034731	Dgkh	-0.166146	0.0992292
ENSMUSG00000038991	Txndc5	-0.209294	0.0992292
ENSMUSG00000046865	Fbl	0.237059	0.0992749
ENSMUSG00000024074	Crim1	-0.150139	0.0993879
ENSMUSG00000022913	Psmg1	0.240125	0.0994084
ENSMUSG00000029120	Ppp2r2c	0.126097	0.0996096
ENSMUSG00000036825	Ssx2ip	-0.149904	0.0996096
ENSMUSG00000020585	Laptm4a	-0.193378	0.099704
ENSMUSG00000031285	Dcx	-0.192009	0.099704
ENSMUSG00000025473	Adam8	0.244568	0.0998346
ENSMUSG00000030881	Arfip2	0.207776	0.0998346
ENSMUSG00000037172	E330009J07Rik	0.167116	0.0998346
ENSMUSG00000024976	Shoc2	0.149344	0.0999157
ENSMUSG00000027347	Rasgrp1	-0.168731	0.100205
ENSMUSG00000029263	Pigg	-0.200752	0.100412
ENSMUSG00000036555	Iqce	0.142832	0.100412
ENSMUSG00000044350	Lacc1	-0.244295	0.100412
ENSMUSG00000115115	AL607142.1	0.149389	0.100695
ENSMUSG00000033308	Dpyd	-0.130728	0.101034
ENSMUSG00000033705	Stard9	-0.156494	0.101282
ENSMUSG00000041444	Arhgap32	-0.124302	0.101366
ENSMUSG00000089832	Shkbp1	0.225251	0.101794
ENSMUSG00000039480	Nt5dc1	-0.202113	0.101801
ENSMUSG00000038342	Mlxip	0.149134	0.102267
ENSMUSG00000014850	Msh3	-0.132476	0.1023
ENSMUSG00000067242	Lgi1	-0.135433	0.1023
ENSMUSG00000020368	Canx	0.135996	0.102556
ENSMUSG00000022601	Zbtb11	0.147028	0.10299
ENSMUSG00000025575	Cant1	0.196388	0.103273
ENSMUSG00000022526	Zfp251	0.184242	0.103316
ENSMUSG00000037971	1110032A03Rik	-0.243207	0.103415
ENSMUSG00000084941	Gm11944	0.232533	0.103635
ENSMUSG00000049354	Dcaf7	-0.157026	0.103793
ENSMUSG00000026787	Gad2	0.187066	0.104133
ENSMUSG00000048490	Nrip1	0.17496	0.104133
ENSMUSG00000025730	Rab40c	0.14571	0.104431
ENSMUSG00000027014	Cwc22	-0.152548	0.104471
ENSMUSG00000028410	Dnaja1	0.166234	0.104471
ENSMUSG00000035933	Cog5	-0.117851	0.104471
ENSMUSG00000045193	Cirbp	-0.237329	0.104471
ENSMUSG00000021700	Rab3c	0.166521	0.104505
ENSMUSG00000026339	Ccdc93	0.128818	0.104505
ENSMUSG00000034254	Agpat1	0.212422	0.104759
ENSMUSG00000028906	Epb41	-0.185902	0.104957
ENSMUSG00000029094	Afap1	0.155254	0.105003
ENSMUSG00000034981	Parm1	0.146255	0.105341
ENSMUSG00000084890	A830036E02Rik	-0.209105	0.105371
ENSMUSG00000040687	Madd	0.111571	0.105696
ENSMUSG00000006527	Sfmbt1	0.139123	0.106051
ENSMUSG00000034998	Foxn2	0.185598	0.106051
ENSMUSG00000068742	Cry2	-0.145205	0.106051
ENSMUSG00000056260	Lrif1	-0.169964	0.106096
ENSMUSG00000024978	Gpam	-0.18946	0.106619
ENSMUSG00000074024	4632427E13Rik	-0.174673	0.106619
ENSMUSG00000022110	Sucla2	0.143281	0.106699
ENSMUSG00000030104	Edem1	0.217992	0.106699
ENSMUSG00000038368	Focad	-0.132949	0.10687
ENSMUSG00000014496	Ankrd28	-0.159509	0.107838
ENSMUSG00000027999	Pla2g12a	0.20364	0.107838
ENSMUSG00000049225	Pdp1	0.222966	0.107838
ENSMUSG00000034243	Golgb1	-0.155459	0.108324
ENSMUSG00000044150	Bclaf3	0.164117	0.108324
ENSMUSG00000068036	Afdn	0.0877082	0.108324
ENSMUSG00000041216	Clvs1	0.112182	0.108629
ENSMUSG00000004661	Arid3b	0.189323	0.108728
ENSMUSG00000068747	Sort1	0.0886829	0.108728
ENSMUSG00000023826	Prkn	-0.108678	0.108958
ENSMUSG00000020289	Nprl3	-0.164136	0.10917
ENSMUSG00000039952	Dag1	0.130409	0.109292
ENSMUSG00000030647	Ndufc2	0.216274	0.110511
ENSMUSG00000108532	Gm32647	-0.170658	0.110783
ENSMUSG00000036817	Sun1	-0.137854	0.110878
ENSMUSG00000028890	Mtf1	0.183814	0.110886
ENSMUSG00000070345	Hsf5	0.217403	0.110886
ENSMUSG00000030268	Bcat1	-0.180449	0.11094
ENSMUSG00000071253	Slc25a16	-0.213817	0.111049
ENSMUSG00000004631	Sgce	-0.150512	0.111101
ENSMUSG00000031451	Gas6	-0.17208	0.111411
ENSMUSG00000019889	Ptprk	-0.11393	0.111508
ENSMUSG00000008730	Hipk1	0.144356	0.111993
ENSMUSG00000040327	Cul9	-0.132088	0.111993
ENSMUSG00000044005	Gls2	0.20854	0.111993
ENSMUSG00000058488	Kl	-0.219306	0.111993
ENSMUSG00000029777	Gars	0.149507	0.11206
ENSMUSG00000091511	Vmn2r87	-0.215998	0.112513
ENSMUSG00000017548	Suz12	0.157788	0.113386
ENSMUSG00000021591	Glrx	-0.235006	0.113474
ENSMUSG00000021638	Ocln	0.225794	0.113474
ENSMUSG00000033712	Ccar2	-0.162532	0.113474
ENSMUSG00000019792	Trmt11	0.140025	0.113502
ENSMUSG00000063889	Crem	0.190618	0.114156
ENSMUSG00000045248	Med26	0.153289	0.11417
ENSMUSG00000025077	Dclre1a	-0.234148	0.114207
ENSMUSG00000025582	Nptx1	0.165498	0.114207
ENSMUSG00000002957	Ap2a2	0.130691	0.114872
ENSMUSG00000028820	Sfpq	0.111001	0.114872
ENSMUSG00000035735	Dagla	0.151004	0.115214
ENSMUSG00000024276	Zfp397	0.166379	0.115356
ENSMUSG00000023051	Tarbp2	-0.236162	0.115548
ENSMUSG00000064138	Fam172a	-0.0975263	0.115709
ENSMUSG00000025529	Zfp711	-0.212197	0.116162
ENSMUSG00000031932	Gpr83	-0.236705	0.116273
ENSMUSG00000057130	Txnl4a	0.230932	0.116518
ENSMUSG00000008763	Man1a2	0.0999785	0.117139
ENSMUSG00000028639	Ybx1	0.127518	0.117249
ENSMUSG00000016921	Srsf6	0.158437	0.117676
ENSMUSG00000087674	4930447M23Rik	-0.236416	0.118276
ENSMUSG00000026662	Sephs1	-0.205084	0.118972
ENSMUSG00000035934	Pknox2	-0.108559	0.118972
ENSMUSG00000054387	Mdm4	-0.0982577	0.118972
ENSMUSG00000025157	Zdhhc16	0.211908	0.119545
ENSMUSG00000059474	Mbtd1	0.12035	0.119766
ENSMUSG00000040794	C1qtnf4	-0.189174	0.119903
ENSMUSG00000091002	Tcerg1l	0.185142	0.119938
ENSMUSG00000014602	Kif1a	0.0889252	0.119978
ENSMUSG00000033955	Tnks1bp1	0.143168	0.120004
ENSMUSG00000056216	Cebpg	-0.207253	0.120004
ENSMUSG00000038214	Bend3	-0.225757	0.120032
ENSMUSG00000054934	Kcnmb4	0.144644	0.120032
ENSMUSG00000074736	Syndig1	-0.138403	0.120032
ENSMUSG00000040407	Akap9	0.114208	0.120083
ENSMUSG00000003282	Plag1	-0.20353	0.120447
ENSMUSG00000063146	Clip2	0.124211	0.120579
ENSMUSG00000052928	Ctif	0.124234	0.120625
ENSMUSG00000014077	Chp1	0.154997	0.120696
ENSMUSG00000021548	Ccnh	-0.149345	0.120696
ENSMUSG00000037275	Gemin5	0.17189	0.12071
ENSMUSG00000039069	Mtg2	0.183349	0.120816
ENSMUSG00000001227	Sema6b	-0.154747	0.121031
ENSMUSG00000000295	Hddc2	-0.235478	0.121112
ENSMUSG00000026841	Fibcd1	0.191075	0.121112
ENSMUSG00000031511	Arhgef7	0.103966	0.121112
ENSMUSG00000045996	Polr2k	0.230685	0.121112
ENSMUSG00000025420	Katnal2	0.187311	0.121185
ENSMUSG00000087380	2210408F21Rik	0.11885	0.121185
ENSMUSG00000038070	Cntln	-0.147097	0.121201
ENSMUSG00000044952	Kctd21	0.222356	0.121593
ENSMUSG00000024400	Wdr33	-0.0943638	0.122072
ENSMUSG00000038456	Dennd2a	0.146279	0.122121
ENSMUSG00000038145	Snrk	0.138444	0.122144
ENSMUSG00000039601	Rcan2	0.177213	0.122162
ENSMUSG00000039770	Ypel5	-0.197803	0.122162
ENSMUSG00000060988	Galnt13	-0.129224	0.122392
ENSMUSG00000030447	Cyfip1	-0.111136	0.12268
ENSMUSG00000037857	Nufip2	0.131536	0.12268
ENSMUSG00000031907	Zfp90	-0.214126	0.123123
ENSMUSG00000031781	Ciapin1	0.187207	0.123308
ENSMUSG00000036599	Chst12	-0.218063	0.123546
ENSMUSG00000033253	Szt2	-0.121135	0.123647
ENSMUSG00000028744	Pqlc2	0.20744	0.123872
ENSMUSG00000018965	Ywhah	0.160581	0.124062
ENSMUSG00000042694	Stn1	-0.201407	0.124225
ENSMUSG00000025782	Taf3	0.13968	0.124268
ENSMUSG00000028439	Fam219a	0.113074	0.124268
ENSMUSG00000039599	Fam149b	-0.138285	0.124963
ENSMUSG00000094786	Gm14403	0.225065	0.124993
ENSMUSG00000019969	Psen1	0.128592	0.125043
ENSMUSG00000017412	Cacnb4	-0.101519	0.125157
ENSMUSG00000032560	Dnajc13	-0.113776	0.125157
ENSMUSG00000079427	Mthfsl	0.166168	0.125157
ENSMUSG00000056367	Actr3b	-0.135097	0.125179
ENSMUSG00000056592	Zfp658	0.226544	0.125438
ENSMUSG00000022212	Cpne6	0.143073	0.125793
ENSMUSG00000037458	Azin1	0.159087	0.125793
ENSMUSG00000027894	Slc6a17	0.108584	0.125863
ENSMUSG00000040183	Ankrd6	0.182438	0.125863
ENSMUSG00000019831	Wasf1	-0.105619	0.125897
ENSMUSG00000024422	Dhx16	0.190186	0.125897
ENSMUSG00000030061	Uba3	0.175994	0.125897
ENSMUSG00000000278	Scpep1	-0.21821	0.126055
ENSMUSG00000015291	Gdi1	0.164393	0.126182
ENSMUSG00000040945	Rcc2	0.185997	0.126182
ENSMUSG00000048874	Phf3	0.105537	0.126182
ENSMUSG00000062762	Ei24	-0.172809	0.126182
ENSMUSG00000090626	Tex9	-0.220126	0.126182
ENSMUSG00000014773	Dll1	0.221105	0.126363
ENSMUSG00000046321	Hs3st2	0.18671	0.126519
ENSMUSG00000022471	Xrcc6	-0.184885	0.126554
ENSMUSG00000032329	Hmg20a	0.114154	0.126554
ENSMUSG00000055681	Cope	0.199058	0.126554
ENSMUSG00000031198	Fundc2	-0.229924	0.12656
ENSMUSG00000037386	Rims2	-0.132516	0.12656
ENSMUSG00000041530	Ago1	-0.134314	0.12656
ENSMUSG00000047719	Ubiad1	-0.230814	0.12656
ENSMUSG00000021982	Cdadc1	0.124316	0.126813
ENSMUSG00000028701	Lurap1	-0.226269	0.126912
ENSMUSG00000024381	Bin1	0.0946715	0.126957
ENSMUSG00000006456	Rbm14	0.153258	0.127443
ENSMUSG00000024002	Brd4	0.0959141	0.127443
ENSMUSG00000025702	March8	-0.152167	0.127443
ENSMUSG00000022044	Stmn4	0.15834	0.127649
ENSMUSG00000025175	Fn3k	-0.177902	0.127649
ENSMUSG00000025602	Zfp202	-0.217591	0.127649
ENSMUSG00000028649	Macf1	0.0733483	0.127649
ENSMUSG00000070565	Rasal2	-0.158393	0.127649
ENSMUSG00000063317	Usp31	0.13172	0.12768
ENSMUSG00000063646	Jakmip1	0.0805551	0.12768
ENSMUSG00000040112	Mrps35	-0.185181	0.128016
ENSMUSG00000006010	Odr4	0.172269	0.12947
ENSMUSG00000014601	Strip1	0.189231	0.130036
ENSMUSG00000020181	Nav3	-0.0964238	0.13026
ENSMUSG00000066057	Gm1976	-0.129545	0.130621
ENSMUSG00000043051	Disc1	0.173629	0.13109
ENSMUSG00000024242	Map4k3	0.107865	0.131193
ENSMUSG00000040374	Pex2	-0.205197	0.131361
ENSMUSG00000036977	Anapc10	0.159518	0.131598
ENSMUSG00000040659	Efhd2	0.202025	0.131598
ENSMUSG00000056602	Fry	-0.0824936	0.131639
ENSMUSG00000001300	Efnb2	0.189736	0.13228
ENSMUSG00000027895	Kcnc4	0.198582	0.13228
ENSMUSG00000026851	BC005624	0.211098	0.133091
ENSMUSG00000011751	Sptbn4	0.112432	0.133242
ENSMUSG00000020520	Galnt10	-0.150958	0.133573
ENSMUSG00000047037	Nipa1	0.130664	0.133573
ENSMUSG00000069631	Strada	-0.125006	0.133673
ENSMUSG00000020548	1700086D15Rik	-0.164332	0.134471
ENSMUSG00000067713	Prkag1	0.164232	0.134471
ENSMUSG00000021130	Galnt16	0.118396	0.134812
ENSMUSG00000029862	Clcn1	-0.198255	0.134949
ENSMUSG00000020900	Myh10	-0.105471	0.135013
ENSMUSG00000022186	Oxct1	-0.100716	0.135013
ENSMUSG00000059742	Kcnh7	-0.170905	0.135203
ENSMUSG00000013419	Zfp651	0.186053	0.136298
ENSMUSG00000034667	Xpot	0.148922	0.136298
ENSMUSG00000020650	Bcap29	-0.178267	0.13643
ENSMUSG00000030584	Dpf1	0.181815	0.13643
ENSMUSG00000028266	Lmo4	-0.167469	0.136714
ENSMUSG00000036790	Slitrk2	-0.200747	0.136877
ENSMUSG00000041120	Nbl1	0.227397	0.137798
ENSMUSG00000048550	Thnsl1	0.211539	0.138046
ENSMUSG00000097767	Miat	-0.0947418	0.13834
ENSMUSG00000079508	Apoo	0.140449	0.138676
ENSMUSG00000025981	Coq10b	0.210879	0.138826
ENSMUSG00000022000	Zc3h13	0.098567	0.138856
ENSMUSG00000042770	Hebp1	0.182805	0.138856
ENSMUSG00000062190	Lancl2	-0.190505	0.139158
ENSMUSG00000027452	Acss1	0.188091	0.139607
ENSMUSG00000031860	Pbx4	0.169638	0.139607
ENSMUSG00000036894	Rap2b	-0.210257	0.139607
ENSMUSG00000021676	Iqgap2	0.119609	0.139759
ENSMUSG00000029823	Luc7l2	-0.113187	0.139765
ENSMUSG00000031749	St3gal2	0.147462	0.140011
ENSMUSG00000032212	Sltm	0.117728	0.140011
ENSMUSG00000033618	Map3k13	0.126948	0.140011
ENSMUSG00000010453	Kansl3	0.143299	0.140055
ENSMUSG00000020175	Rab36	-0.164613	0.140188
ENSMUSG00000038264	Sema7a	-0.173563	0.140188
ENSMUSG00000057530	Ece1	0.170518	0.140188
ENSMUSG00000021693	Kif2a	0.111811	0.140195
ENSMUSG00000029131	Dnajb6	0.126176	0.140199
ENSMUSG00000028292	Rars2	-0.139205	0.140412
ENSMUSG00000032625	Thsd7a	-0.16445	0.140412
ENSMUSG00000036667	Tcaf1	0.103569	0.140412
ENSMUSG00000026705	Klhl20	-0.183531	0.140428
ENSMUSG00000029191	Rfc1	-0.141636	0.140486
ENSMUSG00000056258	Kcnq3	0.116198	0.140486
ENSMUSG00000018401	Mtmr4	0.156548	0.140908
ENSMUSG00000030243	Recql	0.189242	0.140908
ENSMUSG00000066306	Numa1	0.122906	0.140908
ENSMUSG00000022350	Washc5	-0.152858	0.141578
ENSMUSG00000027655	Dhx35	-0.157775	0.141695
ENSMUSG00000030610	Det1	-0.217095	0.141785
ENSMUSG00000040653	Ppp1r14c	-0.133899	0.141785
ENSMUSG00000053263	Gm12592	-0.221599	0.141785
ENSMUSG00000033966	Cdkl4	-0.215872	0.141987
ENSMUSG00000021198	Unc79	0.0791168	0.142009
ENSMUSG00000040855	Reps2	-0.112218	0.142749
ENSMUSG00000020620	Abca8b	-0.144134	0.142795
ENSMUSG00000041544	Disp3	0.162295	0.142795
ENSMUSG00000027933	Ints3	0.151128	0.142945
ENSMUSG00000059291	Rpl11	0.211393	0.144639
ENSMUSG00000037926	Ssh2	0.0958142	0.144903
ENSMUSG00000020088	Sar1a	0.196436	0.145089
ENSMUSG00000021711	Trappc13	0.162584	0.145089
ENSMUSG00000028245	Nsmaf	-0.11298	0.145514
ENSMUSG00000041654	Slc39a11	-0.113152	0.145868
ENSMUSG00000027010	Slc25a12	-0.0981839	0.146004
ENSMUSG00000063760	Rnf217	0.148499	0.146056
ENSMUSG00000050332	Amer1	-0.22158	0.146343
ENSMUSG00000032036	Kirrel3	0.11733	0.146611
ENSMUSG00000062785	Kcnc3	0.181374	0.146611
ENSMUSG00000022386	Trmu	-0.179772	0.147063
ENSMUSG00000026773	Pfkfb3	0.160021	0.147063
ENSMUSG00000039449	Prpf18	0.156257	0.147063
ENSMUSG00000038095	Sbno1	0.100588	0.147368
ENSMUSG00000006169	Clint1	0.12383	0.147449
ENSMUSG00000024019	Cmtr1	-0.113808	0.147483
ENSMUSG00000050567	Maml1	0.169177	0.147688
ENSMUSG00000020151	Ptprr	-0.135027	0.147706
ENSMUSG00000009535	Rnmt	0.152766	0.147836
ENSMUSG00000023967	Mrps18a	0.187493	0.147836
ENSMUSG00000090137	Uba52	0.22141	0.147836
ENSMUSG00000007888	Crlf1	0.207384	0.148013
ENSMUSG00000030861	Acadsb	-0.121351	0.148186
ENSMUSG00000045594	Glb1	-0.180632	0.148186
ENSMUSG00000059895	Ptp4a3	0.161649	0.148682
ENSMUSG00000003813	Rad23a	-0.213895	0.149007
ENSMUSG00000028619	Tceanc2	0.184993	0.149007
ENSMUSG00000026914	Psmd14	-0.107937	0.14962
ENSMUSG00000056267	Cep70	-0.120902	0.14962
ENSMUSG00000063065	Mapk3	-0.221083	0.14962
ENSMUSG00000024271	Elp2	-0.121313	0.149857
ENSMUSG00000056900	Usp13	0.132042	0.150074
ENSMUSG00000041297	Cdk13	0.111527	0.150302
ENSMUSG00000052833	Sae1	0.141878	0.150302
ENSMUSG00000116029	Gm41414	0.165028	0.150356
ENSMUSG00000054115	Skp2	0.178885	0.150516
ENSMUSG00000048834	Vstm2a	-0.130739	0.150682
ENSMUSG00000066607	Insyn1	-0.162776	0.150849
ENSMUSG00000003099	Ppp5c	0.159167	0.151063
ENSMUSG00000027247	Arhgap1	0.189508	0.151305
ENSMUSG00000111068	Gm35501	0.201056	0.151305
ENSMUSG00000037754	Ppp1r16b	0.148749	0.15131
ENSMUSG00000027332	Ivd	-0.148096	0.151456
ENSMUSG00000046691	Chtf8	0.206842	0.151694
ENSMUSG00000042579	4632404H12Rik	-0.193354	0.151998
ENSMUSG00000031353	Rbbp7	0.167714	0.153152
ENSMUSG00000001416	Cct3	0.19176	0.153381
ENSMUSG00000035248	Tut7	0.13445	0.153663
ENSMUSG00000016933	Plcg1	0.100448	0.15451
ENSMUSG00000053553	3110082I17Rik	0.138909	0.154858
ENSMUSG00000040035	Disp2	0.11503	0.154959
ENSMUSG00000031065	Cdk16	0.171323	0.155116
ENSMUSG00000004789	Dlst	0.131217	0.15518
ENSMUSG00000035681	Kcnc2	0.143087	0.155403
ENSMUSG00000019929	Dcn	0.217241	0.155445
ENSMUSG00000091896	Ube2d2a	0.119357	0.155445
ENSMUSG00000061904	Slc25a3	0.160693	0.155492
ENSMUSG00000037674	Rfx7	0.0946693	0.155606
ENSMUSG00000061898	Rbak	-0.198059	0.155628
ENSMUSG00000069835	Sat2	-0.215993	0.155651
ENSMUSG00000022391	Rangap1	0.154618	0.155755
ENSMUSG00000039703	Nploc4	0.124564	0.155852
ENSMUSG00000022449	Adamts20	0.141476	0.156898
ENSMUSG00000035064	Eef2k	-0.134529	0.157001
ENSMUSG00000014763	Fam120b	0.109285	0.157273
ENSMUSG00000036565	Ttyh3	0.134384	0.157273
ENSMUSG00000074968	Ano3	-0.123155	0.157273
ENSMUSG00000034009	Rxfp1	-0.2178	0.157539
ENSMUSG00000066839	Ecsit	-0.17915	0.157916
ENSMUSG00000019818	Cd164	0.204032	0.157998
ENSMUSG00000029992	Gfpt1	0.148636	0.157998
ENSMUSG00000025277	Abhd6	0.126829	0.158108
ENSMUSG00000038879	Nipal2	-0.166107	0.158246
ENSMUSG00000040007	Bahd1	0.168599	0.158393
ENSMUSG00000016150	Tenm1	0.109917	0.158509
ENSMUSG00000032349	Elovl5	0.161986	0.158509
ENSMUSG00000014232	Cluap1	-0.135086	0.158852
ENSMUSG00000042447	Mios	-0.150877	0.159287
ENSMUSG00000028683	Eif2b3	0.163732	0.15935
ENSMUSG00000046671	Mtfr1l	-0.195628	0.159521
ENSMUSG00000055762	Eef1d	0.157016	0.159521
ENSMUSG00000044340	Phlpp1	0.0936791	0.159916
ENSMUSG00000039285	Azi2	0.148117	0.159925
ENSMUSG00000048988	Elfn1	0.185818	0.159925
ENSMUSG00000115813	Gm46447	0.2126	0.160001
ENSMUSG00000036371	Serbp1	0.127684	0.160137
ENSMUSG00000059796	Eif4a1	0.173154	0.160201
ENSMUSG00000021958	Pinx1	0.148614	0.160285
ENSMUSG00000048833	Slc39a9	0.162264	0.160302
ENSMUSG00000022436	Sh3bp1	0.207314	0.160307
ENSMUSG00000041773	Enc1	0.132655	0.160307
ENSMUSG00000046519	Golph3l	-0.207519	0.160307
ENSMUSG00000055980	Irs1	0.135319	0.160318
ENSMUSG00000022687	Boc	0.150824	0.160529
ENSMUSG00000039361	Picalm	0.112567	0.160529
ENSMUSG00000026277	Stk25	0.131851	0.160846
ENSMUSG00000000197	Nalcn	-0.0997962	0.160916
ENSMUSG00000032121	Tmem218	-0.21696	0.160961
ENSMUSG00000036578	Fxyd7	0.211865	0.160961
ENSMUSG00000041506	Rrp9	0.205187	0.161193
ENSMUSG00000084883	Ccdc85c	0.18828	0.161318
ENSMUSG00000029427	Zcchc8	0.141466	0.161633
ENSMUSG00000026482	Rgl1	0.111847	0.162554
ENSMUSG00000032481	Smarcc1	0.114134	0.162554
ENSMUSG00000074247	Dda1	0.212662	0.162554
ENSMUSG00000040430	Pitpnc1	0.201406	0.163654
ENSMUSG00000002728	Naa20	0.178191	0.163666
ENSMUSG00000018167	Stard3	0.197501	0.163666
ENSMUSG00000028333	Anp32b	-0.172335	0.163666
ENSMUSG00000035640	Cbarp	0.162341	0.163666
ENSMUSG00000058709	Egln2	0.185766	0.163666
ENSMUSG00000069094	Pde7a	0.1089	0.164028
ENSMUSG00000040029	Ipo8	0.128745	0.164387
ENSMUSG00000059981	Taok2	0.138445	0.164543
ENSMUSG00000032515	Csrnp1	0.201424	0.164655
ENSMUSG00000035919	Bbs9	0.109824	0.164655
ENSMUSG00000079038	D130040H23Rik	-0.130423	0.164655
ENSMUSG00000021990	Spata13	0.203296	0.164854
ENSMUSG00000022718	Dgcr8	0.116989	0.165101
ENSMUSG00000024969	Mark2	0.106417	0.165101
ENSMUSG00000044912	Syt16	-0.091924	0.165101
ENSMUSG00000060424	Pantr1	0.159461	0.165101
ENSMUSG00000032870	Smap2	0.125663	0.165114
ENSMUSG00000043013	Onecut1	-0.208631	0.165154
ENSMUSG00000018999	Slc35b4	-0.168684	0.165189
ENSMUSG00000029174	Tbc1d1	0.118795	0.165375
ENSMUSG00000110185	Igip	-0.216003	0.165617
ENSMUSG00000046556	Zfp319	0.212536	0.165721
ENSMUSG00000044224	Dnajc21	0.133914	0.165742
ENSMUSG00000072847	A530017D24Rik	0.21348	0.166551
ENSMUSG00000021578	Ccdc127	0.194185	0.166566
ENSMUSG00000014859	E2f4	0.189819	0.166619
ENSMUSG00000027227	Sord	-0.206417	0.166619
ENSMUSG00000070461	9230112E08Rik	0.21539	0.166619
ENSMUSG00000033152	Podxl2	0.147707	0.166852
ENSMUSG00000068921	Dap3	0.150941	0.166852
ENSMUSG00000001785	Pwp1	-0.185298	0.167076
ENSMUSG00000054423	Cadps	-0.103724	0.167336
ENSMUSG00000035245	Eogt	-0.202053	0.16741
ENSMUSG00000092368	A930015D03Rik	0.123371	0.167423
ENSMUSG00000024222	Fkbp5	0.129511	0.16744
ENSMUSG00000003154	Foxj2	0.177144	0.167829
ENSMUSG00000049882	Vcpkmt	0.211767	0.167829
ENSMUSG00000028005	Gucy1b1	-0.14744	0.168628
ENSMUSG00000025006	Sorbs1	0.0937692	0.168689
ENSMUSG00000009687	Fxyd5	0.207426	0.168915
ENSMUSG00000026187	Xrcc5	-0.161992	0.16928
ENSMUSG00000026810	Dpm2	-0.213272	0.16928
ENSMUSG00000057177	Gsk3a	0.182251	0.169494
ENSMUSG00000018707	Dync1h1	0.101817	0.169557
ENSMUSG00000030731	Syt3	-0.163355	0.169604
ENSMUSG00000005362	Crbn	-0.163378	0.169639
ENSMUSG00000016940	Kctd2	-0.195944	0.169639
ENSMUSG00000019659	Ccdc12	-0.150001	0.169639
ENSMUSG00000024780	Cdc37l1	0.107131	0.169639
ENSMUSG00000027522	Stx16	0.122069	0.169639
ENSMUSG00000029004	Kmt2e	0.0949845	0.169639
ENSMUSG00000034653	Ythdc2	0.117942	0.169639
ENSMUSG00000032309	Fbxo22	-0.171354	0.17007
ENSMUSG00000066278	Vps37b	-0.161175	0.17007
ENSMUSG00000022054	Nefm	0.178355	0.170528
ENSMUSG00000025147	Mob2	0.128833	0.170528
ENSMUSG00000037138	Aff3	0.0960189	0.170528
ENSMUSG00000028433	Ubap2	0.120949	0.170739
ENSMUSG00000030655	Smg1	0.0768757	0.170739
ENSMUSG00000040722	Scamp5	-0.113778	0.170739
ENSMUSG00000021364	Elovl2	-0.199148	0.171046
ENSMUSG00000026078	Pdcl3	-0.213319	0.17213
ENSMUSG00000031826	Usp10	0.141063	0.172904
ENSMUSG00000046658	Zfp316	-0.176783	0.173039
ENSMUSG00000078812	Eif5a	0.210568	0.17325
ENSMUSG00000003992	Ssbp2	0.0868361	0.173336
ENSMUSG00000041351	Rap1gap	0.119889	0.173336
ENSMUSG00000000552	Zfp385a	-0.186966	0.173337
ENSMUSG00000024290	Rock1	0.1153	0.173337
ENSMUSG00000084790	Gm15879	0.207398	0.173634
ENSMUSG00000029911	Ssbp1	-0.198916	0.173964
ENSMUSG00000029178	Klf3	0.162214	0.174046
ENSMUSG00000024273	2700062C07Rik	-0.212245	0.174223
ENSMUSG00000039191	Rbpj	0.13935	0.174347
ENSMUSG00000073987	Ggh	-0.203415	0.174347
ENSMUSG00000032913	Lrig2	0.125973	0.174637
ENSMUSG00000100600	A230077H06Rik	-0.135103	0.174767
ENSMUSG00000039242	B3galnt2	-0.141354	0.175107
ENSMUSG00000055204	Ankrd17	0.0882054	0.175437
ENSMUSG00000099190	Gm27188	-0.174721	0.175437
ENSMUSG00000022382	Wnt7b	0.172935	0.17555
ENSMUSG00000113029	Gm40578	-0.193022	0.175555
ENSMUSG00000010086	Rnf112	0.146551	0.175671
ENSMUSG00000051246	Msantd1	0.208154	0.175911
ENSMUSG00000025001	Hells	0.198811	0.176001
ENSMUSG00000022674	Ube2v2	0.14247	0.176212
ENSMUSG00000025078	Nhlrc2	-0.131422	0.176351
ENSMUSG00000087178	A230056P14Rik	0.208957	0.176898
ENSMUSG00000004945	Tmem242	-0.190058	0.177022
ENSMUSG00000016528	Mapkapk2	0.14294	0.177796
ENSMUSG00000028207	Asph	-0.125321	0.177796
ENSMUSG00000031314	Taf1	0.117357	0.178226
ENSMUSG00000045034	Ankrd34b	-0.20653	0.178544
ENSMUSG00000009293	Ube2g2	0.160798	0.178775
ENSMUSG00000028403	Zdhhc21	-0.124132	0.178775
ENSMUSG00000030301	Ccdc91	-0.128846	0.178775
ENSMUSG00000031622	Sin3b	0.132047	0.178942
ENSMUSG00000029203	Ube2k	0.0987485	0.179427
ENSMUSG00000031078	Cttn	0.102738	0.17974
ENSMUSG00000019256	Ahr	-0.198346	0.179865
ENSMUSG00000031517	Gpm6a	-0.117443	0.179865
ENSMUSG00000035168	Tanc1	0.113069	0.179865
ENSMUSG00000085816	Gm13052	0.136649	0.179865
ENSMUSG00000007411	Mark3	0.0997326	0.179986
ENSMUSG00000035847	Ids	0.16386	0.179986
ENSMUSG00000039375	Wdr17	-0.153179	0.179986
ENSMUSG00000022680	Pdxdc1	0.116246	0.180331
ENSMUSG00000000127	Fer	-0.124018	0.180361
ENSMUSG00000040738	Ints8	0.11954	0.180456
ENSMUSG00000027709	Mccc1	-0.138358	0.180504
ENSMUSG00000033948	Zswim5	0.127676	0.180522
ENSMUSG00000058420	Syt17	0.0994483	0.180522
ENSMUSG00000078247	Airn	0.163656	0.180689
ENSMUSG00000032452	Clstn2	0.10365	0.180714
ENSMUSG00000039456	Morc3	0.139385	0.180943
ENSMUSG00000037058	Paip2	0.1087	0.180995
ENSMUSG00000021468	Sptlc1	0.152858	0.181165
ENSMUSG00000030411	Nova2	-0.117809	0.181165
ENSMUSG00000033819	Ppp1r16a	0.177169	0.181165
ENSMUSG00000041199	Rpusd1	-0.208206	0.181165
ENSMUSG00000086370	Ftx	0.0773634	0.181165
ENSMUSG00000030435	U2af2	0.147233	0.181772
ENSMUSG00000053510	Nrd1	0.101549	0.181797
ENSMUSG00000020949	Fkbp3	-0.171119	0.181899
ENSMUSG00000002781	Tmem143	-0.207161	0.182059
ENSMUSG00000021687	Scamp1	-0.110359	0.182059
ENSMUSG00000029616	Erp29	0.168408	0.182059
ENSMUSG00000038039	Gcc2	0.122489	0.182059
ENSMUSG00000038256	Bcl9	0.107427	0.183149
ENSMUSG00000056306	Sertm1	0.141173	0.183297
ENSMUSG00000032393	Dpp8	-0.105103	0.183428
ENSMUSG00000030204	Ddx47	-0.185929	0.183428
ENSMUSG00000025925	Terf1	0.139329	0.183502
ENSMUSG00000021738	Atxn7	0.100006	0.183576
ENSMUSG00000025128	Bhlhe22	0.205668	0.183623
ENSMUSG00000029291	Rufy3	0.0956987	0.183701
ENSMUSG00000069255	Dusp22	-0.157588	0.183761
ENSMUSG00000062794	Zfp599	-0.207198	0.184073
ENSMUSG00000007653	Gabrb2	-0.0943201	0.184647
ENSMUSG00000039716	Dock3	-0.0886129	0.184647
ENSMUSG00000029103	Lrpap1	0.143591	0.184963
ENSMUSG00000023952	Gtpbp2	0.158613	0.185008
ENSMUSG00000021514	Zfp369	0.129319	0.185633
ENSMUSG00000025648	Pfkfb4	0.164332	0.185633
ENSMUSG00000035877	Zhx3	0.117299	0.185633
ENSMUSG00000044471	Lncpint	0.0912555	0.185633
ENSMUSG00000049090	Zadh2	0.201235	0.185633
ENSMUSG00000048878	Hexim1	0.199798	0.185753
ENSMUSG00000055078	Gabra5	-0.137385	0.185753
ENSMUSG00000058317	Ube2e2	0.102444	0.186118
ENSMUSG00000029512	Ulk1	0.159727	0.186279
ENSMUSG00000020277	Pfkl	-0.143971	0.186607
ENSMUSG00000028277	Ube2j1	0.160763	0.186808
ENSMUSG00000038697	Taf5l	-0.169303	0.187121
ENSMUSG00000045980	Tmem104	0.150385	0.187553
ENSMUSG00000000594	Gm2a	-0.207511	0.187838
ENSMUSG00000016386	Mpped2	-0.0921143	0.187838
ENSMUSG00000031024	St5	0.108429	0.187838
ENSMUSG00000048897	Zfp710	0.14496	0.187867
ENSMUSG00000052539	Magi3	-0.143587	0.187867
ENSMUSG00000073805	Insyn2a	0.176244	0.187867
ENSMUSG00000020810	Cygb	0.200907	0.188559
ENSMUSG00000028773	Fabp3	-0.205636	0.18895
ENSMUSG00000097277	2900076A07Rik	-0.172835	0.18895
ENSMUSG00000020882	Cacnb1	0.132065	0.18934
ENSMUSG00000024921	Smarca2	0.12401	0.18934
ENSMUSG00000097760	6030442K20Rik	-0.205928	0.18934
ENSMUSG00000034951	Cog7	-0.152446	0.189475
ENSMUSG00000018659	Pnpo	-0.204142	0.189714
ENSMUSG00000020484	Xbp1	0.199915	0.189714
ENSMUSG00000022639	Dubr	0.204697	0.189714
ENSMUSG00000038860	Garnl3	-0.142788	0.189714
ENSMUSG00000021303	Gng4	0.186695	0.189747
ENSMUSG00000022538	Lsg1	0.178195	0.189747
ENSMUSG00000021179	Nrde2	-0.170345	0.1898
ENSMUSG00000038400	Pmepa1	0.18146	0.1898
ENSMUSG00000042505	Sdhaf3	0.157588	0.1898
ENSMUSG00000052949	Rnf157	0.0968987	0.189867
ENSMUSG00000066456	Hmgn3	-0.131555	0.189867
ENSMUSG00000038077	Kcna6	0.146922	0.189981
ENSMUSG00000024622	Hmgxb3	0.138696	0.190018
ENSMUSG00000049878	Rlf	0.100216	0.190427
ENSMUSG00000069565	Dazap1	0.131598	0.190427
ENSMUSG00000029462	Vps29	-0.166134	0.190554
ENSMUSG00000029676	Pot1a	0.160471	0.190554
ENSMUSG00000020647	Ncoa1	0.0901894	0.190965
ENSMUSG00000032437	Stt3b	0.109788	0.190965
ENSMUSG00000014959	Gorasp2	0.129451	0.191301
ENSMUSG00000020268	Lyrm7	-0.186402	0.191301
ENSMUSG00000027665	Pik3ca	0.114521	0.191301
ENSMUSG00000024176	Sox8	0.196615	0.191375
ENSMUSG00000028879	Stx12	0.125886	0.191482
ENSMUSG00000042699	Dhx9	-0.117791	0.191482
ENSMUSG00000049556	Lingo1	0.0895433	0.191482
ENSMUSG00000056771	Gm10010	-0.184319	0.191482
ENSMUSG00000058173	Smco4	-0.192022	0.191482
ENSMUSG00000021536	Adcy2	-0.102763	0.191604
ENSMUSG00000028782	Adgrb2	0.118872	0.191994
ENSMUSG00000022257	Laptm4b	0.145403	0.192327
ENSMUSG00000030750	Nsmce1	-0.19759	0.192354
ENSMUSG00000032624	Eml4	0.105527	0.192354
ENSMUSG00000026153	Fam135a	-0.115054	0.192465
ENSMUSG00000017428	Psmd11	0.127171	0.19287
ENSMUSG00000024427	Spry4	0.195223	0.193007
ENSMUSG00000028833	Ncdn	0.15256	0.193007
ENSMUSG00000029063	Nadk	0.136821	0.193007
ENSMUSG00000032350	Gclc	0.141998	0.193007
ENSMUSG00000024858	Grk2	0.160985	0.193191
ENSMUSG00000055128	Cgrrf1	0.192674	0.193766
ENSMUSG00000035776	Cd99l2	-0.133322	0.193881
ENSMUSG00000024935	Slc1a1	0.0866311	0.194129
ENSMUSG00000040479	Dgkz	-0.134732	0.194253
ENSMUSG00000001039	B9d1	-0.196167	0.194503
ENSMUSG00000022570	Tsta3	-0.20022	0.194503
ENSMUSG00000035885	Cox8a	0.202223	0.194718
ENSMUSG00000028437	Ubap1	0.13907	0.195124
ENSMUSG00000002458	Rgs19	0.200873	0.195203
ENSMUSG00000026558	Uck2	0.11309	0.195206
ENSMUSG00000033379	Atp6v0b	0.189573	0.195215
ENSMUSG00000026322	Htr4	-0.125228	0.195581
ENSMUSG00000034321	Exosc1	-0.189723	0.196093
ENSMUSG00000097320	Tmem147os	-0.201368	0.196426
ENSMUSG00000040606	Kazn	0.161119	0.196471
ENSMUSG00000044496	2510039O18Rik	0.197572	0.196702
ENSMUSG00000006390	Elovl1	0.202544	0.197043
ENSMUSG00000018849	Wwc1	0.131577	0.197043
ENSMUSG00000042743	Sgtb	-0.156081	0.197043
ENSMUSG00000012422	Tmem167	-0.140075	0.197517
ENSMUSG00000056749	Nfil3	0.200193	0.197517
ENSMUSG00000009090	Ap1b1	-0.106114	0.197653
ENSMUSG00000013275	Slc41a1	0.170379	0.197653
ENSMUSG00000003273	Car11	0.164684	0.197995
ENSMUSG00000021062	Rab15	0.135309	0.198662
ENSMUSG00000031154	Otud5	0.138111	0.198662
ENSMUSG00000028456	Unc13b	-0.113925	0.199002
ENSMUSG00000025159	Mms19	-0.14914	0.200229
ENSMUSG00000020840	Blmh	-0.150888	0.200286
ENSMUSG00000108228	6430584L05Rik	0.20059	0.200286
ENSMUSG00000035798	Zdhhc17	-0.120992	0.200615
ENSMUSG00000045838	Ccdc9b	-0.195082	0.20084
ENSMUSG00000027276	Jag1	0.198745	0.201871
ENSMUSG00000042508	Dmtf1	0.115456	0.202229
ENSMUSG00000033365	Ipo13	0.135596	0.20299
ENSMUSG00000033444	Specc1l	-0.0918037	0.203081
ENSMUSG00000044308	Ubr3	-0.101435	0.203107
ENSMUSG00000039367	Sec24c	0.153903	0.203933
ENSMUSG00000069744	Psmb3	-0.194863	0.204428
ENSMUSG00000002814	Top3a	-0.184433	0.204486
ENSMUSG00000098488	Pla2g4b	0.201565	0.20476
ENSMUSG00000001366	Fbxo9	0.155444	0.205071
ENSMUSG00000002455	Prpf6	0.120021	0.205071
ENSMUSG00000040693	Slco4c1	-0.180108	0.205071
ENSMUSG00000045053	Kcng3	0.172375	0.205071
ENSMUSG00000030611	Mrps11	0.202114	0.205156
ENSMUSG00000040433	Zbtb38	-0.107773	0.205567
ENSMUSG00000065954	Tacc1	0.120573	0.205575
ENSMUSG00000034647	Ankrd12	0.100904	0.205789
ENSMUSG00000020015	Cdk17	0.0847296	0.20587
ENSMUSG00000034610	Tut4	0.0916539	0.205997
ENSMUSG00000001249	Hpn	0.198792	0.206411
ENSMUSG00000052296	Ppp6r1	0.118612	0.20655
ENSMUSG00000014554	Dguok	-0.137407	0.20671
ENSMUSG00000062760	Shisal1	0.160316	0.20671
ENSMUSG00000035247	Hectd1	0.0999963	0.206865
ENSMUSG00000044700	Tmem201	0.135496	0.206865
ENSMUSG00000063179	Pstk	0.147957	0.206878
ENSMUSG00000078816	Prkcg	0.108294	0.206964
ENSMUSG00000038576	Susd4	-0.0952735	0.207114
ENSMUSG00000022951	Rcan1	0.116165	0.207394
ENSMUSG00000036641	Ccdc148	-0.10578	0.207394
ENSMUSG00000031153	Gripap1	0.114221	0.207759
ENSMUSG00000026116	Tmem131	-0.0862055	0.207942
ENSMUSG00000033327	Tnxb	-0.144354	0.208125
ENSMUSG00000041236	Vps41	-0.101488	0.208125
ENSMUSG00000004980	Hnrnpa2b1	0.111783	0.208324
ENSMUSG00000029033	Acap3	0.144695	0.208324
ENSMUSG00000085084	4930570G19Rik	-0.139817	0.208432
ENSMUSG00000097855	A930007I19Rik	-0.160308	0.208432
ENSMUSG00000031540	Kat6a	0.0986475	0.208441
ENSMUSG00000009216	Fam163b	-0.19606	0.208568
ENSMUSG00000023852	Chd1	0.113217	0.208568
ENSMUSG00000028124	Gclm	-0.184304	0.209627
ENSMUSG00000040297	Suco	0.127897	0.209627
ENSMUSG00000022790	Igsf11	-0.129755	0.21008
ENSMUSG00000078684	5830417I10Rik	0.166563	0.210422
ENSMUSG00000110390	Gm45869	-0.200945	0.210452
ENSMUSG00000000838	Fmr1	-0.13123	0.210524
ENSMUSG00000026494	Kif26b	0.155042	0.210738
ENSMUSG00000025151	Maged1	0.136985	0.21165
ENSMUSG00000046230	Vps13a	0.0946979	0.211816
ENSMUSG00000008307	1700109H08Rik	-0.148758	0.211938
ENSMUSG00000031441	Atp11a	0.0939593	0.212028
ENSMUSG00000053199	Arhgap20	-0.108171	0.212028
ENSMUSG00000070802	Pnmal2	0.162406	0.212031
ENSMUSG00000034271	Jdp2	0.126941	0.212759
ENSMUSG00000020034	Tcp11l2	0.172709	0.21285
ENSMUSG00000013495	Tmem175	0.128173	0.213921
ENSMUSG00000026436	Elk4	0.165659	0.213921
[truncated: 10,190 more rows]

## Sheet: mPFC_NeuN+_Naive_Vs_CFC10
ensembl_gene_id	external_gene_name	log2FoldChange	padj
ENSMUSG00000022602	Arc	2.41075	1.90285e-62
ENSMUSG00000023034	Nr4a1	1.30613	3.33177e-57
ENSMUSG00000033730	Egr3	1.92277	8.80444e-54
ENSMUSG00000007617	Homer1	0.907237	7.434e-37
ENSMUSG00000055254	Ntrk2	0.647278	8.49562e-29
ENSMUSG00000034765	Dusp5	1.70324	2.83625e-27
ENSMUSG00000085609	1700016P03Rik	1.531	3.92815e-26
ENSMUSG00000018648	Dusp14	0.863735	9.05635e-25
ENSMUSG00000038418	Egr1	1.57723	2.27694e-24
ENSMUSG00000035621	Midn	1.32876	4.76514e-24
ENSMUSG00000052837	Junb	1.64284	3.92941e-22
ENSMUSG00000020423	Btg2	1.67718	2.319e-21
ENSMUSG00000045903	Npas4	1.45766	1.8425e-19
ENSMUSG00000015656	Hspa8	0.838584	2.77e-19
ENSMUSG00000021250	Fos	1.8622	4.33216e-19
ENSMUSG00000034640	Tiparp	1.2979	4.2431e-18
ENSMUSG00000020893	Per1	0.915574	7.41349e-18
ENSMUSG00000037465	Klf10	1.22494	8.41186e-18
ENSMUSG00000032501	Trib1	1.29853	3.04682e-17
ENSMUSG00000031778	Cx3cl1	0.534639	1.24497e-16
ENSMUSG00000059991	Nptx2	1.09596	3.5651e-16
ENSMUSG00000003545	Fosb	2.04829	1.02529e-15
ENSMUSG00000048458	Inka2	0.637514	2.40459e-15
ENSMUSG00000029581	Fscn1	0.958966	6.65325e-15
ENSMUSG00000087022	9130024F11Rik	-0.781858	1.11674e-14
ENSMUSG00000040659	Efhd2	0.717565	1.57726e-14
ENSMUSG00000038894	Irs2	1.00187	2.66e-14
ENSMUSG00000022054	Nefm	0.953086	4.93247e-14
ENSMUSG00000016624	Phf21b	0.777518	1.30083e-13
ENSMUSG00000000489	Pdgfb	0.8902	2.82955e-13
ENSMUSG00000019960	Dusp6	1.14501	3.04901e-13
ENSMUSG00000007817	Zmiz1	0.54051	7.7684e-13
ENSMUSG00000027351	Spred1	0.551918	9.15806e-13
ENSMUSG00000040363	Bcor	0.708303	1.18195e-12
ENSMUSG00000032515	Csrnp1	1.07654	1.93825e-12
ENSMUSG00000024190	Dusp1	1.18455	3.79509e-12
ENSMUSG00000029135	Fosl2	1.08941	5.76697e-12
ENSMUSG00000030103	Bhlhe40	0.928307	1.12535e-11
ENSMUSG00000000531	Grasp	0.872043	1.20315e-11
ENSMUSG00000055805	Fmnl1	0.635876	1.42864e-11
ENSMUSG00000027350	Chgb	0.463114	1.6795e-11
ENSMUSG00000026826	Nr4a2	1.13217	1.88958e-11
ENSMUSG00000021866	Anxa11	0.621533	2.29574e-11
ENSMUSG00000113701	B230303A05Rik	-0.380533	2.71274e-11
ENSMUSG00000037112	Sik2	0.583117	5.24779e-11
ENSMUSG00000052632	Asap2	0.521171	5.24779e-11
ENSMUSG00000027204	Fbn1	-0.575245	7.45603e-11
ENSMUSG00000049556	Lingo1	0.420576	7.91639e-11
ENSMUSG00000112117	Rmst	-0.534058	9.16156e-11
ENSMUSG00000040797	Iqsec3	0.38643	1.53228e-10
ENSMUSG00000048285	Frmd6	0.480395	1.64707e-10
ENSMUSG00000004661	Arid3b	0.654341	2.09164e-10
ENSMUSG00000036298	Slc2a13	0.418626	2.51847e-10
ENSMUSG00000015501	Hivep2	0.363175	3.59507e-10
ENSMUSG00000021373	Cap2	0.409618	4.31163e-10
ENSMUSG00000033863	Klf9	0.544861	4.31163e-10
ENSMUSG00000031758	Cdyl2	0.523158	4.93131e-10
ENSMUSG00000021366	Hivep1	0.457634	5.59185e-10
ENSMUSG00000036273	Lrrk2	0.50096	5.99856e-10
ENSMUSG00000034265	Zdhhc14	0.433974	8.3739e-10
ENSMUSG00000066687	Zbtb16	0.432869	8.3739e-10
ENSMUSG00000022237	Ankrd33b	0.466665	9.60257e-10
ENSMUSG00000015882	Lcorl	-0.442108	1.35325e-09
ENSMUSG00000028341	Nr4a3	0.948542	2.1595e-09
ENSMUSG00000067028	Cntnap5b	-0.385749	2.85828e-09
ENSMUSG00000025372	Baiap2	0.420769	2.88594e-09
ENSMUSG00000048482	Bdnf	0.706296	2.9867e-09
ENSMUSG00000024042	Sik1	0.994119	4.38395e-09
ENSMUSG00000026312	Cdh7	-0.574005	6.37754e-09
ENSMUSG00000053166	Cdh22	0.522621	6.88651e-09
ENSMUSG00000026740	Dnajc1	0.38718	9.04678e-09
ENSMUSG00000024427	Spry4	0.954477	9.2375e-09
ENSMUSG00000051351	Zfp46	-0.705974	9.28914e-09
ENSMUSG00000092375	A730060N03Rik	0.504756	1.20983e-08
ENSMUSG00000051375	Pcdh1	0.42251	1.37744e-08
ENSMUSG00000023805	Synj2	0.526293	1.4528e-08
ENSMUSG00000049303	Syt12	0.559705	1.66264e-08
ENSMUSG00000075020	Mir670hg	0.651388	1.73064e-08
ENSMUSG00000025404	R3hdm2	0.331481	1.90086e-08
ENSMUSG00000085334	Gm12940	0.537616	1.95184e-08
ENSMUSG00000029822	Osbpl3	0.398859	1.99177e-08
ENSMUSG00000027195	Hsd17b12	0.485021	2.33832e-08
ENSMUSG00000037679	Inf2	0.593424	2.74884e-08
ENSMUSG00000025981	Coq10b	0.713585	2.97774e-08
ENSMUSG00000037992	Rara	0.783806	3.44383e-08
ENSMUSG00000078161	Erich3	-0.601743	4.65458e-08
ENSMUSG00000001627	Ifrd1	0.569866	4.79239e-08
ENSMUSG00000034336	Ina	0.651486	4.90565e-08
ENSMUSG00000024219	Anks1	0.421029	5.19211e-08
ENSMUSG00000034275	Igsf9b	0.353874	5.48713e-08
ENSMUSG00000045038	Prkce	0.304942	5.57836e-08
ENSMUSG00000037400	Atp11b	-0.345145	6.10141e-08
ENSMUSG00000038264	Sema7a	0.495364	6.34726e-08
ENSMUSG00000017400	Stac2	0.664663	6.53793e-08
ENSMUSG00000019146	Cacng2	0.46143	7.75967e-08
ENSMUSG00000031520	Vegfc	-0.702771	8.48456e-08
ENSMUSG00000041773	Enc1	0.551569	1.04001e-07
ENSMUSG00000051111	Sv2c	0.567473	1.04001e-07
ENSMUSG00000037868	Egr2	1.2424	1.11012e-07
ENSMUSG00000046668	Cxxc5	0.561067	1.15218e-07
ENSMUSG00000034613	Ppm1h	0.361645	1.52115e-07
ENSMUSG00000036438	Calm2	0.397996	1.68381e-07
ENSMUSG00000036218	Pdzrn4	-0.293183	1.69196e-07
ENSMUSG00000090061	Nwd2	-0.451581	1.69196e-07
ENSMUSG00000067889	Sptbn2	0.372581	1.80306e-07
ENSMUSG00000025810	Nrp1	0.43725	1.89311e-07
ENSMUSG00000030806	Stx1b	0.428372	1.93899e-07
ENSMUSG00000035314	Gdpd5	0.45985	2.07592e-07
ENSMUSG00000047907	Tshz2	0.398451	2.13369e-07
ENSMUSG00000023886	Smoc2	-0.529549	2.17861e-07
ENSMUSG00000039114	Nrn1	0.508887	2.56499e-07
ENSMUSG00000054556	Gm4876	-0.447584	2.58854e-07
ENSMUSG00000049225	Pdp1	0.675853	2.89446e-07
ENSMUSG00000031530	Dusp4	0.869628	3.1835e-07
ENSMUSG00000021071	Trim9	0.327787	3.75976e-07
ENSMUSG00000039765	Cc2d2a	-0.411782	3.75976e-07
ENSMUSG00000029478	Ncor2	0.395031	3.84203e-07
ENSMUSG00000032878	Ccdc85a	-0.30686	3.88007e-07
ENSMUSG00000063600	Egfem1	-0.246283	3.95203e-07
ENSMUSG00000024357	Sil1	-0.430856	4.09233e-07
ENSMUSG00000032177	Pde4a	0.450828	4.6663e-07
ENSMUSG00000052135	Foxo6	0.751063	5.15182e-07
ENSMUSG00000024793	Tnfrsf25	0.809851	5.39762e-07
ENSMUSG00000019916	P4ha1	0.414747	5.48871e-07
ENSMUSG00000027347	Rasgrp1	0.374035	5.48871e-07
ENSMUSG00000032020	Ubash3b	0.464297	5.60577e-07
ENSMUSG00000014164	Klhl3	0.317544	6.83663e-07
ENSMUSG00000037428	Vgf	0.577231	6.83663e-07
ENSMUSG00000030302	Atp2b2	0.298257	6.91453e-07
ENSMUSG00000040387	Klhl32	0.335677	7.27781e-07
ENSMUSG00000022321	Cdh10	-0.342302	7.44162e-07
ENSMUSG00000002897	Il17ra	0.605393	7.47979e-07
ENSMUSG00000040907	Atp1a3	0.277038	7.5809e-07
ENSMUSG00000111187		0.576356	8.15129e-07
ENSMUSG00000030889	Vwa3a	-0.562273	8.33413e-07
ENSMUSG00000042631	Xkr7	0.625918	9.31905e-07
ENSMUSG00000071757	Zhx2	0.521308	1.04738e-06
ENSMUSG00000022658	Tagln3	0.501473	1.04984e-06
ENSMUSG00000028063	Lmna	0.491434	1.07205e-06
ENSMUSG00000040490	Lrfn2	0.40894	1.07205e-06
ENSMUSG00000046093	Hpcal4	0.503566	1.21222e-06
ENSMUSG00000029657	Hsph1	0.516945	1.23723e-06
ENSMUSG00000031285	Dcx	-0.393901	1.3065e-06
ENSMUSG00000025964	Adam23	-0.345952	1.35993e-06
ENSMUSG00000050896	Rtn4rl2	0.563004	1.52131e-06
ENSMUSG00000039519	Cyp7b1	-0.42863	1.58348e-06
ENSMUSG00000061689	Dlgap4	0.33723	1.61392e-06
ENSMUSG00000027894	Slc6a17	0.316031	1.88765e-06
ENSMUSG00000030306	Tmtc1	-0.353117	1.91826e-06
ENSMUSG00000019806	Aig1	0.322369	2.02662e-06
ENSMUSG00000031971	Ccsap	0.482388	2.20429e-06
ENSMUSG00000022883	Robo1	-0.261248	2.32498e-06
ENSMUSG00000036052	Dnajb5	0.714106	2.42748e-06
ENSMUSG00000114019	Gm47155	0.688041	2.42748e-06
ENSMUSG00000110230	Gm45846	-0.432988	2.46922e-06
ENSMUSG00000020882	Cacnb1	0.4272	2.47172e-06
ENSMUSG00000005124	Ccn4	0.646883	2.4839e-06
ENSMUSG00000026443	Lrrn2	0.409992	2.61318e-06
ENSMUSG00000054976	Nyap2	-0.344959	2.6708e-06
ENSMUSG00000030772	Dkk3	0.404787	2.73349e-06
ENSMUSG00000030584	Dpf1	0.546933	2.80202e-06
ENSMUSG00000031827	Cotl1	0.666278	2.8031e-06
ENSMUSG00000048915	Efna5	0.354875	2.89968e-06
ENSMUSG00000057329	Bcl2	0.386435	3.18387e-06
ENSMUSG00000050511	Oprd1	0.44732	3.4328e-06
ENSMUSG00000033965	Slc16a2	-0.345213	3.44529e-06
ENSMUSG00000057530	Ece1	0.402536	3.44529e-06
ENSMUSG00000056296	Synpr	-0.318227	3.64621e-06
ENSMUSG00000020886	Dlg4	0.383422	3.77588e-06
ENSMUSG00000027520	Zdbf2	0.560593	3.77588e-06
ENSMUSG00000028613	Lrp8	0.352962	3.87549e-06
ENSMUSG00000033768	Nrxn2	0.366318	4.213e-06
ENSMUSG00000071341	Egr4	0.789593	4.55983e-06
ENSMUSG00000022377	Asap1	0.28362	4.58647e-06
ENSMUSG00000032532	Cck	0.541177	4.69993e-06
ENSMUSG00000063229	Ldha	0.662559	4.80785e-06
ENSMUSG00000021466	Ptch1	0.437942	5.26048e-06
ENSMUSG00000025402	Nab2	0.656479	5.44578e-06
ENSMUSG00000049313	Sorl1	0.340844	5.72482e-06
ENSMUSG00000041592	Sdk2	0.380329	5.76917e-06
ENSMUSG00000023868	Pde10a	0.608609	5.88227e-06
ENSMUSG00000024176	Sox8	0.757766	5.9412e-06
ENSMUSG00000036432	Siah2	0.613492	5.9412e-06
ENSMUSG00000023019	Gpd1	0.648506	6.21487e-06
ENSMUSG00000034390	Cmip	0.354926	6.42011e-06
ENSMUSG00000041674	BC006965	-0.563069	6.81597e-06
ENSMUSG00000035640	Cbarp	0.47147	7.46378e-06
ENSMUSG00000043301	Kcnj6	0.228832	7.68254e-06
ENSMUSG00000028173	Wls	-0.570443	7.77135e-06
ENSMUSG00000055866	Per2	0.474027	7.81593e-06
ENSMUSG00000021701	Plk2	0.421695	8.29061e-06
ENSMUSG00000039713	Plekhg5	0.362676	8.35222e-06
ENSMUSG00000035735	Dagla	0.378274	8.45805e-06
ENSMUSG00000024064	Galnt14	0.322114	8.48623e-06
ENSMUSG00000039375	Wdr17	-0.284546	8.58539e-06
ENSMUSG00000038604	Ripor1	0.376726	8.70819e-06
ENSMUSG00000020014	Cfap54	-0.361504	8.70829e-06
ENSMUSG00000038244	Mical2	0.540311	8.70829e-06
ENSMUSG00000043323	Fbrsl1	0.299609	9.02854e-06
ENSMUSG00000044252	Osbpl1a	-0.314794	9.03278e-06
ENSMUSG00000097023	Mir9-3hg	0.336754	9.03278e-06
ENSMUSG00000029436	Mmp17	0.415069	9.15197e-06
ENSMUSG00000026204	Ptprn	0.38693	9.25833e-06
ENSMUSG00000027630	Tbl1xr1	-0.325847	9.25833e-06
ENSMUSG00000091476	Catspere2	-0.323127	9.25833e-06
ENSMUSG00000065954	Tacc1	0.268929	9.33946e-06
ENSMUSG00000038055	Dexi	0.416864	9.57584e-06
ENSMUSG00000032012	Nectin1	0.663056	1.00205e-05
ENSMUSG00000060402	Chst8	0.475021	1.00205e-05
ENSMUSG00000050271	Prag1	0.49509	1.03466e-05
ENSMUSG00000055540	Epha6	-0.249525	1.04199e-05
ENSMUSG00000044250	Pced1b	-0.363107	1.05802e-05
ENSMUSG00000061132	Blnk	0.542123	1.13976e-05
ENSMUSG00000036698	Ago2	0.378854	1.19075e-05
ENSMUSG00000038910	Plcl2	0.307262	1.2213e-05
ENSMUSG00000047786	Lix1	-0.550079	1.2213e-05
ENSMUSG00000052479	A330008L17Rik	-0.370154	1.2478e-05
ENSMUSG00000059003	Grin2a	0.231519	1.30146e-05
ENSMUSG00000028876	Epha10	0.357622	1.34393e-05
ENSMUSG00000005958	Ephb3	0.562623	1.35857e-05
ENSMUSG00000034832	Tet3	0.385564	1.35857e-05
ENSMUSG00000024558	Mapk4	0.319521	1.36407e-05
ENSMUSG00000022055	Nefl	0.676868	1.36557e-05
ENSMUSG00000052981	Ube2ql1	0.34536	1.44977e-05
ENSMUSG00000018417	Myo1b	-0.386154	1.46894e-05
ENSMUSG00000039809	Gabbr2	0.264334	1.53396e-05
ENSMUSG00000036158	Prickle1	0.239021	1.55158e-05
ENSMUSG00000042700	Sipa1l1	0.280381	1.61177e-05
ENSMUSG00000040852	Plekhh2	0.456813	1.6299e-05
ENSMUSG00000021646	Mccc2	-0.449395	1.65e-05
ENSMUSG00000025475	Adgra1	0.404488	1.8588e-05
ENSMUSG00000002459	Rgs20	0.368116	1.86389e-05
ENSMUSG00000017144	Rnd3	0.673045	1.86389e-05
ENSMUSG00000034403	Pja1	0.631444	1.86389e-05
ENSMUSG00000032890	Rims3	0.449083	1.88161e-05
ENSMUSG00000053004	Hrh1	0.389794	2.18916e-05
ENSMUSG00000055493	Epm2a	-0.439568	2.24412e-05
ENSMUSG00000024095	Hnrnpll	0.358534	2.2446e-05
ENSMUSG00000031833	Mast3	0.575352	2.2446e-05
ENSMUSG00000028680	Plk3	0.673136	2.39589e-05
ENSMUSG00000037852	Cpe	0.310259	2.39589e-05
ENSMUSG00000038070	Cntln	-0.360891	2.39589e-05
ENSMUSG00000051403	Ppp1r37	0.369735	2.39589e-05
ENSMUSG00000026773	Pfkfb3	0.671362	2.57909e-05
ENSMUSG00000040594	Ranbp17	-0.350748	2.59833e-05
ENSMUSG00000042686	Jph1	-0.31896	2.59833e-05
ENSMUSG00000022099	Dmtn	0.362355	2.65729e-05
ENSMUSG00000030276	Ttll3	0.503301	2.76866e-05
ENSMUSG00000021708	Rasgrf2	-0.282087	2.76956e-05
ENSMUSG00000021670	Hmgcr	0.363156	2.85902e-05
ENSMUSG00000023232	Serinc2	0.697955	2.88473e-05
ENSMUSG00000032530	Lyzl4	0.38788	2.93324e-05
ENSMUSG00000025212	Sfxn3	0.476014	2.9386e-05
ENSMUSG00000042429	Adora1	0.438605	3.0385e-05
ENSMUSG00000040270	Bach2	0.323157	3.05918e-05
ENSMUSG00000034135	Sik3	0.298416	3.1634e-05
ENSMUSG00000029465	Arpc3	0.5109	3.21464e-05
ENSMUSG00000022607	Ptk2	0.271491	3.24222e-05
ENSMUSG00000022762	Ncam2	-0.258759	3.41218e-05
ENSMUSG00000025255	Zfhx4	-0.393284	3.48526e-05
ENSMUSG00000032487	Ptgs2	0.69421	3.66985e-05
ENSMUSG00000030525	Chrna7	-0.388915	3.79724e-05
ENSMUSG00000116429	Ddit3	0.718565	3.85578e-05
ENSMUSG00000033316	Galnt9	0.616873	3.89835e-05
ENSMUSG00000020672	Sntg2	-0.352908	4.08071e-05
ENSMUSG00000040929	Rfx3	-0.266068	4.22293e-05
ENSMUSG00000062372	Otof	-0.463158	4.22293e-05
ENSMUSG00000097040	2610316D01Rik	-0.388994	4.23124e-05
ENSMUSG00000051703	Tmem198	0.597071	4.53767e-05
ENSMUSG00000087143	A830082K12Rik	-0.317935	4.58013e-05
ENSMUSG00000036242	Armh4	-0.430609	4.66178e-05
ENSMUSG00000057147	Dph6	-0.399968	4.91272e-05
ENSMUSG00000021720	Rnf180	-0.333847	5.19838e-05
ENSMUSG00000058153	Sez6l	0.324231	5.53467e-05
ENSMUSG00000029580	Actb	0.476719	5.59287e-05
ENSMUSG00000022685	Parn	-0.410703	5.6443e-05
ENSMUSG00000038122	Tbc1d32	-0.355372	5.6443e-05
ENSMUSG00000038879	Nipal2	-0.369111	5.72693e-05
ENSMUSG00000048332	Lhfp	0.360744	5.76714e-05
ENSMUSG00000043079	Synpo	0.336969	5.7934e-05
ENSMUSG00000103428	Gm20754	-0.28851	5.89298e-05
ENSMUSG00000043811	Rtn4r	0.361538	6.01165e-05
ENSMUSG00000020620	Abca8b	-0.305524	6.06439e-05
ENSMUSG00000026796	Fam129b	0.462688	6.32712e-05
ENSMUSG00000062115	Rai1	0.302166	6.37139e-05
ENSMUSG00000021676	Iqgap2	0.519768	6.59681e-05
ENSMUSG00000051391	Ywhag	0.32286	6.62454e-05
ENSMUSG00000022311	Csmd3	-0.191817	6.67795e-05
ENSMUSG00000036641	Ccdc148	-0.27691	6.89727e-05
ENSMUSG00000055723	Rras2	-0.352561	7.00079e-05
ENSMUSG00000072946	Ptgr2	-0.572396	7.03723e-05
ENSMUSG00000023067	Cdkn1a	0.690513	7.28395e-05
ENSMUSG00000002688	Prkd1	-0.314322	7.33395e-05
ENSMUSG00000020889	Nr1d1	0.472042	7.33395e-05
ENSMUSG00000042401	Crtac1	0.310959	7.33395e-05
ENSMUSG00000024576	Csnk1a1	0.291102	7.40336e-05
ENSMUSG00000107272	Gm34583	0.604753	7.45403e-05
ENSMUSG00000044224	Dnajc21	0.3586	7.80832e-05
ENSMUSG00000013160	Atp6v0d1	0.352651	7.94503e-05
ENSMUSG00000041313	Slc7a1	0.438297	7.94503e-05
ENSMUSG00000008305	Tle1	-0.358365	8.28974e-05
ENSMUSG00000025880	Smad7	0.560737	8.31017e-05
ENSMUSG00000030498	Gas2	-0.407167	8.4047e-05
ENSMUSG00000042605	Atxn2	0.241953	8.4047e-05
ENSMUSG00000045287	Rtn4rl1	0.349989	8.56884e-05
ENSMUSG00000020623	Map2k6	-0.375513	8.59253e-05
ENSMUSG00000084898	Gm12371	-0.688141	9.59358e-05
ENSMUSG00000034936	Arl4d	0.703627	9.60809e-05
ENSMUSG00000053137	Mapk11	0.456367	9.63839e-05
ENSMUSG00000028064	Sema4a	0.370309	9.70197e-05
ENSMUSG00000035711	Dok3	0.622615	9.79735e-05
ENSMUSG00000032902	Slc16a1	0.623255	9.8863e-05
ENSMUSG00000030704	Rab6a	0.304523	0.000100675
ENSMUSG00000049538	Adamts16	-0.444511	0.000100794
ENSMUSG00000053263	Gm12592	-0.644313	0.000105309
ENSMUSG00000048546	Tob2	0.663001	0.000106668
ENSMUSG00000040435	Ppp1r15a	0.717391	0.000108957
ENSMUSG00000029174	Tbc1d1	0.371604	0.00010965
ENSMUSG00000020580	Rock2	0.292278	0.000118437
ENSMUSG00000063434	Sorcs3	0.455309	0.000118437
ENSMUSG00000050556	Kcnb1	0.26705	0.000119741
ENSMUSG00000005580	Adcy9	0.337937	0.00012165
ENSMUSG00000028410	Dnaja1	0.448272	0.000126391
ENSMUSG00000027660	Skil	0.427164	0.000126625
ENSMUSG00000056608	Chd9	0.243964	0.00012688
ENSMUSG00000024245	Tmem178	0.269316	0.000130361
ENSMUSG00000022443	Myh9	0.366088	0.000130491
ENSMUSG00000023915	Tnfrsf21	0.356842	0.000130491
ENSMUSG00000028664	Ephb2	0.319913	0.000134859
ENSMUSG00000034730	Adgrb1	0.248044	0.000134859
ENSMUSG00000028842	Ago3	0.290882	0.000140426
ENSMUSG00000028019	Pdgfc	-0.373767	0.000140865
ENSMUSG00000025582	Nptx1	0.303456	0.000141828
ENSMUSG00000064127	Med14	0.331781	0.000141828
ENSMUSG00000032437	Stt3b	0.298594	0.0001458
ENSMUSG00000041975	Mettl8	-0.398594	0.0001458
ENSMUSG00000036492	Rnf39	0.655449	0.000152521
ENSMUSG00000042216	Sgsm1	0.616909	0.00015438
ENSMUSG00000024589	Nedd4l	0.221908	0.000159247
ENSMUSG00000048834	Vstm2a	-0.335441	0.000159247
ENSMUSG00000027009	Itga4	-0.532016	0.000162392
ENSMUSG00000100252	Mir124-2hg	-0.360208	0.00016336
ENSMUSG00000023944	Hsp90ab1	0.379016	0.000163505
ENSMUSG00000028550	Atg4c	-0.283064	0.000163505
ENSMUSG00000037996	Slc24a2	0.211356	0.000164644
ENSMUSG00000036469	March1	-0.22532	0.000171508
ENSMUSG00000067931	Zfp948	0.462578	0.000178049
ENSMUSG00000061080	Lsamp	-0.246989	0.000179372
ENSMUSG00000043384	Gprasp1	0.247074	0.00018043
ENSMUSG00000048251	Bcl11b	0.328288	0.000184964
ENSMUSG00000097342	Gm26618	-0.414075	0.000184964
ENSMUSG00000089837	Npcd	-0.625229	0.000185065
ENSMUSG00000029330	Cds1	0.322702	0.000192473
ENSMUSG00000037692	Ahdc1	0.349752	0.000195759
ENSMUSG00000037754	Ppp1r16b	0.285859	0.000195786
ENSMUSG00000039057	Myo16	-0.286083	0.000195786
ENSMUSG00000042082	Arsb	-0.273919	0.000195786
ENSMUSG00000022197	Pdzd2	0.279919	0.000198413
ENSMUSG00000041180	Hectd2	0.32838	0.000198413
ENSMUSG00000021196	Pfkp	0.240775	0.000200313
ENSMUSG00000021838	Samd4	0.287252	0.000201294
ENSMUSG00000041187	Prkd2	0.637921	0.000209279
ENSMUSG00000057060	Slc35f3	0.265704	0.000209537
ENSMUSG00000041729	Coro2b	0.287079	0.000222091
ENSMUSG00000110195	Pde2a	0.32438	0.00022371
ENSMUSG00000019194	Scn1b	0.418796	0.000226804
ENSMUSG00000041879	Ipo9	-0.303437	0.000226804
ENSMUSG00000032589	Bsn	0.205258	0.00023388
ENSMUSG00000020190	Mknk2	0.580818	0.000244215
ENSMUSG00000068115	Ninl	-0.441039	0.000246717
ENSMUSG00000016346	Kcnq2	0.237797	0.000247743
ENSMUSG00000039813	Tbc1d2	0.437376	0.000248643
ENSMUSG00000007613	Tgfbr1	0.569629	0.000249924
ENSMUSG00000018398	Sept8	0.29745	0.000249924
ENSMUSG00000020923	Ubtf	0.405911	0.000249924
ENSMUSG00000036151	Tm6sf2	0.644036	0.000249924
ENSMUSG00000028945	Rheb	0.345911	0.000251617
ENSMUSG00000061143	Maml3	0.617972	0.000251617
ENSMUSG00000037541	Shank2	0.28895	0.000259398
ENSMUSG00000000861	Bcl11a	0.225014	0.00027026
ENSMUSG00000028926	Cdk14	-0.178729	0.000285255
ENSMUSG00000014850	Msh3	-0.358407	0.00028607
ENSMUSG00000027674	Pex5l	0.221527	0.000287283
ENSMUSG00000028194	Ddah1	0.415291	0.000295294
ENSMUSG00000001270	Ckb	0.451412	0.000297055
ENSMUSG00000049516	Spty2d1	0.62426	0.000312081
ENSMUSG00000018476	Kdm6b	0.501854	0.000312229
ENSMUSG00000036196	Slc26a8	-0.421456	0.000337849
ENSMUSG00000030643	Rab30	-0.290472	0.000344857
ENSMUSG00000051067	Lingo3	0.558081	0.000349388
ENSMUSG00000063239	Grm4	0.324056	0.000349388
ENSMUSG00000032249	Anp32a	0.354952	0.000352533
ENSMUSG00000033697	Arhgap39	0.232331	0.000354884
ENSMUSG00000055761	Nkain3	-0.269531	0.000358254
ENSMUSG00000116125	Gm41361	-0.322854	0.00036387
ENSMUSG00000001089	Luzp1	0.321212	0.000372163
ENSMUSG00000019990	Pde7b	0.535997	0.000384599
ENSMUSG00000020354	Sgcd	-0.255059	0.000384599
ENSMUSG00000032537	Ephb1	0.266254	0.000384599
ENSMUSG00000053907	Mat2a	0.374856	0.000386829
ENSMUSG00000027624	Epb41l1	0.215991	0.000391964
ENSMUSG00000112968	Gm48530	-0.331282	0.000394345
ENSMUSG00000030616	Sytl2	-0.355585	0.000397888
ENSMUSG00000023150	Ivns1abp	0.33029	0.000403346
ENSMUSG00000047904	Sstr2	0.622851	0.000417018
ENSMUSG00000050730	Arhgap42	-0.320335	0.000417018
ENSMUSG00000049100	Pcdh10	-0.273611	0.000417421
ENSMUSG00000098108	Gm27008	-0.389655	0.000417421
ENSMUSG00000097785	B230217O12Rik	-0.34181	0.000422559
ENSMUSG00000090150	Acad11	-0.439261	0.000440087
ENSMUSG00000041147	Brca2	-0.521852	0.000444199
ENSMUSG00000029406	Pitpnm2	0.252524	0.000458773
ENSMUSG00000026442	Nfasc	0.207589	0.000463317
ENSMUSG00000031129	Slc9a9	-0.232495	0.000466932
ENSMUSG00000040896	Kcnd3	0.304294	0.0004805
ENSMUSG00000025025	Mxi1	0.335936	0.000488777
ENSMUSG00000025314	Ptprj	0.254575	0.000488777
ENSMUSG00000032355	Mlip	-0.325747	0.000488777
ENSMUSG00000037172	E330009J07Rik	0.32112	0.000488777
ENSMUSG00000049907	Rasl11b	0.652037	0.000492595
ENSMUSG00000001911	Nfix	0.254211	0.000503164
ENSMUSG00000034799	Unc13a	0.215807	0.000503164
ENSMUSG00000109958	Gm32786	-0.470541	0.000503721
ENSMUSG00000097156	Gm3764	0.281023	0.000518522
ENSMUSG00000006304	Arpc2	0.284217	0.000526164
ENSMUSG00000020601	Trib2	0.54085	0.000534365
ENSMUSG00000030956	Fam53b	0.539258	0.000541544
ENSMUSG00000032373	Car12	0.522003	0.000549762
ENSMUSG00000022103	Gfra2	0.266829	0.000566559
ENSMUSG00000005533	Igf1r	0.200934	0.000574765
ENSMUSG00000004698	Hdac9	-0.255336	0.000575185
ENSMUSG00000031453	Rasa3	0.260634	0.000577541
ENSMUSG00000071176	Arhgef10	-0.433293	0.000577541
ENSMUSG00000072964	Bhlhb9	0.330555	0.000577541
ENSMUSG00000020571	Pdia6	0.415934	0.000598067
ENSMUSG00000038473	Nos1ap	0.193586	0.000598067
ENSMUSG00000023075	Akirin1	0.485571	0.000603852
ENSMUSG00000020905	Usp43	-0.55687	0.000622867
ENSMUSG00000055065	Ddx17	-0.231819	0.000627091
ENSMUSG00000028967	Errfi1	0.54618	0.000627205
ENSMUSG00000023353	Agap3	0.25276	0.000629582
ENSMUSG00000034987	Hrh2	0.328507	0.000629582
ENSMUSG00000027220	Syt13	0.333422	0.000631014
ENSMUSG00000015476	Prrt1	0.437533	0.000631035
ENSMUSG00000039671	Zmynd8	0.213048	0.000649618
ENSMUSG00000055022	Cntn1	-0.168427	0.000649618
ENSMUSG00000045414	Dipk2a	-0.475964	0.000681782
ENSMUSG00000019978	Epb41l2	-0.350545	0.000682998
ENSMUSG00000025425	St8sia5	0.456905	0.000682998
ENSMUSG00000038578	Susd1	-0.303978	0.000682998
ENSMUSG00000040111	Gramd1b	0.231576	0.000682998
ENSMUSG00000032528	Vipr1	0.329727	0.000685262
ENSMUSG00000022332	Khdrbs3	0.188975	0.000697099
ENSMUSG00000038485	Socs7	0.326953	0.000697099
ENSMUSG00000039913	Pak7	-0.27256	0.000697099
ENSMUSG00000052133	Sema5b	0.371213	0.000704199
ENSMUSG00000087141	Plcxd2	0.471568	0.000711106
ENSMUSG00000024065	Ehd3	0.42397	0.000730845
ENSMUSG00000063455	D630045J12Rik	0.280307	0.000730845
ENSMUSG00000051339	2900026A02Rik	0.327563	0.000735573
ENSMUSG00000029049	Morn1	-0.28783	0.000736738
ENSMUSG00000002028	Kmt2a	0.212079	0.000742555
ENSMUSG00000036503	Rnf13	-0.305638	0.000749819
ENSMUSG00000050530	Fam171a1	0.272746	0.000767054
ENSMUSG00000025034	Trim8	0.409699	0.000821142
ENSMUSG00000018736	Ndel1	0.383223	0.000853969
ENSMUSG00000025026	Add3	-0.324712	0.000853969
ENSMUSG00000079481	Nhsl2	0.252011	0.000863395
ENSMUSG00000032564	Cpne4	-0.264403	0.000870244
ENSMUSG00000037355	Uvssa	-0.392409	0.000876964
ENSMUSG00000022656	Nectin3	-0.496335	0.000888968
ENSMUSG00000070695	Cntnap5a	-0.187818	0.000903743
ENSMUSG00000028007	Snx7	-0.372119	0.000907591
ENSMUSG00000030199	Etv6	0.260644	0.000947212
ENSMUSG00000046318	Ccbe1	-0.296637	0.000959777
ENSMUSG00000097311	Gm26871	-0.186839	0.000959777
ENSMUSG00000025085	Ablim1	0.20511	0.00104561
ENSMUSG00000021270	Hsp90aa1	0.406662	0.00105807
ENSMUSG00000022136	Dnajc3	0.376685	0.00107012
ENSMUSG00000086040	Wipf3	0.273461	0.00107012
ENSMUSG00000031997	Trpc6	-0.322506	0.00107574
ENSMUSG00000042109	Csdc2	0.451554	0.00111165
ENSMUSG00000063506	Arhgap22	-0.310164	0.00112402
ENSMUSG00000034168	Irf2bpl	0.597329	0.0011285
ENSMUSG00000049807	Arhgap23	0.321209	0.00113977
ENSMUSG00000068114	Ccdc134	0.516072	0.00115285
ENSMUSG00000023826	Prkn	-0.165789	0.00115635
ENSMUSG00000068151	A230006K03Rik	-0.192222	0.00115635
ENSMUSG00000001419	Mef2d	0.270903	0.00117934
ENSMUSG00000028082	Sh3d19	-0.319055	0.0011822
ENSMUSG00000032846	Zswim6	0.205084	0.00119775
ENSMUSG00000073565	Prr16	-0.481765	0.00119775
ENSMUSG00000021710	Nln	-0.280756	0.00120836
ENSMUSG00000022799	Arhgap31	0.557386	0.00121401
ENSMUSG00000021303	Gng4	0.430493	0.00123337
ENSMUSG00000022425	Enpp2	-0.287188	0.00128954
ENSMUSG00000000197	Nalcn	-0.209352	0.0012904
ENSMUSG00000038729	Pakap	-0.232801	0.00129048
ENSMUSG00000040410	Fbxl4	-0.424147	0.00129048
ENSMUSG00000025417	Pip4k2c	0.317954	0.00130747
ENSMUSG00000063275	Hacd1	-0.274497	0.00131836
ENSMUSG00000053395	Cacng8	0.288123	0.00132317
ENSMUSG00000043857	Mgat5b	-0.268734	0.00134303
ENSMUSG00000039156	Stim2	0.315516	0.00134932
ENSMUSG00000039735	Fnbp1l	0.2296	0.00140933
ENSMUSG00000028085	Gatb	-0.38571	0.00141107
ENSMUSG00000029467	Atp2a2	0.205373	0.00143224
ENSMUSG00000028385	Snx30	0.280432	0.00143637
ENSMUSG00000106515	Gm30382	0.229221	0.00145329
ENSMUSG00000040612	Ildr2	0.226331	0.00145845
ENSMUSG00000048004	Tmem196	-0.390456	0.00145845
ENSMUSG00000040855	Reps2	-0.212525	0.00146158
ENSMUSG00000059401	Mamld1	0.299308	0.00148618
ENSMUSG00000010505	Myt1	-0.359082	0.00148626
ENSMUSG00000020376	Rnf130	-0.253131	0.00148626
ENSMUSG00000056367	Actr3b	-0.275431	0.00150418
ENSMUSG00000036264	Fstl4	0.20198	0.00151235
ENSMUSG00000029608	Rph3a	0.282901	0.00154088
ENSMUSG00000026819	Slc25a25	0.37051	0.00154812
ENSMUSG00000042942	Greb1l	-0.252704	0.00155525
ENSMUSG00000022951	Rcan1	0.267008	0.00156491
ENSMUSG00000040287	Stac3	0.506699	0.00156491
ENSMUSG00000060985	Tdrd5	-0.459056	0.00156797
ENSMUSG00000015027	Galns	-0.419413	0.00157671
ENSMUSG00000021587	Pcsk1	0.510465	0.00162488
ENSMUSG00000094002	Gm9866	-0.302467	0.0016769
ENSMUSG00000042388	Dlgap3	0.217229	0.00168456
ENSMUSG00000001249	Hpn	0.563351	0.00170344
ENSMUSG00000024462	Gabbr1	0.226316	0.00170344
ENSMUSG00000027834	Serpini1	-0.276889	0.00170344
ENSMUSG00000072919	Noxred1	0.54503	0.00170344
ENSMUSG00000075254	Heg1	-0.37839	0.00170344
ENSMUSG00000028222	Calb1	-0.44397	0.00171278
ENSMUSG00000020048	Hsp90b1	0.265436	0.00171693
ENSMUSG00000074776	Gm10754	-0.32878	0.00174899
ENSMUSG00000041308	Sntb2	0.461839	0.0017575
ENSMUSG00000021709	Erbin	-0.352747	0.00177145
ENSMUSG00000001995	Sipa1l2	0.271118	0.00179599
ENSMUSG00000054808	Actn4	0.227527	0.00179685
ENSMUSG00000030086	Chchd6	-0.212011	0.00185509
ENSMUSG00000029817	Tra2a	0.220276	0.00185726
ENSMUSG00000026163	Sphkap	-0.297175	0.00188674
ENSMUSG00000094626	Tmem121b	0.439613	0.00190747
ENSMUSG00000027603	Ggt7	0.28108	0.00197301
ENSMUSG00000032966	Fkbp1a	0.320617	0.00198
ENSMUSG00000053192	Mllt11	0.378307	0.00198733
ENSMUSG00000052504	Epha3	-0.264268	0.00201199
ENSMUSG00000026839	Upp2	-0.218847	0.00202181
ENSMUSG00000032313	Tmem266	-0.313091	0.00205821
ENSMUSG00000003518	Dusp3	0.357473	0.00206762
ENSMUSG00000030757	Zkscan2	-0.3508	0.00206762
ENSMUSG00000038738	Shank1	0.243188	0.00206762
ENSMUSG00000050211	Pla2g4e	-0.326429	0.00206762
ENSMUSG00000026238	Ptma	0.553399	0.00212316
ENSMUSG00000058571	Gpc6	-0.216107	0.00212316
ENSMUSG00000005483	Dnajb1	0.594295	0.00213094
ENSMUSG00000025316	Banp	0.277564	0.00213208
ENSMUSG00000035671	Zswim4	0.422251	0.00213672
ENSMUSG00000034687	Fras1	-0.237643	0.00214038
ENSMUSG00000041607	Mbp	0.546555	0.00214038
ENSMUSG00000044636	Csrnp2	0.360824	0.00225775
ENSMUSG00000031343	Gabra3	-0.237345	0.00229683
ENSMUSG00000060126	Tpt1	0.534826	0.00233425
ENSMUSG00000042851	Zc3h6	-0.355835	0.00237651
ENSMUSG00000052889	Prkcb	0.181879	0.00238324
ENSMUSG00000085030	2810455O05Rik	0.46426	0.00238324
ENSMUSG00000115099	1700087I21Rik	-0.491823	0.00238324
ENSMUSG00000026202	Tuba4a	0.490712	0.002439
ENSMUSG00000009905	Kdsr	-0.293706	0.00248891
ENSMUSG00000020436	Gabrg2	-0.272261	0.00249772
ENSMUSG00000044471	Lncpint	0.250306	0.00251581
ENSMUSG00000049649	Gpr3	0.531178	0.00258893
ENSMUSG00000033454	Zbtb1	0.423023	0.00259477
ENSMUSG00000020290	Xpo1	0.280234	0.0026124
ENSMUSG00000032452	Clstn2	0.204647	0.00263838
ENSMUSG00000038390	Gpr162	0.356149	0.00263838
ENSMUSG00000030771		0.435285	0.00265565
ENSMUSG00000019775	Rgs17	0.300747	0.00265872
ENSMUSG00000052139	Babam2	-0.210196	0.00266384
ENSMUSG00000022043	Trim35	0.286249	0.00269128
ENSMUSG00000034818	Celf5	0.238151	0.00271437
ENSMUSG00000025006	Sorbs1	0.20101	0.00272606
ENSMUSG00000021662	Arhgef28	-0.280549	0.00275854
ENSMUSG00000010721	Lmbr1	-0.224265	0.00280907
ENSMUSG00000081769	Gm12216	-0.430873	0.00280907
ENSMUSG00000008153	Clstn3	0.269817	0.00285745
ENSMUSG00000028360	Slc44a5	-0.258161	0.00285745
ENSMUSG00000034156	Tspoap1	-0.18447	0.00286574
ENSMUSG00000004980	Hnrnpa2b1	0.2492	0.00293626
ENSMUSG00000097911	Gm26691	-0.268231	0.0029592
ENSMUSG00000028909	Ptpru	0.309833	0.00298738
ENSMUSG00000110424	1700012D14Rik	-0.466823	0.00305527
ENSMUSG00000057359	Gm17494	-0.387985	0.0030714
ENSMUSG00000033998	Kcnk1	0.271307	0.00310419
ENSMUSG00000111443	Gm46123	-0.467277	0.00310419
ENSMUSG00000038530	Rgs4	0.389432	0.00312374
ENSMUSG00000045613	Chrm2	0.247635	0.00324002
ENSMUSG00000089762	Ier5l	0.558467	0.00325855
ENSMUSG00000022246	Rai14	-0.315997	0.00327536
ENSMUSG00000026153	Fam135a	-0.245674	0.00327536
ENSMUSG00000031167	Rbm3	0.413677	0.00327536
ENSMUSG00000031512	Tex29	0.535249	0.00327536
ENSMUSG00000042978	Sbk1	0.532255	0.00327536
ENSMUSG00000050064	Zfp697	-0.224349	0.00327536
ENSMUSG00000085891	Gm14634	-0.448151	0.00327536
ENSMUSG00000020176	Grb10	-0.244788	0.00330272
ENSMUSG00000034312	Iqsec1	0.221836	0.00330544
ENSMUSG00000044477	Zfand3	0.218811	0.00330544
ENSMUSG00000045671	Spred2	0.446512	0.00338055
ENSMUSG00000020483	Dynll2	0.464323	0.00341202
ENSMUSG00000029544	Cabp1	0.234972	0.00341202
ENSMUSG00000053253	Ndfip2	0.260411	0.00346242
ENSMUSG00000062232	Rapgef2	0.192135	0.00348045
ENSMUSG00000020642	Rnf144a	-0.266792	0.00350613
ENSMUSG00000056708	Ier5	0.535749	0.00350613
ENSMUSG00000054893	Zfp667	0.401943	0.00350666
ENSMUSG00000059923	Grb2	0.289041	0.00355441
ENSMUSG00000041650	Pcca	-0.181152	0.0035832
ENSMUSG00000020003	Pex7	-0.331369	0.00358336
ENSMUSG00000007908	Hmgcll1	-0.221909	0.00367343
ENSMUSG00000086308	G630016G05Rik	-0.423949	0.00367343
ENSMUSG00000087336	Gm15860	-0.523778	0.00374009
ENSMUSG00000027201	Myef2	-0.229455	0.00376002
ENSMUSG00000116500	Gm36560	-0.527454	0.00376002
ENSMUSG00000021448	Shc3	0.254038	0.00383336
ENSMUSG00000036192	Rorb	-0.439394	0.00383336
ENSMUSG00000049265	Kcnk3	0.296552	0.00387786
ENSMUSG00000028207	Asph	-0.254258	0.00392592
ENSMUSG00000079056	Kcnip3	0.396525	0.00392592
ENSMUSG00000066829	Zfp810	-0.375154	0.003941
ENSMUSG00000027273	Snap25	0.161946	0.00394613
ENSMUSG00000022765	Snap29	0.479564	0.00397461
ENSMUSG00000039621	Prex1	0.4072	0.00399825
ENSMUSG00000058444	Map2k5	-0.187695	0.00400387
ENSMUSG00000067629	Syngap1	0.241102	0.00417423
ENSMUSG00000022375	Lrrc6	-0.332862	0.00419566
ENSMUSG00000034271	Jdp2	0.25208	0.00424802
ENSMUSG00000032549	Rab6b	0.202778	0.00424967
ENSMUSG00000021180	Rps6ka5	-0.265981	0.0042515
ENSMUSG00000036745	Ttll7	-0.260951	0.0042633
ENSMUSG00000028132	Tmem56	0.295595	0.00428188
ENSMUSG00000097736	9530059O14Rik	0.268709	0.00428188
ENSMUSG00000039646	Vasn	0.543375	0.00431825
ENSMUSG00000032064	Dixdc1	0.265941	0.00434592
ENSMUSG00000029360	Gm9754	0.513835	0.00436641
ENSMUSG00000022463	Srebf2	0.218462	0.00439096
ENSMUSG00000042599	Kdm7a	0.237738	0.00439096
ENSMUSG00000098097	6530403H02Rik	-0.31753	0.00439096
ENSMUSG00000032526	Ss18l2	0.491564	0.0044627
ENSMUSG00000110218	Gm20219	0.525912	0.00446949
ENSMUSG00000050587	Lrrc4c	-0.155193	0.00450313
ENSMUSG00000021536	Adcy2	-0.156375	0.00460039
ENSMUSG00000032332	Col12a1	-0.328535	0.00462113
ENSMUSG00000078453	Abracl	0.531977	0.00464782
ENSMUSG00000092090	Gm3294	0.309276	0.00465548
ENSMUSG00000021759	Plpp1	-0.324765	0.00467331
ENSMUSG00000108867	Gm44643	-0.324502	0.00469679
ENSMUSG00000000326	Comt	0.310069	0.00471746
ENSMUSG00000029469	Ift81	-0.28945	0.00472442
ENSMUSG00000042507	Elmsan1	0.349865	0.0047722
ENSMUSG00000042608	Stk40	0.482034	0.0047868
ENSMUSG00000035067	Xkr6	0.175184	0.00482328
ENSMUSG00000033871	Ppargc1b	0.2221	0.00485088
ENSMUSG00000038844	Kif16b	-0.208401	0.00485088
ENSMUSG00000005514	Por	0.332439	0.00488645
ENSMUSG00000021892	Sh3bp5	0.309176	0.00492386
ENSMUSG00000052676	Zmat1	-0.325929	0.00502281
ENSMUSG00000067879	Vxn	0.257191	0.00503564
ENSMUSG00000026575	Nme7	-0.239838	0.00505341
ENSMUSG00000015354	Pcolce2	-0.358709	0.00510001
ENSMUSG00000017376	Nlk	0.178015	0.00514838
ENSMUSG00000033060	Lmo7	-0.270279	0.0051557
ENSMUSG00000036356	Csgalnact1	-0.172906	0.0051557
ENSMUSG00000057715	A830018L16Rik	-0.18125	0.0051557
ENSMUSG00000022636	Alcam	-0.194905	0.00516827
ENSMUSG00000071424	Grid2	-0.164592	0.00518313
ENSMUSG00000030122	Ptms	0.357417	0.00518738
ENSMUSG00000055897	Ppp4r1l-ps	-0.314889	0.00518738
ENSMUSG00000035024	Ncapd3	-0.25425	0.00519048
ENSMUSG00000002341	Ncan	0.208523	0.00521896
ENSMUSG00000020151	Ptprr	-0.208889	0.00522042
ENSMUSG00000031563	Wwc2	-0.264535	0.00532577
ENSMUSG00000021619	Atg10	-0.246702	0.00536236
ENSMUSG00000105736	Gm42456	0.262924	0.00550619
ENSMUSG00000069227	Gprin1	0.354248	0.00555633
ENSMUSG00000028944	Prkag2	0.373072	0.00557308
ENSMUSG00000044641	Pard6b	0.53117	0.00558981
ENSMUSG00000028344	Invs	-0.299008	0.00560598
ENSMUSG00000025059	Gk	-0.332204	0.00562519
ENSMUSG00000047085	Lrrc4b	0.245777	0.00565071
ENSMUSG00000040447	Spns2	0.310374	0.00568849
ENSMUSG00000085084	4930570G19Rik	-0.334047	0.00568849
ENSMUSG00000032192	Gnb5	0.248793	0.00578522
ENSMUSG00000060988	Galnt13	-0.16625	0.00592625
ENSMUSG00000031295	Phka2	-0.219386	0.00599694
ENSMUSG00000116557	4933432I09Rik	0.500847	0.00601501
ENSMUSG00000114469	C730002L08Rik	-0.551243	0.00602387
ENSMUSG00000045009	Prrt3	0.365236	0.00605453
ENSMUSG00000020261	Slc36a1	0.329424	0.00608555
ENSMUSG00000035011	Zbtb7a	0.358906	0.00629934
ENSMUSG00000041440	Gk5	-0.411732	0.00629934
ENSMUSG00000110523	C230057M02Rik	0.254779	0.00632803
ENSMUSG00000052726	Kcnt2	-0.204308	0.00638993
ENSMUSG00000059456	Ptk2b	0.236437	0.00642825
ENSMUSG00000031565	Fgfr1	0.409389	0.00643214
ENSMUSG00000016349	Eef1a2	0.28255	0.00646886
ENSMUSG00000003469	Phyhip	0.297876	0.00652915
ENSMUSG00000051777	Iqcj	-0.38794	0.00656388
ENSMUSG00000046658	Zfp316	-0.424428	0.00659527
ENSMUSG00000031517	Gpm6a	-0.217403	0.00663688
ENSMUSG00000023087	Noct	0.32548	0.00668448
ENSMUSG00000002107	Celf2	-0.143976	0.00671862
ENSMUSG00000026463	Atp2b4	0.209248	0.00679524
ENSMUSG00000037239	Spred3	0.371255	0.00682801
ENSMUSG00000033565	Rbfox2	0.172561	0.00683087
ENSMUSG00000050945	Zfp438	-0.329202	0.0068349
ENSMUSG00000042331	Specc1	0.209651	0.00687994
ENSMUSG00000049288	Lix1l	0.454181	0.00687994
ENSMUSG00000027298	Tyro3	0.287645	0.00693978
ENSMUSG00000039153	Runx2	0.206372	0.00693978
ENSMUSG00000028059	Arhgef2	0.233025	0.00698794
ENSMUSG00000041272	Tox	-0.356539	0.00708972
ENSMUSG00000031626	Sorbs2	-0.147261	0.00712932
ENSMUSG00000035107	Dcbld2	-0.279772	0.0071474
ENSMUSG00000051323	Pcdh19	-0.332701	0.00715103
ENSMUSG00000038412	Higd1a	0.445946	0.00715839
ENSMUSG00000002346	Slc25a42	0.34939	0.00732314
ENSMUSG00000005089	Slc1a2	0.182753	0.00732314
ENSMUSG00000047388	Atmin	0.371695	0.00732314
ENSMUSG00000059173	Pde1a	-0.198846	0.00732314
ENSMUSG00000063160	Numbl	0.301773	0.00732314
ENSMUSG00000070570	Slc17a7	0.20922	0.00732314
ENSMUSG00000113429	Gm20063	-0.353883	0.00738056
ENSMUSG00000025876	Unc5a	0.286108	0.00750256
ENSMUSG00000033161	Atp1a1	0.232917	0.00769522
ENSMUSG00000006362	Cbfa2t3	0.498155	0.00770994
ENSMUSG00000046321	Hs3st2	0.26159	0.00770994
ENSMUSG00000028152	Tspan5	0.158351	0.0077481
ENSMUSG00000061589	Dot1l	0.243318	0.00777228
ENSMUSG00000028078	Dclk2	-0.196677	0.00779424
ENSMUSG00000003974	Grm3	-0.357495	0.00782757
ENSMUSG00000027940	Tpm3	0.237927	0.00793214
ENSMUSG00000050751	Pgbd5	0.212721	0.00803345
ENSMUSG00000037857	Nufip2	0.251464	0.00806669
ENSMUSG00000040857	Erf	0.390985	0.00806669
ENSMUSG00000024713	Pcsk5	-0.197832	0.00810489
ENSMUSG00000028906	Epb41	0.193008	0.00813627
ENSMUSG00000027430	Dtd1	-0.195309	0.00816193
ENSMUSG00000037458	Azin1	0.300283	0.00837821
ENSMUSG00000066189	Cacng3	0.198302	0.00837821
ENSMUSG00000074415	Mir100hg	-0.16236	0.00855229
ENSMUSG00000110444	Gm10033	0.297792	0.00855229
ENSMUSG00000040010	Slc7a5	0.379851	0.00857582
ENSMUSG00000025221	Kcnip2	0.284395	0.00858403
ENSMUSG00000026864	Hspa5	0.356424	0.00866183
ENSMUSG00000041544	Disp3	0.267984	0.0086948
ENSMUSG00000016179	Camk1g	0.449792	0.00877218
ENSMUSG00000039568	Ubald1	0.402243	0.00886425
ENSMUSG00000107132	Gm15997	-0.351443	0.00886471
ENSMUSG00000036510	Cdh8	-0.181303	0.00887419
ENSMUSG00000048076	Arf1	0.321212	0.00887419
ENSMUSG00000024063	Lbh	0.496236	0.0090352
ENSMUSG00000031217	Efnb1	0.507772	0.00903595
ENSMUSG00000052040	Klf13	0.283525	0.00908124
ENSMUSG00000020894	Vamp2	0.347264	0.00914321
ENSMUSG00000035007	Rundc1	0.369614	0.00921391
ENSMUSG00000024242	Map4k3	0.172345	0.00948514
ENSMUSG00000039195	1110008P14Rik	0.436436	0.0095072
ENSMUSG00000034532	Fbxo16	-0.343953	0.0095286
ENSMUSG00000034220	Gpc1	0.324803	0.00960857
ENSMUSG00000015944	Castor2	0.253335	0.00972962
ENSMUSG00000021009	Ptpn21	-0.401415	0.00972962
ENSMUSG00000040044	Orc3	-0.331474	0.00979733
ENSMUSG00000026187	Xrcc5	-0.330152	0.00980783
ENSMUSG00000029600	Rita1	0.428726	0.00985031
ENSMUSG00000085517	Gm12963	-0.485662	0.00985031
ENSMUSG00000061887	Ssbp3	0.350802	0.00988593
ENSMUSG00000050567	Maml1	0.321122	0.00992781
ENSMUSG00000062380	Tubb3	0.406451	0.0100169
ENSMUSG00000059486	Kbtbd2	0.34916	0.0102273
ENSMUSG00000044148	1810030O07Rik	0.390457	0.0102643
ENSMUSG00000050334	C130071C03Rik	-0.204924	0.0102895
ENSMUSG00000060279	Ap2a1	0.227339	0.0104542
ENSMUSG00000056749	Nfil3	0.499796	0.0105101
ENSMUSG00000026470	Stx6	0.245888	0.0105239
ENSMUSG00000032262	Elovl4	0.362463	0.0105718
ENSMUSG00000020387	Jade2	0.324007	0.0105788
ENSMUSG00000085526	Gm16083	-0.308197	0.0106132
ENSMUSG00000109408	A930037H05Rik	-0.431746	0.0107025
ENSMUSG00000035828	Pim3	0.509573	0.0107279
ENSMUSG00000037818	Abhd18	-0.235483	0.0107316
ENSMUSG00000035596	Mboat7	0.289753	0.010737
ENSMUSG00000051527	Usp29	0.244441	0.010744
ENSMUSG00000038550	Ciart	0.494217	0.0107668
ENSMUSG00000063694	Cycs	0.502021	0.0107668
ENSMUSG00000041997	Tlk1	-0.223409	0.0107803
ENSMUSG00000018849	Wwc1	0.406803	0.0108443
ENSMUSG00000054728	Phactr1	0.1802	0.0108465
ENSMUSG00000042272	Sestd1	-0.201291	0.010905
ENSMUSG00000029359	Tesc	0.484856	0.0109786
ENSMUSG00000026688	Mgst3	-0.37044	0.0110332
ENSMUSG00000033510	Otud7a	0.154832	0.0110348
ENSMUSG00000039911	Spsb1	0.361232	0.0111241
ENSMUSG00000022285	Ywhaz	0.208905	0.0111349
ENSMUSG00000020393	Kremen1	0.327497	0.0111652
ENSMUSG00000038569	Rad9b	-0.45776	0.0111764
ENSMUSG00000027646	Src	0.218366	0.0111868
ENSMUSG00000028439	Fam219a	0.184898	0.0111868
ENSMUSG00000032261	Sh3bgrl2	-0.371642	0.0111992
ENSMUSG00000031353	Rbbp7	0.317473	0.0112223
ENSMUSG00000028039	Efna3	0.428801	0.0112719
ENSMUSG00000020435	Osbp2	0.183486	0.0112771
ENSMUSG00000031502	Col4a1	0.252541	0.0114085
ENSMUSG00000060147	Serpinb6a	-0.336811	0.0114085
ENSMUSG00000003382	Etv3	0.359191	0.0114768
ENSMUSG00000041328	Pcf11	0.289355	0.0115268
ENSMUSG00000013089	Etv5	0.372994	0.011555
ENSMUSG00000055109	Gm15155	-0.188091	0.0115556
ENSMUSG00000000223	Drp2	-0.235816	0.0115838
ENSMUSG00000022462	Slc38a2	0.328361	0.0116048
ENSMUSG00000066057	Gm1976	-0.187377	0.0116163
ENSMUSG00000103114	Gm32200	-0.350188	0.0116365
ENSMUSG00000034800	Zfp661	-0.470893	0.0116793
ENSMUSG00000028289	Epha7	-0.196709	0.011824
ENSMUSG00000031292	Cdkl5	-0.240511	0.0118283
ENSMUSG00000030805	Stx4a	0.367847	0.0118335
ENSMUSG00000029208	Guf1	-0.294016	0.0119642
ENSMUSG00000019132	BC005537	0.301716	0.0119787
ENSMUSG00000031583	Wrn	-0.244485	0.0120279
ENSMUSG00000003814	Calr	0.254893	0.0120771
ENSMUSG00000058420	Syt17	-0.239121	0.0122399
ENSMUSG00000018932	Map2k3	0.398359	0.0122956
ENSMUSG00000052698	Tln2	-0.170675	0.012345
ENSMUSG00000097452	Gm2824	-0.24154	0.0126057
ENSMUSG00000029442	Wdr66	-0.326193	0.0126098
ENSMUSG00000025408	Ddit3	0.486119	0.0126745
ENSMUSG00000023192	Grm2	-0.352772	0.0127018
ENSMUSG00000024253	Dync2li1	-0.40221	0.0127018
ENSMUSG00000018909	Arrb1	0.221581	0.0127785
ENSMUSG00000040972	Igsf21	0.244186	0.0128381
ENSMUSG00000028191	Bcl10	0.49363	0.0128511
ENSMUSG00000038612	Mcl1	0.410247	0.0129274
ENSMUSG00000032536	Trak1	0.193053	0.0129557
ENSMUSG00000067578	Cbln4	0.447726	0.0130496
ENSMUSG00000003200	Sh3gl1	0.330568	0.0130831
ENSMUSG00000050783	Htr1f	-0.217365	0.0131267
ENSMUSG00000034659	Tmem109	0.390279	0.0132988
ENSMUSG00000090071	Cdk5r2	0.431188	0.0133994
ENSMUSG00000052373	Mpp3	0.267019	0.0134444
ENSMUSG00000113029	Gm40578	-0.420748	0.0135063
ENSMUSG00000031772	Cntnap4	-0.207179	0.0135226
ENSMUSG00000037936	Scarb1	0.286143	0.0135332
ENSMUSG00000035900	Gramd4	0.234928	0.0137846
ENSMUSG00000052296	Ppp6r1	0.235087	0.0138817
ENSMUSG00000022517	Mgrn1	0.194953	0.0139133
ENSMUSG00000031627	Irf2	0.181163	0.0143538
ENSMUSG00000110996	Gm36251	-0.427876	0.0143538
ENSMUSG00000049092	Gpr137c	-0.237004	0.0144316
ENSMUSG00000034243	Golgb1	-0.193187	0.0144334
ENSMUSG00000031824	6430548M08Rik	0.244242	0.0145517
ENSMUSG00000030120	Mlf2	0.334842	0.0145871
ENSMUSG00000042298	Ttc19	0.170547	0.0145871
ENSMUSG00000041220	Elovl6	0.212493	0.0145996
ENSMUSG00000061451	Tmem151a	0.288964	0.0146632
ENSMUSG00000058656	Samd12	-0.128731	0.0148126
ENSMUSG00000020173	Cobl	0.205587	0.0148268
ENSMUSG00000004798	Ulk2	-0.19593	0.0149267
ENSMUSG00000115115	AL607142.1	0.26841	0.0149267
ENSMUSG00000022139	Mbnl2	0.15155	0.0149437
ENSMUSG00000035354	Uvrag	0.176127	0.0149655
ENSMUSG00000042751	Nmnat2	0.18759	0.0149655
ENSMUSG00000037185	Krt80	0.462903	0.015008
ENSMUSG00000097545	Mir124a-1hg	0.181792	0.0150462
ENSMUSG00000020272	Stk10	0.32487	0.0151092
ENSMUSG00000063430	Wscd2	0.224877	0.0151509
ENSMUSG00000031703	Itfg1	-0.221771	0.0151584
ENSMUSG00000058254	Tspan7	-0.159592	0.0151895
ENSMUSG00000011382	Dhdh	-0.487596	0.0155897
ENSMUSG00000025086	Trub1	-0.261038	0.0155936
ENSMUSG00000020941	Map3k14	0.402247	0.0156118
ENSMUSG00000023345	Poc1a	-0.332044	0.0156452
ENSMUSG00000059291	Rpl11	0.404119	0.0156452
ENSMUSG00000059796	Eif4a1	0.332012	0.0156452
ENSMUSG00000034586	Hid1	0.287861	0.0156846
ENSMUSG00000030795	Fus	0.196826	0.0157166
ENSMUSG00000029190	D5Ertd579e	0.197751	0.015788
ENSMUSG00000062661	Ncs1	0.230442	0.0158834
ENSMUSG00000028582	Cc2d1b	-0.354924	0.0159111
ENSMUSG00000037266	Rsrp1	-0.210902	0.0159426
ENSMUSG00000038267	Slc22a23	-0.169515	0.0159426
ENSMUSG00000052534	Pbx1	-0.171788	0.0160595
ENSMUSG00000066607	Insyn1	0.338134	0.0160595
ENSMUSG00000032870	Smap2	0.214097	0.0162015
ENSMUSG00000035202	Lars2	-0.282433	0.0162201
ENSMUSG00000034412	Tbc1d10a	0.335236	0.0162243
ENSMUSG00000037279	Ovol2	0.344923	0.0163386
ENSMUSG00000040249	Lrp1	0.171027	0.0165902
ENSMUSG00000019731	Slc35e1	0.380036	0.0165929
ENSMUSG00000021097	Clmn	-0.280011	0.0165929
ENSMUSG00000036931	Nfkbid	0.470358	0.016651
ENSMUSG00000021712	Trim23	-0.307975	0.016683
ENSMUSG00000042734	Ttc9	0.335198	0.0168397
ENSMUSG00000007476	Lrrc8a	0.273475	0.0169829
ENSMUSG00000042428	Mgat3	0.212979	0.0169829
ENSMUSG00000065979	Cpped1	-0.232781	0.0170285
ENSMUSG00000033192	Lpcat2	-0.321322	0.0170336
ENSMUSG00000022114	Spry2	0.424296	0.0172902
ENSMUSG00000024169	Ift140	-0.220833	0.0173412
ENSMUSG00000044068	Zrsr1	0.380331	0.017372
ENSMUSG00000026833	Olfm1	0.184076	0.0175151
ENSMUSG00000053914	Kdm4d	-0.423891	0.0175455
ENSMUSG00000064329	Scn1a	-0.182655	0.0175455
ENSMUSG00000028573	Fggy	-0.210636	0.0176262
ENSMUSG00000027207	Galk2	-0.260116	0.0176276
ENSMUSG00000021596	Mctp1	-0.160463	0.0176413
ENSMUSG00000027574	Nkain4	-0.456505	0.0176928
ENSMUSG00000032376	Usp3	-0.256578	0.0177227
ENSMUSG00000022421	Nptxr	0.193303	0.0178122
ENSMUSG00000078772	Gm12353	0.305315	0.0178909
ENSMUSG00000021062	Rab15	0.279954	0.0179053
ENSMUSG00000030077	Chl1	-0.192798	0.0183044
ENSMUSG00000063531	Sema3e	0.231763	0.0183079
ENSMUSG00000027309	4930402H24Rik	-0.142418	0.0183107
ENSMUSG00000044792	Isca1	0.368597	0.0184748
ENSMUSG00000031938	4931406C07Rik	-0.399505	0.0185259
ENSMUSG00000097797	Gm26901	-0.309571	0.0186376
ENSMUSG00000038780	Smurf1	0.195074	0.0187691
ENSMUSG00000026885	Ttll11	0.152519	0.0187937
ENSMUSG00000039480	Nt5dc1	-0.326225	0.0188149
ENSMUSG00000042359	Osbpl6	0.147122	0.0188149
ENSMUSG00000034868	Myl12b	0.278122	0.0188157
ENSMUSG00000003585	Sec14l2	0.336954	0.0189124
ENSMUSG00000027210	Meis2	-0.16711	0.0189753
ENSMUSG00000040543	Pitpnm3	0.210786	0.0189753
ENSMUSG00000006800	Sulf2	0.337291	0.0190586
ENSMUSG00000017670	Elmo2	0.243756	0.0191202
ENSMUSG00000024274	Zscan30	-0.443112	0.0192392
ENSMUSG00000021973	Micu2	-0.21762	0.0193017
ENSMUSG00000025658	Cnksr2	-0.157021	0.0194775
ENSMUSG00000087011	Gm12930	0.437623	0.0197229
ENSMUSG00000071252	2210408I21Rik	-0.169365	0.0197595
ENSMUSG00000035933	Cog5	-0.173779	0.0198248
ENSMUSG00000069255	Dusp22	-0.255722	0.019979
ENSMUSG00000019888	Mgat4c	-0.157746	0.0200432
ENSMUSG00000026064	Ptp4a1	0.447381	0.0202179
ENSMUSG00000049577	Zfpm1	0.4052	0.0202179
ENSMUSG00000041119	Pde9a	0.264796	0.0206132
ENSMUSG00000047415	Gpr68	0.373222	0.0206554
ENSMUSG00000031700	Gpt2	0.275486	0.0209026
ENSMUSG00000025607	Copg2	-0.202762	0.0209282
ENSMUSG00000022791	Tnk2	0.193984	0.0210701
ENSMUSG00000068735	Trp53i11	0.378021	0.0211055
ENSMUSG00000031028	Tub	0.201241	0.0211499
ENSMUSG00000033632	AW554918	-0.178806	0.0211895
ENSMUSG00000021238	Aldh6a1	-0.406541	0.0212012
ENSMUSG00000021730	Hcn1	0.154021	0.021208
ENSMUSG00000020785	Camkk1	0.427677	0.0212943
ENSMUSG00000020716	Nf1	0.168468	0.021491
ENSMUSG00000022075	Rhobtb2	0.251705	0.021491
ENSMUSG00000035069	Oma1	-0.34356	0.021491
ENSMUSG00000007653	Gabrb2	-0.161912	0.0215138
ENSMUSG00000038168	P3h2	-0.269191	0.021927
ENSMUSG00000038630	Zkscan16	-0.270969	0.021927
ENSMUSG00000039530	Tusc3	-0.163009	0.021927
ENSMUSG00000086213	A330040F15Rik	-0.358858	0.021927
ENSMUSG00000057963	Itpk1	0.249996	0.0219486
ENSMUSG00000022205	Sub1	0.284235	0.0219809
ENSMUSG00000028782	Adgrb2	0.214962	0.0220178
ENSMUSG00000040430	Pitpnc1	0.39329	0.0222254
ENSMUSG00000004018	Fancl	-0.31294	0.0222537
ENSMUSG00000026425	Srgap2	0.166542	0.0222537
ENSMUSG00000027248	Pdia3	0.261338	0.0222693
ENSMUSG00000112433	Gm30122	0.436438	0.0223754
ENSMUSG00000026109	Tmeff2	-0.130232	0.0224137
ENSMUSG00000020390	Ube2b	0.229163	0.0224613
ENSMUSG00000039230	Tbcd	-0.179838	0.0225338
ENSMUSG00000032058	Ppp2r1b	0.379438	0.0225994
ENSMUSG00000038368	Focad	-0.143114	0.0225994
ENSMUSG00000066760	Psg16	-0.324092	0.0226679
ENSMUSG00000021820	Camk2g	-0.179836	0.0226957
ENSMUSG00000111602	Gm32014	-0.248215	0.0227953
ENSMUSG00000053310	Nrgn	0.216886	0.0227964
ENSMUSG00000037902	Sirpa	0.184542	0.0228893
ENSMUSG00000019943	Atp2b1	0.123301	0.0229836
ENSMUSG00000032294	Pkm	0.22735	0.023029
ENSMUSG00000042688	Mapk6	0.346036	0.0231279
ENSMUSG00000057182	Scn3a	-0.201861	0.0231279
ENSMUSG00000028126	Pip5k1a	0.221484	0.0232046
ENSMUSG00000006498	Ptbp1	0.355402	0.0232897
ENSMUSG00000086119	Gm2415	-0.296816	0.0233485
ENSMUSG00000090258	Churc1	-0.434626	0.0233485
ENSMUSG00000047363	Cstad	-0.423643	0.0234512
ENSMUSG00000029245	Epha5	-0.13722	0.0235764
ENSMUSG00000041720	Pi4ka	0.140298	0.0236625
ENSMUSG00000027238	Frmd5	0.152611	0.0236973
ENSMUSG00000014633	Cmc2	0.381085	0.0237321
ENSMUSG00000089809	Rasgef1b	-0.137533	0.0241592
ENSMUSG00000105361	AY036118	-0.43073	0.0243602
ENSMUSG00000040721	Zfhx2	0.21188	0.0243735
ENSMUSG00000000392	Fap	-0.34957	0.0246049
ENSMUSG00000020484	Xbp1	0.380949	0.0247224
ENSMUSG00000097284		-0.436964	0.0247224
ENSMUSG00000052727	Map1b	0.16215	0.024943
ENSMUSG00000096936	Gm3510	-0.357413	0.024943
ENSMUSG00000038344	Txlng	0.234894	0.0250444
ENSMUSG00000021704	Mtx3	-0.336288	0.0252038
ENSMUSG00000019966	Kitl	-0.278268	0.0254394
ENSMUSG00000054619	Mettl7a1	0.279141	0.0254394
ENSMUSG00000024500	Ppp2r2b	-0.122381	0.0255539
ENSMUSG00000031937	Vstm5	-0.282524	0.0256729
ENSMUSG00000041966	Dcaf17	-0.273032	0.0256729
ENSMUSG00000025321	Itgb8	-0.444191	0.0256964
ENSMUSG00000021895	Arhgef3	0.234222	0.0258246
ENSMUSG00000051951	Xkr4	-0.141463	0.0258246
ENSMUSG00000055320	Tead1	0.258643	0.0258579
ENSMUSG00000046020	Pofut1	-0.291554	0.0263579
ENSMUSG00000021047	Nova1	-0.242615	0.0263678
ENSMUSG00000031853	Map3k21	-0.428596	0.0264526
ENSMUSG00000040990	Sh3kbp1	-0.211624	0.0264526
ENSMUSG00000115729	Gm48957	-0.242102	0.0264526
ENSMUSG00000024122	Pdpk1	0.189671	0.0265212
ENSMUSG00000039117	Taf4	0.215254	0.026528
ENSMUSG00000020015	Cdk17	0.158978	0.0265323
ENSMUSG00000038453	Srcin1	0.189728	0.0265766
ENSMUSG00000000632	Sez6	0.213118	0.0266876
ENSMUSG00000039252	Lgi2	-0.354459	0.0267044
ENSMUSG00000022283	Pabpc1	0.324301	0.0267282
ENSMUSG00000034612	Chst11	0.203209	0.0267282
ENSMUSG00000043668	Tox3	-0.245423	0.0267282
ENSMUSG00000020546	Stxbp4	-0.243956	0.0268189
ENSMUSG00000037697	Ddhd1	0.168754	0.0269536
ENSMUSG00000026554	Dcaf8	-0.22242	0.0269978
ENSMUSG00000106093	Gm42722	-0.435386	0.0270258
ENSMUSG00000104362	Gm37928	-0.291255	0.0270454
ENSMUSG00000033392	Clasp2	-0.149208	0.0270464
ENSMUSG00000040327	Cul9	-0.198851	0.0271543
ENSMUSG00000053012	Krcc1	-0.446568	0.0271543
ENSMUSG00000090386	Mir99ahg	-0.140749	0.0271543
ENSMUSG00000032252	Glce	0.234169	0.0273476
ENSMUSG00000042682	Selenok	0.414848	0.0277099
ENSMUSG00000028785	Hpca	0.263954	0.0277833
ENSMUSG00000028962	Slc4a2	-0.437281	0.0277833
ENSMUSG00000048483	Zdhhc22	0.303321	0.0284643
ENSMUSG00000097710	2310026I22Rik	-0.436467	0.0285047
ENSMUSG00000020628	Trappc12	-0.207858	0.0285098
ENSMUSG00000038291	Snx25	0.229162	0.0285098
ENSMUSG00000015305	Sash1	-0.228853	0.0288578
ENSMUSG00000042705	Commd10	-0.185477	0.0288578
ENSMUSG00000052613	Pcdh15	-0.138418	0.0288578
ENSMUSG00000029392	Rilpl1	0.259108	0.0290541
ENSMUSG00000006641	Slc5a6	-0.431895	0.0291711
ENSMUSG00000029033	Acap3	0.257918	0.0292175
ENSMUSG00000039952	Dag1	0.194346	0.0293348
ENSMUSG00000040118	Cacna2d1	-0.141025	0.0293572
ENSMUSG00000034686	Prr7	0.303215	0.0297957
ENSMUSG00000030102	Itpr1	0.136657	0.0300269
ENSMUSG00000040711	Sh3pxd2b	0.278539	0.0300679
ENSMUSG00000054793	Cadm4	0.234582	0.0300879
ENSMUSG00000022296	Baalc	0.264496	0.0302096
ENSMUSG00000038013	Wipf2	0.209685	0.0302096
ENSMUSG00000043572	Pars2	-0.437761	0.0302096
ENSMUSG00000070509	Rgma	0.373809	0.0306452
ENSMUSG00000041992	Rapgef5	-0.196219	0.0307636
ENSMUSG00000075327	Zbtb2	0.383215	0.0307636
ENSMUSG00000047787	Flrt1	0.256391	0.0308143
ENSMUSG00000021327	Zkscan3	0.220784	0.0308303
ENSMUSG00000100891	2810049E08Rik	-0.27472	0.0308303
ENSMUSG00000021595	Nsun2	0.173318	0.0308782
ENSMUSG00000057541	Pus7	-0.226397	0.0313126
ENSMUSG00000093930	Hmgcs1	0.315173	0.0313126
ENSMUSG00000045275	Lca5l	-0.374279	0.0314065
ENSMUSG00000020612	Prkar1a	0.200613	0.0314274
ENSMUSG00000051736	Fam229b	-0.405832	0.0317439
ENSMUSG00000037509	Arhgef4	0.216604	0.0318934
ENSMUSG00000057054	Inca1	-0.455562	0.0318934
ENSMUSG00000032560	Dnajc13	-0.162945	0.031983
ENSMUSG00000028656	Cap1	0.246229	0.0320926
ENSMUSG00000112941	Gm48623	0.358447	0.0323006
ENSMUSG00000003153	Slc2a3	0.200332	0.0323141
ENSMUSG00000032503	Arpp21	-0.159587	0.0325857
ENSMUSG00000046962	Zbtb21	0.289011	0.0325857
ENSMUSG00000079055	Slc8a3	-0.15769	0.0326991
ENSMUSG00000033256	Shf	0.304787	0.0329328
ENSMUSG00000093436	Gm20646	-0.269966	0.0330484
ENSMUSG00000030774	Pak1	0.315647	0.0330563
ENSMUSG00000016356	Col20a1	0.400488	0.0331623
ENSMUSG00000025867	Cplx2	0.264696	0.0332542
ENSMUSG00000022858	Tra2b	0.23157	0.0333018
ENSMUSG00000044816	D630023F18Rik	-0.448117	0.0338691
ENSMUSG00000049191	Rtl5	0.423571	0.0338691
ENSMUSG00000009216	Fam163b	0.258014	0.0339773
ENSMUSG00000021986	Amer2	0.322543	0.0340214
ENSMUSG00000029120	Ppp2r2c	0.162446	0.0340214
ENSMUSG00000049164	Zfp518a	-0.405025	0.0340214
ENSMUSG00000051855	Mest	0.283841	0.0340372
ENSMUSG00000052920	Prkg1	-0.146409	0.0342118
ENSMUSG00000032366	Tpm1	0.219568	0.0342724
ENSMUSG00000016831	Tox4	0.312479	0.0343562
ENSMUSG00000032244	Fem1b	0.253918	0.0343562
ENSMUSG00000034145	Tmem63c	0.174049	0.0343562
ENSMUSG00000024213	Nudt3	0.208391	0.0343656
ENSMUSG00000026447	Pik3c2b	0.261012	0.0344871
ENSMUSG00000017679	Ttpal	0.273675	0.034591
ENSMUSG00000026430	Rassf5	0.259618	0.034591
ENSMUSG00000043460	Elfn2	0.313218	0.034591
ENSMUSG00000046567	4930430F08Rik	-0.404226	0.0347451
ENSMUSG00000060216	Arrb2	0.348559	0.0347642
ENSMUSG00000031066	Usp11	-0.233504	0.034765
ENSMUSG00000028522	Mier1	-0.214858	0.0347696
ENSMUSG00000032128	Robo3	0.25217	0.0347696
ENSMUSG00000014470	Rnf166	0.308167	0.0348772
ENSMUSG00000027006	Dnajc10	-0.227882	0.0348772
ENSMUSG00000022200	Golph3	0.269824	0.0353717
ENSMUSG00000038518	Jarid2	0.176013	0.0353717
ENSMUSG00000051278	Zgrf1	-0.347455	0.0354736
ENSMUSG00000021700	Rab3c	0.166667	0.0355498
ENSMUSG00000025823	Pdia4	0.346026	0.0355498
ENSMUSG00000000416	Cttnbp2	-0.1882	0.0355655
ENSMUSG00000019984	Med23	-0.224633	0.0355655
ENSMUSG00000030647	Ndufc2	0.382286	0.0356031
ENSMUSG00000055980	Irs1	0.234432	0.0356129
ENSMUSG00000036402	Gng12	0.355312	0.0356857
ENSMUSG00000058297	Spock2	0.204753	0.0359782
ENSMUSG00000038822	Hace1	-0.165356	0.0360006
ENSMUSG00000103961	Gm36388	-0.302065	0.0360032
ENSMUSG00000046743	Fat4	-0.261347	0.0360655
ENSMUSG00000087127	Gm12756	0.426119	0.0361003
ENSMUSG00000038256	Bcl9	0.213867	0.0361728
ENSMUSG00000039178	Tbc1d19	-0.174515	0.0361728
ENSMUSG00000036565	Ttyh3	0.212266	0.0361752
ENSMUSG00000021033	Gstz1	-0.281201	0.0362533
ENSMUSG00000072872	Rybp	0.267882	0.036294
ENSMUSG00000024789	Jak2	0.223021	0.036353
ENSMUSG00000067212	H2-T23	0.411547	0.0364709
ENSMUSG00000054640	Slc8a1	0.147639	0.0366946
ENSMUSG00000004460	Dnajb11	0.301099	0.0366975
ENSMUSG00000003721	Insig2	0.320351	0.0368655
ENSMUSG00000009569	Mrtfb	0.137206	0.0372523
ENSMUSG00000029309	Sparcl1	0.178575	0.0373062
ENSMUSG00000022622	Acr	-0.436861	0.0373503
ENSMUSG00000025262	Fam120c	-0.184874	0.0373503
ENSMUSG00000053716	Dusp7	0.341377	0.0373503
ENSMUSG00000028795	Ccdc28b	0.332182	0.037391
ENSMUSG00000037243	Zfp692	0.294663	0.0375224
ENSMUSG00000040820	Hlcs	-0.215001	0.0375224
ENSMUSG00000104586	4921539H07Rik	-0.233156	0.0375224
ENSMUSG00000026824	Kcnj3	-0.318223	0.0375937
ENSMUSG00000063297	Luzp2	-0.189481	0.0376976
ENSMUSG00000026116	Tmem131	-0.15559	0.0377028
ENSMUSG00000100600	A230077H06Rik	-0.262322	0.0378903
ENSMUSG00000022701	Ccdc191	-0.303525	0.037899
ENSMUSG00000060424	Pantr1	0.227923	0.0379673
ENSMUSG00000033684	Qsox1	-0.27308	0.0381318
ENSMUSG00000091329	1700112D23Rik	-0.308845	0.0381318
ENSMUSG00000062785	Kcnc3	0.231032	0.0383012
ENSMUSG00000033594	Spata2l	0.356403	0.0385086
ENSMUSG00000059439	Bcas3	-0.137665	0.0385086
ENSMUSG00000036902	Neto2	0.198317	0.0386756
ENSMUSG00000029832	Nfe2l3	-0.441424	0.0389544
ENSMUSG00000032443	Zcwpw2	-0.208863	0.0390322
ENSMUSG00000023277	Twf2	0.312193	0.0391927
ENSMUSG00000063146	Clip2	0.206668	0.0393381
ENSMUSG00000016494	Cd34	-0.300295	0.0393755
ENSMUSG00000023800	Tiam2	-0.16162	0.0395666
ENSMUSG00000026768	Itga8	-0.196283	0.0395666
ENSMUSG00000052544	St6galnac3	-0.140391	0.0395666
ENSMUSG00000024081	Cebpz	0.299248	0.0396091
ENSMUSG00000049411	Tmem241	-0.248746	0.0396311
ENSMUSG00000109372	Gm19410	-0.244694	0.0396632
ENSMUSG00000018750	Zbtb4	0.245016	0.0397356
ENSMUSG00000035392	Dennd1a	-0.122672	0.0397356
ENSMUSG00000020056	Washc3	-0.331659	0.0399472
ENSMUSG00000020032	Nuak1	0.337126	0.0401987
ENSMUSG00000026812	Tsc1	-0.171843	0.0401987
ENSMUSG00000020590	Snx13	-0.177645	0.0402665
ENSMUSG00000049420	Tmem200a	0.195836	0.040287
ENSMUSG00000001985	Grik3	0.160914	0.040373
ENSMUSG00000062116	Zfp954	0.441037	0.040373
ENSMUSG00000030528	Blm	-0.328879	0.0404871
ENSMUSG00000017692	Rhbdl3	0.394739	0.0404894
ENSMUSG00000023809	Rps6ka2	0.16923	0.0405054
ENSMUSG00000026315	Serpinb8	0.280952	0.0407197
ENSMUSG00000050840	Cdh20	-0.267424	0.0407197
ENSMUSG00000064065	Ipcef1	0.217005	0.0407197
ENSMUSG00000071679	Rtl4	-0.148867	0.0408753
ENSMUSG00000078429	Ctdsp2	0.227373	0.0408753
ENSMUSG00000063804	Lin28b	-0.225934	0.040958
ENSMUSG00000050821	Fam131a	0.251053	0.0409979
ENSMUSG00000026482	Rgl1	0.18109	0.0411032
ENSMUSG00000033032	Afap1l1	0.25188	0.0415873
ENSMUSG00000086487	Gm11638	-0.38545	0.0416295
ENSMUSG00000030134	Rasgef1a	0.165495	0.0417731
ENSMUSG00000001986	Gria3	-0.113913	0.0420571
ENSMUSG00000014601	Strip1	0.294582	0.0420571
ENSMUSG00000027016	Zfp385b	0.129791	0.0420571
ENSMUSG00000016386	Mpped2	-0.154873	0.0421334
ENSMUSG00000035357	Pdzrn3	0.167934	0.0421334
ENSMUSG00000096687	Mfsd4b4	-0.380519	0.0421334
ENSMUSG00000032500	Dclk3	0.233255	0.042598
ENSMUSG00000037907	Ankrd13b	0.235156	0.0426594
ENSMUSG00000053436	Mapk14	0.16393	0.0427379
ENSMUSG00000029534	St7	0.144244	0.0427786
ENSMUSG00000112466	Gm29674	-0.435235	0.0430046
ENSMUSG00000046876	Atxn1	0.127117	0.0434292
ENSMUSG00000036398	Ppp1r11	0.421953	0.0437135
ENSMUSG00000030990	Pgap2	-0.331792	0.0439764
ENSMUSG00000020907	Rcvrn	0.403822	0.0440157
ENSMUSG00000031538	Plat	0.319918	0.0441838
ENSMUSG00000039629	Strip2	-0.356796	0.0441838
ENSMUSG00000041852	Tcf20	0.169376	0.0441838
ENSMUSG00000043987	Cep164	-0.202705	0.0441838
ENSMUSG00000032558	Nphp3	-0.332953	0.0442933
ENSMUSG00000034675	Dbn1	0.220642	0.0442933
ENSMUSG00000037971	1110032A03Rik	-0.412994	0.0442933
ENSMUSG00000025477	Inpp5a	0.15932	0.0443257
ENSMUSG00000022436	Sh3bp1	0.342228	0.0443813
ENSMUSG00000023764	Sfi1	-0.23968	0.0444317
ENSMUSG00000008206	Cers4	0.183072	0.0446092
ENSMUSG00000043391	2510009E07Rik	0.232121	0.0446851
ENSMUSG00000020363	Gfpt2	-0.349723	0.044698
ENSMUSG00000037709	Fam13a	-0.222357	0.044698
ENSMUSG00000062202	Btbd9	0.15401	0.0449439
ENSMUSG00000029196	Tada2b	0.368984	0.0450995
ENSMUSG00000039286	Fndc3b	0.165581	0.0451728
ENSMUSG00000030357	Fkbp4	0.374124	0.0452662
ENSMUSG00000078958	Atp6ap1l	-0.372877	0.0452876
ENSMUSG00000029189	Sel1l3	0.147359	0.0454782
ENSMUSG00000038301	Snx10	-0.16425	0.0454782
ENSMUSG00000042743	Sgtb	-0.241354	0.0455133
ENSMUSG00000034007	Scaper	-0.15595	0.045671
ENSMUSG00000037610	Kcnmb2	-0.16011	0.0458274
ENSMUSG00000059146	Ntrk3	0.141067	0.0458274
ENSMUSG00000028670	Lypla2	0.409785	0.0459238
ENSMUSG00000030738	Eif3c	0.251484	0.0461903
ENSMUSG00000044949	Ubtd2	0.214656	0.0461903
ENSMUSG00000028849	Map7d1	0.201615	0.0461915
ENSMUSG00000025892	Gria4	-0.14425	0.0464357
ENSMUSG00000028405	Aco1	-0.256004	0.0467733
ENSMUSG00000030533	Unc45a	0.293241	0.0467733
ENSMUSG00000039488	Cntn5	-0.135201	0.0467733
ENSMUSG00000032875	Arhgef17	0.19216	0.0468232
ENSMUSG00000033900	Map9	-0.214043	0.046927
ENSMUSG00000013698	Pea15a	0.246819	0.0470407
ENSMUSG00000021947	Cryl1	-0.240763	0.0470407
ENSMUSG00000097585	E230029C05Rik	-0.24231	0.0470816
ENSMUSG00000020866	Cacna1g	0.214975	0.0472585
ENSMUSG00000022353	Mtss1	-0.191916	0.0473344
ENSMUSG00000021224	Numb	0.15469	0.0474245
ENSMUSG00000021721	Htr1a	-0.42086	0.0476554
ENSMUSG00000025815	Dhtkd1	-0.302496	0.0476626
ENSMUSG00000033429	Mcee	-0.383427	0.0478424
ENSMUSG00000029161	Cgref1	-0.381345	0.0478501
ENSMUSG00000037736	Limch1	-0.141963	0.0480927
ENSMUSG00000047714	Ppp1r2	0.26719	0.0481584
ENSMUSG00000061904	Slc25a3	0.254612	0.0482407
ENSMUSG00000040007	Bahd1	0.304287	0.0485743
ENSMUSG00000032803	Cdv3	0.325946	0.0486673
ENSMUSG00000034848	Ttc21b	-0.22196	0.0486673
ENSMUSG00000020075	Ddx21	0.346401	0.048682
ENSMUSG00000058013	Sept11	0.13517	0.0488132
ENSMUSG00000041216	Clvs1	0.140728	0.0490169
ENSMUSG00000035152	Ap2b1	0.173678	0.0490535
ENSMUSG00000021217	Tshz3	-0.158618	0.0491668
ENSMUSG00000028455	Stoml2	0.412717	0.0491668
ENSMUSG00000032402	Smad3	0.363483	0.0494916
ENSMUSG00000037730	Mynn	0.33589	0.0494916
ENSMUSG00000062006	Rpl34	0.410044	0.0494916
ENSMUSG00000026626	Ppp2r5a	0.234209	0.0495427
ENSMUSG00000021493	Pdlim7	0.274217	0.0497015
ENSMUSG00000022433	Csnk1e	0.230881	0.0497015
ENSMUSG00000040511	Pvr	0.338322	0.0497015
ENSMUSG00000030583	Sipa1l3	0.190133	0.0499248
ENSMUSG00000045215	Asxl3	-0.178847	0.0500443
ENSMUSG00000036377	C530008M17Rik	-0.168359	0.0501684
ENSMUSG00000036295	Lrrn3	0.222457	0.0501743
ENSMUSG00000003746	Man1a	-0.34887	0.0506101
ENSMUSG00000029211	Gabra4	-0.167472	0.0506101
ENSMUSG00000067786	Nnat	0.363742	0.0506101
ENSMUSG00000009681	Bcr	0.174724	0.0507428
ENSMUSG00000026748	Plxdc2	-0.175976	0.0507428
ENSMUSG00000047126	Cltc	0.159221	0.0507428
ENSMUSG00000039208	Metrnl	0.405166	0.0507867
ENSMUSG00000020275	Rel	0.379071	0.0508163
ENSMUSG00000033400	Agl	-0.30272	0.0508325
ENSMUSG00000050428	Fbxo46	0.345403	0.0510224
ENSMUSG00000013419	Zfp651	0.279788	0.0511919
ENSMUSG00000053414	Hunk	-0.411396	0.0512197
ENSMUSG00000004677	Myo9b	0.156911	0.0516677
ENSMUSG00000001663	Gstt1	-0.413058	0.0520984
ENSMUSG00000000560	Gabra2	-0.169228	0.0521718
ENSMUSG00000018965	Ywhah	0.255712	0.0521718
ENSMUSG00000004031	Brinp2	0.176136	0.0523021
ENSMUSG00000000552	Zfp385a	0.222166	0.0523169
ENSMUSG00000048967	Yjefn3	0.372045	0.0524757
ENSMUSG00000038602	Slc35f1	-0.116911	0.0525698
ENSMUSG00000020358	Hnrnpab	0.344723	0.0525803
ENSMUSG00000044081	Zfp85os	-0.392044	0.0529735
ENSMUSG00000024101	Washc1	-0.341632	0.0530996
ENSMUSG00000029449	Rhof	0.326982	0.0532515
ENSMUSG00000031485	Plpbp	0.255457	0.0533597
ENSMUSG00000078838	Gm17382	-0.364525	0.0536313
ENSMUSG00000023927	Satb1	0.182836	0.0538385
ENSMUSG00000028890	Mtf1	0.264243	0.0540643
ENSMUSG00000037989	Wnk2	0.157152	0.0541141
ENSMUSG00000051853	Arf3	0.196181	0.0543944
ENSMUSG00000051510	Mafg	0.240468	0.054775
ENSMUSG00000000282	Mnt	0.296663	0.0551
ENSMUSG00000032258	Lca5	-0.255319	0.0551
ENSMUSG00000037348	Paqr7	0.339715	0.0551
ENSMUSG00000060862	Zbtb40	0.254899	0.0551796
ENSMUSG00000086275	1700121C08Rik	-0.378464	0.0551796
ENSMUSG00000031749	St3gal2	0.239526	0.0553244
ENSMUSG00000033940	Brk1	0.253618	0.0554056
ENSMUSG00000025558	Dock9	0.134084	0.0556817
ENSMUSG00000032624	Eml4	0.148234	0.0556817
ENSMUSG00000001036	Epn2	0.162942	0.0559087
ENSMUSG00000045912	C2cd4c	0.392802	0.0560537
ENSMUSG00000044847	Lsm11	0.380442	0.0561217
ENSMUSG00000004360	9330159F19Rik	0.239544	0.0561922
ENSMUSG00000024511	Rab27b	-0.18411	0.0562439
ENSMUSG00000041762	Gpr155	-0.23667	0.0562439
ENSMUSG00000034187	Nsf	0.133988	0.0563499
ENSMUSG00000042810	Krba1	-0.196175	0.0564115
ENSMUSG00000052581	Lrrtm4	-0.128657	0.0564396
ENSMUSG00000061013	Mkx	-0.298778	0.0564396
ENSMUSG00000021951	Eef1akmt1	0.341028	0.0566185
ENSMUSG00000030126	Tmcc1	0.123238	0.0566708
ENSMUSG00000051343	Rab11fip5	0.231956	0.0567259
ENSMUSG00000097027	Gm26559	-0.411732	0.0567332
ENSMUSG00000026988	Wdsub1	-0.339475	0.0570609
ENSMUSG00000068742	Cry2	0.184281	0.0570609
ENSMUSG00000079038	D130040H23Rik	-0.209893	0.0570609
ENSMUSG00000039546	Ajap1	0.203566	0.0572617
ENSMUSG00000062373	Tmem65	-0.233871	0.0572617
ENSMUSG00000023923	Tbc1d5	-0.131941	0.0573322
ENSMUSG00000039579	Grin3a	-0.188299	0.0574213
ENSMUSG00000038077	Kcna6	0.188515	0.0574897
ENSMUSG00000042079	Hnrnpf	0.249814	0.0574897
ENSMUSG00000044098	Rsbn1	0.197337	0.0574897
ENSMUSG00000028441	1110017D15Rik	0.387562	0.0575199
ENSMUSG00000001039	B9d1	-0.321191	0.0578179
ENSMUSG00000041297	Cdk13	0.154458	0.0578179
ENSMUSG00000032011	Thy1	0.213776	0.0578568
ENSMUSG00000019256	Ahr	-0.301136	0.0582121
ENSMUSG00000028793	Rnf19b	0.27612	0.0583151
ENSMUSG00000022360	Atad2	-0.338985	0.0586278
ENSMUSG00000025188	Hps1	-0.302997	0.0586278
ENSMUSG00000025422	Agap2	0.161321	0.0586278
ENSMUSG00000003348	Mob3a	0.386763	0.0586773
ENSMUSG00000021264	Yy1	0.233723	0.0587806
ENSMUSG00000031822	Gse1	0.279445	0.0587806
ENSMUSG00000033615	Cplx1	0.201828	0.0587806
ENSMUSG00000038970	Lmtk2	-0.141959	0.0587928
ENSMUSG00000022180	Slc7a8	0.161102	0.0588486
ENSMUSG00000032323	Cyp11a1	0.362903	0.0588673
ENSMUSG00000028080	Lrba	-0.130116	0.0588805
ENSMUSG00000053025	Sv2b	0.123988	0.0588805
ENSMUSG00000037990	Sh3rf3	0.124099	0.0589129
ENSMUSG00000045083	Lingo2	-0.11765	0.0589129
ENSMUSG00000035840	Lysmd3	0.370432	0.0589905
ENSMUSG00000045349	Sh2d5	0.241327	0.0589905
ENSMUSG00000039458	Mtmr12	0.160307	0.0590148
ENSMUSG00000045210	Vcpip1	0.256689	0.0590148
ENSMUSG00000019790	Stxbp5	-0.127629	0.0590662
ENSMUSG00000040548	Tex2	0.192993	0.0590855
ENSMUSG00000021314	Amph	0.143393	0.0591739
ENSMUSG00000026883	Dab2ip	0.167983	0.0597548
ENSMUSG00000026360	Rgs2	0.398541	0.0597768
ENSMUSG00000050379	Sept6	-0.229506	0.0597768
ENSMUSG00000020374	Rasgef1c	-0.220516	0.0598493
ENSMUSG00000054855	Rnd1	0.399475	0.0599115
ENSMUSG00000062127	Cttnbp2nl	0.2616	0.0599115
ENSMUSG00000019873	Reep3	0.201766	0.0603546
ENSMUSG00000023169	Slc38a1	0.178342	0.0603546
ENSMUSG00000027893	Ahcyl1	0.169941	0.0603546
ENSMUSG00000034902	Pip5k1c	0.181992	0.0603546
ENSMUSG00000031558	Slit2	-0.17505	0.0604755
ENSMUSG00000057101	Zfp180	0.267119	0.0607251
ENSMUSG00000039781	Cep131	-0.252292	0.0611067
ENSMUSG00000027221	Chst1	0.212055	0.0611774
ENSMUSG00000042675	Ypel3	0.312374	0.0612038
ENSMUSG00000040586	Ofd1	-0.28141	0.061334
ENSMUSG00000000184	Ccnd2	0.366202	0.0613727
ENSMUSG00000025318	Jph3	0.177738	0.0613727
ENSMUSG00000021785	Ngly1	-0.233739	0.061431
ENSMUSG00000025020	Slit1	0.167708	0.061431
ENSMUSG00000057914	Cacnb2	-0.154647	0.061431
ENSMUSG00000017493	Igfbp4	0.318242	0.0614729
ENSMUSG00000039058	Ak5	0.142303	0.0614729
ENSMUSG00000063446	Plppr1	-0.186618	0.061835
ENSMUSG00000021010	Npas3	-0.117724	0.0622852
ENSMUSG00000039405	Prss23	0.370301	0.0622852
ENSMUSG00000035891	Cerk	0.224956	0.0623587
ENSMUSG00000045991	Onecut2	0.273877	0.0625133
ENSMUSG00000024639	Gnaq	0.136707	0.0625324
ENSMUSG00000109511	Nup62	0.331033	0.0626956
ENSMUSG00000032840	2410131K14Rik	0.312605	0.0627391
ENSMUSG00000020287	Mpg	-0.39702	0.0627631
ENSMUSG00000052298	Cdc42se2	-0.185704	0.0628196
ENSMUSG00000028630	Dyrk2	0.262806	0.0630984
ENSMUSG00000028292	Rars2	-0.20487	0.0636007
ENSMUSG00000041977	Arhgef11	0.148018	0.0636007
ENSMUSG00000078923	Ube2v1	0.263352	0.0638147
ENSMUSG00000030307	Slc6a11	-0.240883	0.0642029
ENSMUSG00000041351	Rap1gap	0.201073	0.0642029
ENSMUSG00000023951	Vegfa	0.280887	0.0643164
ENSMUSG00000045658	Pid1	0.154324	0.0643164
ENSMUSG00000073427	Gm4924	-0.206821	0.0643164
ENSMUSG00000074749	Kiz	-0.237825	0.0644381
ENSMUSG00000035226	Rims4	0.222214	0.0644466
ENSMUSG00000021277	Traf3	0.200583	0.0645654
ENSMUSG00000005871	Apc	-0.117743	0.0648386
ENSMUSG00000051335	Gfod1	0.318602	0.0648765
ENSMUSG00000043671	Dpy19l3	0.236679	0.0649135
ENSMUSG00000000826	Dnajc5	0.197577	0.0649148
ENSMUSG00000020658	Efr3b	0.150819	0.0654865
ENSMUSG00000068205	Macrod2	-0.102975	0.0655696
ENSMUSG00000056069	Otulinl	0.26549	0.0656635
ENSMUSG00000003778	Brd8	-0.22609	0.065748
ENSMUSG00000073792	Alg6	-0.295876	0.0661091
ENSMUSG00000028857	Tmem222	0.282153	0.0664541
ENSMUSG00000028773	Fabp3	0.354562	0.066469
ENSMUSG00000064293	Cntn4	-0.138767	0.0666072
ENSMUSG00000073889	Il11ra1	0.292263	0.0666284
ENSMUSG00000092368	A930015D03Rik	0.183619	0.0666284
ENSMUSG00000074575	Kcng1	0.329842	0.0671139
ENSMUSG00000034449	Dhrs11	0.387855	0.0674077
ENSMUSG00000085379	2310058D17Rik	0.358975	0.0674189
ENSMUSG00000027419	Pcsk2	-0.145084	0.0677267
ENSMUSG00000054008	Ndst1	0.230267	0.0679709
ENSMUSG00000022867	Usp25	-0.168963	0.0681149
ENSMUSG00000058799	Nap1l1	0.15881	0.0682435
ENSMUSG00000024091	Vapa	0.198011	0.0683723
ENSMUSG00000033983	Coil	-0.339093	0.0684751
ENSMUSG00000038860	Garnl3	0.154287	0.0684751
ENSMUSG00000029098	Acox3	-0.300901	0.068718
ENSMUSG00000053399	Adamts18	-0.248626	0.0687296
ENSMUSG00000048701	Ccdc6	0.184876	0.0689517
ENSMUSG00000101970	1810026B05Rik	0.240984	0.0689522
ENSMUSG00000021096	Ppm1a	0.191052	0.0691286
ENSMUSG00000039163	Cmc1	-0.275261	0.0691286
ENSMUSG00000041642	Kif21b	0.176161	0.0691286
ENSMUSG00000070564	Ntn5	0.380145	0.0691286
ENSMUSG00000040174	Alkbh3	-0.306017	0.069148
ENSMUSG00000069769	Msi2	0.13521	0.0696392
ENSMUSG00000032409	Atr	-0.20961	0.069677
ENSMUSG00000032527	Pccb	-0.280279	0.0699442
ENSMUSG00000036815	Dpp10	-0.101431	0.0701799
ENSMUSG00000022472	Desi1	0.221238	0.0704612
ENSMUSG00000025189	Cnnm1	0.156298	0.0704612
ENSMUSG00000051495	Irf2bp2	0.367895	0.0704612
ENSMUSG00000079111	Kdelr2	0.328567	0.0704612
ENSMUSG00000025980	Hspd1	0.323726	0.0705568
ENSMUSG00000097007	4930432B10Rik	-0.329963	0.0705568
ENSMUSG00000015605	Srf	0.317349	0.0706733
ENSMUSG00000021301	Hecw1	0.15434	0.0710256
ENSMUSG00000079467	Gm14966	-0.323635	0.0710256
ENSMUSG00000018209	Stk4	0.203163	0.0711592
ENSMUSG00000084946	Dlx1as	0.288237	0.0711592
ENSMUSG00000024597	Slc12a2	-0.211826	0.0715711
ENSMUSG00000000127	Fer	-0.126522	0.0719567
ENSMUSG00000031174	Rpgr	-0.187547	0.0719567
ENSMUSG00000040495	Chrm4	0.374344	0.0720282
ENSMUSG00000039197	Adk	-0.134906	0.0720912
ENSMUSG00000053510	Nrd1	0.143311	0.0723722
ENSMUSG00000052105	Mtcl1	0.139949	0.0724399
ENSMUSG00000002617	Zfp40	-0.21199	0.07283
ENSMUSG00000033955	Tnks1bp1	0.17852	0.07283
ENSMUSG00000054034	Tceal5	0.362112	0.07283
ENSMUSG00000113960	4933412O06Rik	-0.268562	0.07283
ENSMUSG00000047368	Abhd17b	0.248714	0.0735351
ENSMUSG00000060679	Mrps9	-0.177645	0.0735351
ENSMUSG00000040276	Pacsin1	0.145193	0.0737851
ENSMUSG00000026687	Aldh9a1	-0.378362	0.0742048
ENSMUSG00000033910	Gucy1a1	-0.252016	0.0742785
ENSMUSG00000058624	Gda	-0.305064	0.0743406
ENSMUSG00000034488	Edil3	-0.149024	0.0743956
ENSMUSG00000040653	Ppp1r14c	-0.177631	0.0743956
ENSMUSG00000042213	Zfand4	-0.232106	0.0744184
ENSMUSG00000053553	3110082I17Rik	0.161687	0.0745497
ENSMUSG00000038305	Spats2l	-0.166018	0.0749365
ENSMUSG00000042625	Safb2	0.158598	0.0749424
ENSMUSG00000086363	A330102I10Rik	-0.19554	0.0749424
ENSMUSG00000036752	Tubb4b	0.387515	0.0750026
ENSMUSG00000024036	Slc37a1	-0.317166	0.0750901
ENSMUSG00000037703	Lzts3	0.200026	0.0750901
ENSMUSG00000038976	Ppp1r9b	0.218696	0.0750901
ENSMUSG00000042408	Zmym6	-0.192558	0.0750901
ENSMUSG00000056952	Tatdn2	0.262934	0.0750901
ENSMUSG00000029394	Cdk2ap1	0.319106	0.0753292
ENSMUSG00000030850	Ate1	-0.128932	0.075357
ENSMUSG00000046722	Cdc42se1	0.361745	0.075357
ENSMUSG00000033377	Palmd	-0.240482	0.0760483
ENSMUSG00000029420	Rimbp2	0.122257	0.0763206
ENSMUSG00000014232	Cluap1	-0.205124	0.0765441
ENSMUSG00000031748	Gnao1	0.130264	0.0765441
ENSMUSG00000000787	Ddx3x	0.252023	0.0767895
ENSMUSG00000062519	Zfp398	0.18208	0.0768444
ENSMUSG00000032423	Syncrip	0.22308	0.0768702
ENSMUSG00000005893	Nr2c2	-0.160966	0.0771845
ENSMUSG00000029838	Ptn	-0.190082	0.0771845
ENSMUSG00000022526	Zfp251	0.268113	0.0772435
ENSMUSG00000089832	Shkbp1	0.299854	0.0773093
ENSMUSG00000025423	Pias2	0.136061	0.0773463
ENSMUSG00000030380	Mzf1	-0.319386	0.0773463
ENSMUSG00000060961	Slc4a4	-0.205092	0.0773463
ENSMUSG00000026141	Col19a1	-0.158451	0.0778815
ENSMUSG00000039601	Rcan2	-0.154872	0.0778837
ENSMUSG00000049939	Lrrc4	0.170037	0.0778837
ENSMUSG00000025171	Ubtd1	0.287284	0.0782014
ENSMUSG00000074656	Eif2s2	0.283429	0.0783
ENSMUSG00000034621	Gpatch8	0.126718	0.0785555
ENSMUSG00000027011	Ube2e3	-0.207993	0.0785914
ENSMUSG00000041037	Irgq	0.3332	0.0786182
ENSMUSG00000001576	Ergic1	0.156293	0.0789124
ENSMUSG00000028476	Reck	-0.226122	0.0789814
ENSMUSG00000024647	Cbln2	0.329024	0.079549
ENSMUSG00000049119	Fam110b	-0.140167	0.079549
ENSMUSG00000020283	Pex13	0.258964	0.0797979
ENSMUSG00000028923	Necap2	0.286306	0.0802068
ENSMUSG00000052387	Trpm3	0.137337	0.0803779
ENSMUSG00000035372	1810055G02Rik	0.291301	0.0804344
ENSMUSG00000037196	Pacrg	-0.142652	0.08063
ENSMUSG00000032741	Tpcn1	0.236456	0.0807521
ENSMUSG00000042406	Atf4	0.340535	0.0807521
ENSMUSG00000026495	Efcab2	-0.281817	0.0808217
ENSMUSG00000040339	Fam102b	-0.293773	0.081443
ENSMUSG00000047888	Tnrc6b	-0.112635	0.0818033
ENSMUSG00000043004	Gng2	0.164774	0.082389
ENSMUSG00000020375	Rufy1	-0.204841	0.0826148
ENSMUSG00000029757	Dync1i1	-0.111337	0.0826889
ENSMUSG00000005686	Ampd3	-0.255503	0.0827867
ENSMUSG00000032024	Clmp	0.188743	0.0828237
ENSMUSG00000030047	Arhgap25	0.337463	0.0830427
ENSMUSG00000085776	5430402O13Rik	-0.332918	0.0831375
ENSMUSG00000025730	Rab40c	0.190041	0.0832213
ENSMUSG00000042116	Vwa1	0.378977	0.0833975
ENSMUSG00000056050	Mia3	0.163939	0.0833975
ENSMUSG00000045896	Paip2b	0.280769	0.0840915
ENSMUSG00000036934	4921524J17Rik	0.333813	0.0841339
ENSMUSG00000024172	St6gal2	-0.149732	0.0845843
ENSMUSG00000023452	Pisd	0.206229	0.0846618
ENSMUSG00000031841	Cdh13	-0.165622	0.0846618
ENSMUSG00000004056	Akt2	0.200717	0.0847024
ENSMUSG00000017314	Mpp2	0.197691	0.0850824
ENSMUSG00000003752	Itpkc	0.321654	0.0852287
ENSMUSG00000041236	Vps41	-0.13776	0.0857971
ENSMUSG00000066278	Vps37b	0.20584	0.0860895
ENSMUSG00000019889	Ptprk	-0.134431	0.0863028
ENSMUSG00000054944	5330416C01Rik	0.313255	0.0863028
ENSMUSG00000021552	Gkap1	-0.266289	0.08635
ENSMUSG00000037366	Pafah2	-0.361924	0.08635
ENSMUSG00000098202	B830012L14Rik	0.220136	0.08635
ENSMUSG00000030592	Ryr1	-0.199242	0.0867557
ENSMUSG00000031641	Cbr4	-0.36624	0.0869757
ENSMUSG00000028133	Rwdd3	-0.361556	0.0870765
ENSMUSG00000035125	Gcfc2	-0.273318	0.0873381
ENSMUSG00000024002	Brd4	0.135046	0.0873628
ENSMUSG00000046378	Asphd1	0.369215	0.0875206
ENSMUSG00000039270	Megf9	-0.159615	0.0876475
ENSMUSG00000009739	Pou6f1	0.185947	0.0878265
ENSMUSG00000020381	Mrnip	-0.298296	0.0878265
ENSMUSG00000039037	St6galnac5	0.159178	0.0883929
ENSMUSG00000116360	9430014N10Rik	-0.366904	0.0885666
ENSMUSG00000108030	9530062K07Rik	-0.365143	0.0885838
ENSMUSG00000005774	Rfx5	-0.31935	0.0886128
ENSMUSG00000073274	Gm14636	-0.301261	0.0887206
ENSMUSG00000056268	Dennd1b	-0.140927	0.0888064
ENSMUSG00000053693	Mast1	0.169543	0.0889208
ENSMUSG00000005873	Reep5	0.208482	0.0889673
ENSMUSG00000030057	Cnbp	0.266237	0.0898287
ENSMUSG00000064210	Ano6	-0.145049	0.0899374
ENSMUSG00000024019	Cmtr1	-0.165949	0.090121
ENSMUSG00000025137	Pcyt2	0.262604	0.0901635
ENSMUSG00000014980	Tsen15	-0.272018	0.09024
ENSMUSG00000030861	Acadsb	-0.199143	0.0905366
ENSMUSG00000055010	A830031A19Rik	-0.289569	0.0907846
ENSMUSG00000087159	Gm15246	-0.290999	0.0908392
ENSMUSG00000043154	Ppp2r3a	-0.164739	0.0909339
ENSMUSG00000044072	Eml6	-0.108081	0.0909561
ENSMUSG00000037369	Kdm6a	-0.185921	0.0911775
ENSMUSG00000055430	Nap1l5	0.302013	0.0911775
ENSMUSG00000057572	Zbtb8os	-0.281304	0.0911775
ENSMUSG00000037826	Ppm1k	-0.243273	0.0912846
ENSMUSG00000050390	C77080	0.26973	0.091418
ENSMUSG00000002963	Pnkp	0.302738	0.0917354
ENSMUSG00000071855	Ccdc112	-0.248657	0.091868
ENSMUSG00000031701	Dnaja2	0.226643	0.0920029
ENSMUSG00000038619	Ensa	0.217018	0.0920029
ENSMUSG00000048215	A630023P12Rik	0.367428	0.0920029
ENSMUSG00000029136	Rbks	-0.249779	0.0921882
ENSMUSG00000034075	Zdhhc5	0.236047	0.0926038
ENSMUSG00000028937	Acot7	0.190273	0.0928561
ENSMUSG00000003345	Csnk1g2	0.23482	0.0930576
ENSMUSG00000016664	Pacsin2	0.215009	0.0932026
ENSMUSG00000024883	Rin1	0.254077	0.0932026
ENSMUSG00000021023	Prorp	-0.280338	0.0934963
ENSMUSG00000060530	A930017M01Rik	-0.167548	0.0936521
ENSMUSG00000020289	Nprl3	-0.2342	0.0936966
ENSMUSG00000030854	Ptpn5	0.147568	0.0936966
ENSMUSG00000028134	Ptbp2	-0.175179	0.0937133
ENSMUSG00000022415	Syngr1	0.153766	0.0939181
ENSMUSG00000016528	Mapkapk2	0.226252	0.0941198
ENSMUSG00000022324	Matn2	-0.210431	0.0942149
ENSMUSG00000056429	Tgoln1	0.27747	0.0943049
ENSMUSG00000078515	Ddi2	0.171255	0.0943314
ENSMUSG00000040751	Lat2	0.351943	0.0943822
ENSMUSG00000001632	Brpf1	0.250657	0.0945058
ENSMUSG00000000126	Wnt9a	-0.260635	0.0946015
ENSMUSG00000056073	Grik2	-0.111391	0.0946015
ENSMUSG00000070822	Zscan18	-0.231808	0.0946015
ENSMUSG00000029452	Tmem116	-0.266512	0.0946511
ENSMUSG00000039536	Stau1	0.196432	0.0947906
ENSMUSG00000037890	Wdr19	-0.212366	0.0948993
ENSMUSG00000068373	D430041D05Rik	0.128256	0.0948993
ENSMUSG00000028949	Smarcd3	-0.177556	0.0949848
ENSMUSG00000019726	Lyst	0.151076	0.095335
ENSMUSG00000079681	Zglp1	0.341892	0.095335
ENSMUSG00000007021	Syngr3	0.304758	0.0956767
ENSMUSG00000071659	Hnrnpul2	0.228059	0.0958162
ENSMUSG00000027525	Phactr3	-0.129445	0.0960005
ENSMUSG00000030376	Slc8a2	0.133873	0.0960005
ENSMUSG00000028645	Slc2a1	0.306869	0.0967219
ENSMUSG00000024897	Apba1	0.114553	0.0970684
ENSMUSG00000026643	Nmt2	0.166717	0.0972743
ENSMUSG00000063972	Nr6a1	0.152838	0.0973936
ENSMUSG00000015942	Gtf2ird2	-0.238826	0.0976138
ENSMUSG00000014496	Ankrd28	-0.144249	0.0978582
ENSMUSG00000040133	Gpr176	-0.206309	0.0979382
ENSMUSG00000021360	Gcnt2	0.247211	0.097966
ENSMUSG00000022992	Kansl2	0.225343	0.097966
ENSMUSG00000039210	Gpatch2	-0.164413	0.097966
ENSMUSG00000048732	Klhl11	0.276446	0.097966
ENSMUSG00000086022	Rad51ap2	-0.315303	0.097966
ENSMUSG00000059316	Slc27a4	0.228366	0.0981036
ENSMUSG00000030519	Apba2	0.121209	0.0983562
ENSMUSG00000020076	Ddx50	0.164235	0.0984721
ENSMUSG00000051166	Eml5	0.118635	0.0984738
ENSMUSG00000038705	Gmeb2	0.23512	0.0986971
ENSMUSG00000097466	D430036J16Rik	-0.359209	0.0986971
ENSMUSG00000040782	Cop1	0.152424	0.0988285
ENSMUSG00000048814	Lonrf2	0.145872	0.0989849
ENSMUSG00000038323	1700066M21Rik	0.360906	0.0990412
ENSMUSG00000105218	Gm38413	-0.244143	0.0992015
ENSMUSG00000047658	Gal3st3	0.284413	0.0992225
ENSMUSG00000097497	Gm26652	-0.228212	0.0992225
ENSMUSG00000107815	Gm44257	0.264881	0.0992754
ENSMUSG00000025370	Cdh9	-0.284918	0.099572
ENSMUSG00000036918	Ttc7	0.196696	0.0999382
ENSMUSG00000050069	Grem2	-0.269063	0.100535
ENSMUSG00000061731	Ext1	0.11757	0.100559
ENSMUSG00000031715	Smarca5	0.209001	0.100681
ENSMUSG00000073514	Dok6	-0.122426	0.100681
ENSMUSG00000035342	Lzts2	0.291141	0.100808
ENSMUSG00000033033	Calhm2	0.299098	0.101009
ENSMUSG00000026223	Itm2c	0.184756	0.101148
ENSMUSG00000028804	Csmd2	0.115386	0.101148
ENSMUSG00000004415	Col26a1	-0.208909	0.101172
ENSMUSG00000028882	Ppp1r8	0.284235	0.101401
ENSMUSG00000000976	Heatr6	-0.226227	0.101698
ENSMUSG00000048264	Dip2c	0.115082	0.101853
ENSMUSG00000029413	Naaa	-0.355341	0.102065
ENSMUSG00000052560	Cpne8	-0.187383	0.102065
ENSMUSG00000064302	Clasp1	-0.117262	0.102249
ENSMUSG00000031732	Phlpp2	-0.162834	0.102515
ENSMUSG00000022456	Sept3	0.153466	0.102515
ENSMUSG00000028456	Unc13b	-0.123027	0.102515
ENSMUSG00000015165	Hnrnpl	0.153437	0.102545
ENSMUSG00000039782	Cpeb2	-0.169715	0.103405
ENSMUSG00000014554	Dguok	-0.259766	0.103448
ENSMUSG00000097494	4933406C10Rik	-0.312499	0.103469
ENSMUSG00000070866	Zfp804a	-0.160658	0.103476
ENSMUSG00000041025	Iffo2	0.247241	0.103897
ENSMUSG00000010660	Plcd1	0.280432	0.103939
ENSMUSG00000034377	Tulp4	0.13589	0.104171
ENSMUSG00000004151	Etv1	-0.349539	0.104175
ENSMUSG00000053641	Dennd4a	-0.153212	0.104188
ENSMUSG00000001175	Calm1	0.19357	0.104212
ENSMUSG00000048486	Fitm2	0.347244	0.1045
ENSMUSG00000022840	Adcy5	0.155501	0.105314
ENSMUSG00000022514	Il1rap	-0.132007	0.105758
ENSMUSG00000033430	Terf2ip	0.332795	0.105758
ENSMUSG00000053825	Ppfia2	-0.113821	0.106098
ENSMUSG00000030530	Furin	0.288468	0.106789
ENSMUSG00000039278	Pcsk1n	-0.274505	0.107583
ENSMUSG00000020181	Nav3	-0.106339	0.107663
ENSMUSG00000013275	Slc41a1	0.308365	0.107725
ENSMUSG00000037573	Tob1	0.326966	0.107725
ENSMUSG00000006456	Rbm14	0.216411	0.108013
ENSMUSG00000037234	Hook3	0.128255	0.108013
ENSMUSG00000056342	Usp34	0.107972	0.108087
ENSMUSG00000044337	Ackr3	0.361211	0.108504
ENSMUSG00000030872	Gga2	0.197881	0.108754
ENSMUSG00000025037	Maoa	-0.27397	0.108836
ENSMUSG00000000142	Axin2	0.204034	0.108932
ENSMUSG00000018387	Shroom1	-0.359486	0.108932
ENSMUSG00000027829	Ccnl1	0.207487	0.108932
ENSMUSG00000033885	Pxk	0.170516	0.108932
ENSMUSG00000034947	Tmem106a	0.341904	0.108932
ENSMUSG00000041571	Selenow	0.282774	0.108932
ENSMUSG00000078816	Prkcg	0.187229	0.108932
ENSMUSG00000097182	A830009L08Rik	-0.337059	0.108932
ENSMUSG00000040712	Camta2	0.170059	0.109049
ENSMUSG00000023952	Gtpbp2	0.217382	0.109175
ENSMUSG00000026018	Ica1l	-0.182304	0.109175
ENSMUSG00000042757	Tmem108	0.133098	0.109175
ENSMUSG00000021420	Fars2	-0.115988	0.109545
ENSMUSG00000026872	Zeb2	-0.136919	0.109905
ENSMUSG00000020805	Slc13a5	-0.342423	0.109993
ENSMUSG00000021476	Habp4	0.183199	0.109993
ENSMUSG00000027457	Snph	0.128918	0.109993
ENSMUSG00000086539	Gm16759	-0.204365	0.109993
ENSMUSG00000085054	Gm15834	-0.345514	0.110135
ENSMUSG00000006024	Napa	0.19556	0.110162
ENSMUSG00000034218	Atm	-0.198326	0.110533
ENSMUSG00000039960	Rhou	0.297662	0.110747
ENSMUSG00000006731	B4galnt1	0.221365	0.11083
ENSMUSG00000046182	Gsg1l	0.167539	0.110841
ENSMUSG00000047976	Kcna1	0.231458	0.110911
ENSMUSG00000032599	Ip6k2	0.19145	0.111207
ENSMUSG00000022372	Sla	0.289298	0.111536
ENSMUSG00000033342	Plppr5	0.139832	0.111754
ENSMUSG00000040009	Gnaz	0.166739	0.111798
ENSMUSG00000079484	Phyhd1	0.211189	0.111798
ENSMUSG00000029337	Fgf5	0.33465	0.112247
ENSMUSG00000051674	Dcun1d4	-0.153362	0.112507
ENSMUSG00000031010	Usp9x	0.140771	0.112636
ENSMUSG00000052551	Adarb2	-0.12274	0.112636
ENSMUSG00000055436	Srsf11	-0.144579	0.112636
ENSMUSG00000059248	Sept9	0.277953	0.112966
ENSMUSG00000027849	Syt6	0.30158	0.113804
ENSMUSG00000027247	Arhgap1	0.212431	0.113806
ENSMUSG00000034807	Colgalt1	-0.241546	0.113806
ENSMUSG00000037933	Bicd2	0.211357	0.113806
ENSMUSG00000061576	Dpp6	-0.108803	0.113806
ENSMUSG00000021134	Srsf5	0.167161	0.113872
ENSMUSG00000054823	Nsd3	0.118903	0.114033
ENSMUSG00000028788	Ptp4a2	0.213155	0.11431
ENSMUSG00000038425	Poli	-0.333027	0.114506
ENSMUSG00000040035	Disp2	0.163583	0.11458
ENSMUSG00000038683	Pak1ip1	0.315467	0.114672
ENSMUSG00000023456	Tpi1	0.336859	0.114732
ENSMUSG00000019302	Atp6v0a1	0.111594	0.114965
ENSMUSG00000027030	Stk39	-0.112032	0.114965
ENSMUSG00000016382	Pls3	-0.179674	0.115148
ENSMUSG00000030695	Aldoa	0.261432	0.115234
ENSMUSG00000039463	Slc9a8	-0.180462	0.115342
ENSMUSG00000028184	Adgrl2	0.124236	0.11583
ENSMUSG00000034563	Ccpg1	0.151054	0.116318
ENSMUSG00000019082	Slc25a22	0.274447	0.116544
ENSMUSG00000030084	Plxna1	0.165896	0.116544
ENSMUSG00000092448	Gm20387	-0.356501	0.116544
ENSMUSG00000037624	Kcnk2	-0.206971	0.116697
ENSMUSG00000109224	Tmem147os	-0.3349	0.116697
ENSMUSG00000031503	Col4a2	0.151974	0.117038
ENSMUSG00000037876	Jmjd1c	0.125073	0.117038
ENSMUSG00000016493	Cd46	-0.178117	0.117061
ENSMUSG00000102049		0.17946	0.117381
ENSMUSG00000030505	Prmt3	-0.172252	0.117439
ENSMUSG00000021852	Slc35f4	-0.131028	0.117541
ENSMUSG00000043284	Tmem11	0.301386	0.117579
ENSMUSG00000052833	Sae1	0.186915	0.117695
ENSMUSG00000002109	Ddb2	-0.231118	0.117822
ENSMUSG00000072640	Lyrm9	-0.271442	0.118417
ENSMUSG00000116610	Gm49678	-0.148865	0.118724
ENSMUSG00000070282	3000002C10Rik	-0.350818	0.118809
ENSMUSG00000038286	Bphl	-0.213023	0.118856
ENSMUSG00000032497	Lrrfip2	-0.144351	0.118901
ENSMUSG00000026478	Lamc1	0.181378	0.119032
ENSMUSG00000032087	Dscaml1	0.237428	0.119182
ENSMUSG00000018572	Phf23	0.346224	0.119376
ENSMUSG00000019647	Sema6a	-0.185436	0.11941
ENSMUSG00000075318	Scn2a	-0.11228	0.11941
ENSMUSG00000021556	Golm1	0.292808	0.119829
ENSMUSG00000037253	Mex3c	0.265988	0.119829
ENSMUSG00000036879	Phkb	-0.16372	0.119974
ENSMUSG00000020661	Dnmt3a	0.139647	0.120338
ENSMUSG00000023017	Asic1	0.191468	0.120338
ENSMUSG00000050965	Prkca	0.12256	0.120806
ENSMUSG00000030688	Stard10	0.252938	0.120852
ENSMUSG00000033960	Jcad	0.195964	0.120852
ENSMUSG00000034453	Polr3b	-0.206263	0.120852
ENSMUSG00000036155	Mgat5	0.123636	0.120938
ENSMUSG00000032290	Ptpn9	0.173273	0.121485
ENSMUSG00000022010	Tsc22d1	0.118528	0.121778
ENSMUSG00000002012	Pnck	-0.330103	0.121868
ENSMUSG00000052155	Acvr2a	-0.155394	0.122157
ENSMUSG00000021752	Kctd6	0.27023	0.122291
ENSMUSG00000031012	Cask	-0.123826	0.122326
ENSMUSG00000020064	Herc4	-0.144139	0.12244
ENSMUSG00000020728	Cep112	-0.120746	0.12244
ENSMUSG00000029001	Fbxo44	0.255175	0.12244
ENSMUSG00000030101	Sumf1	-0.191686	0.12244
ENSMUSG00000093661	Eif4e3	-0.167161	0.122696
ENSMUSG00000037126	Psd	0.192091	0.122768
ENSMUSG00000028639	Ybx1	0.180489	0.123213
ENSMUSG00000024135	Srbd1	-0.173647	0.123474
ENSMUSG00000008348	Ubc	0.35002	0.123614
ENSMUSG00000075478	Slitrk1	-0.176992	0.123841
ENSMUSG00000030536	Iqgap1	0.17155	0.124464
ENSMUSG00000027397	Slc20a1	0.154138	0.124817
ENSMUSG00000055675	Kbtbd11	0.23219	0.125218
ENSMUSG00000003131	Pafah1b2	0.217067	0.126014
ENSMUSG00000051113	Fam71e1	-0.362811	0.126142
ENSMUSG00000017740	Slc12a5	0.134437	0.126217
ENSMUSG00000039953	Clstn1	0.124679	0.126217
ENSMUSG00000053110	Yap1	-0.247312	0.126217
ENSMUSG00000090210	Itga10	0.339084	0.126291
ENSMUSG00000044600	Smim7	0.340882	0.126379
ENSMUSG00000020250	Txnrd1	0.222767	0.126507
ENSMUSG00000060733	Ipmk	0.225654	0.126507
ENSMUSG00000086914	Gm16124	-0.35656	0.126507
ENSMUSG00000001053	N4bp3	0.342048	0.12679
ENSMUSG00000032580	Rbm5	-0.121418	0.12679
ENSMUSG00000028096	Gpr89	-0.218639	0.126861
ENSMUSG00000031532	Saraf	0.229855	0.126861
ENSMUSG00000053333	Dis3l2	-0.121581	0.126861
ENSMUSG00000028648	Ndufs5	0.348744	0.126945
ENSMUSG00000039789	Zfp597	0.247413	0.127293
ENSMUSG00000000823	Zfp512b	-0.189551	0.127388
ENSMUSG00000038916	Soga3	0.13962	0.127388
ENSMUSG00000040479	Dgkz	0.136394	0.127388
ENSMUSG00000039470	Zdhhc2	-0.170449	0.127822
ENSMUSG00000003549	Ercc1	0.309733	0.127919
ENSMUSG00000002949	Timm44	-0.199482	0.128616
ENSMUSG00000072770	Acrbp	0.290362	0.128732
ENSMUSG00000020246	Hcfc2	0.188166	0.129157
ENSMUSG00000075463	4930594M22Rik	-0.25823	0.129157
ENSMUSG00000038205	Prkab2	0.214028	0.129544
ENSMUSG00000003134	Tbc1d8	-0.162838	0.129578
ENSMUSG00000087259	2610035D17Rik	0.17533	0.129578
ENSMUSG00000092492	B230208B08Rik	-0.314491	0.129606
ENSMUSG00000021877	Arf4	0.241334	0.129651
ENSMUSG00000037885	Stk35	0.212869	0.129749
ENSMUSG00000019804	Snx3	0.191712	0.129895
ENSMUSG00000044229	Nxpe4	-0.121704	0.129929
ENSMUSG00000030092	Cntn6	-0.180188	0.130203
ENSMUSG00000021684	Pde8b	-0.126531	0.130641
ENSMUSG00000078532	Nkain1	-0.275791	0.130643
ENSMUSG00000004642	Slbp	0.346045	0.130873
ENSMUSG00000025384	Faap100	0.312996	0.130885
ENSMUSG00000000247	Lhx2	0.256133	0.130908
ENSMUSG00000026888	Grb14	-0.188145	0.130908
ENSMUSG00000111474	Gm32926	-0.208493	0.130908
ENSMUSG00000046610	Oacyl	-0.302221	0.131211
ENSMUSG00000001642	Akr1b3	-0.336729	0.131559
ENSMUSG00000047649	Cd3eap	0.343849	0.131559
ENSMUSG00000020530	Ggnbp2	0.150171	0.132184
ENSMUSG00000016262	Sertad4	0.334399	0.132447
ENSMUSG00000030303	Far2	-0.164482	0.132447
ENSMUSG00000064145	Arih2	0.170775	0.132882
ENSMUSG00000035967	Ints6l	-0.159343	0.132982
ENSMUSG00000001552	Jup	0.308841	0.132991
ENSMUSG00000042807	Hecw2	-0.247406	0.133118
ENSMUSG00000030105	Arl8b	0.179245	0.133218
ENSMUSG00000018427	Ypel2	-0.158174	0.133415
ENSMUSG00000055717	Slain1	-0.159505	0.133676
ENSMUSG00000116305	Lncppara	0.142761	0.133676
ENSMUSG00000055691	Gja6	-0.315756	0.133717
ENSMUSG00000021978	Extl3	0.155089	0.133728
ENSMUSG00000030350	Prmt8	0.121191	0.133762
ENSMUSG00000051223	Bzw1	0.26947	0.133762
ENSMUSG00000109008	Gm44899	-0.236163	0.133774
ENSMUSG00000020167	Tcf3	-0.233424	0.134086
ENSMUSG00000015709	Arnt2	-0.104773	0.134134
ENSMUSG00000042529	Kcnj12	0.260055	0.134167
ENSMUSG00000052563	D930048N14Rik	0.328551	0.134479
ENSMUSG00000024873	Cnih2	0.272396	0.134673
ENSMUSG00000020752	Recql5	-0.202104	0.134865
ENSMUSG00000024238	Zeb1	0.122992	0.134865
ENSMUSG00000035329	Fbxo33	0.226558	0.134918
ENSMUSG00000061455	Stx17	-0.208152	0.135061
ENSMUSG00000023272	Creld2	0.325304	0.135068
ENSMUSG00000032046	Abhd12	0.137192	0.135292
ENSMUSG00000042105	Inpp5f	0.19335	0.135365
ENSMUSG00000021991	Cacna2d3	0.111195	0.135386
ENSMUSG00000053550	Shisa7	0.151601	0.135478
ENSMUSG00000092004	Gm17482	-0.139671	0.135478
ENSMUSG00000033066	Gas7	0.124124	0.135594
ENSMUSG00000019173	Rab5c	0.239861	0.135598
ENSMUSG00000066415	Msl2	0.199402	0.135598
ENSMUSG00000106644	Gm40331	-0.280732	0.135778
ENSMUSG00000040022	Rab11fip2	-0.171123	0.135841
ENSMUSG00000047428	Dlk2	0.251806	0.136106
ENSMUSG00000041649	Klf8	-0.185164	0.13661
ENSMUSG00000026384	Ptpn4	-0.141048	0.137084
ENSMUSG00000048385	Scrt1	0.272443	0.137128
ENSMUSG00000026587	Astn1	-0.0996805	0.13715
ENSMUSG00000032228	Tcf12	-0.122799	0.13715
ENSMUSG00000019188	H13	0.180188	0.137542
ENSMUSG00000021116	Eif2s1	0.273637	0.137691
ENSMUSG00000032181	Scg3	0.164913	0.137691
ENSMUSG00000030539	Sema4b	0.22922	0.137744
ENSMUSG00000039648	Kyat1	0.299817	0.137744
ENSMUSG00000087678	Gm14120	-0.343958	0.137748
ENSMUSG00000033111	3830406C13Rik	-0.258316	0.137875
ENSMUSG00000031382	Asb11	-0.331171	0.138653
ENSMUSG00000025856	Pdgfa	0.282055	0.138888
ENSMUSG00000014418	Hps5	0.194907	0.139145
ENSMUSG00000001855	Nup214	-0.160763	0.139414
ENSMUSG00000005469	Prkaca	0.185892	0.139463
ENSMUSG00000028226	Mmp16	-0.114546	0.139463
ENSMUSG00000030428	Ttyh1	0.136106	0.139463
ENSMUSG00000039634	Zfp189	0.319999	0.139463
ENSMUSG00000042015	Wdr41	-0.197677	0.139463
ENSMUSG00000042670	Immp1l	-0.206224	0.139463
ENSMUSG00000058997	Vwa8	-0.11772	0.139579
ENSMUSG00000024085	Man2a1	-0.149227	0.13991
ENSMUSG00000024969	Mark2	0.12506	0.13991
ENSMUSG00000020869	Lrrc59	0.29157	0.140369
ENSMUSG00000022773	Ypel1	-0.26974	0.140894
ENSMUSG00000031791	Tmem38a	0.169497	0.141176
ENSMUSG00000040451	Sgms1	0.133493	0.141176
ENSMUSG00000024136	Dnase1l2	0.324871	0.14126
ENSMUSG00000021203	Otub2	0.291387	0.141405
ENSMUSG00000051695	Pcbp1	0.3362	0.141713
ENSMUSG00000058897	Col25a1	-0.174673	0.141864
ENSMUSG00000049439	Cyp20a1	-0.278143	0.141955
ENSMUSG00000033444	Specc1l	-0.13577	0.142037
ENSMUSG00000044005	Gls2	0.20846	0.142037
ENSMUSG00000028337	Coro2a	0.182586	0.142047
ENSMUSG00000045813	Gm9801	-0.116941	0.142047
ENSMUSG00000114797	Gm49336	0.168971	0.142047
ENSMUSG00000007207	Stx1a	0.154361	0.142507
ENSMUSG00000020986	Sec23a	-0.18729	0.142507
ENSMUSG00000059974	Ntm	0.0915559	0.142825
ENSMUSG00000073700	Klhl21	0.323451	0.142891
ENSMUSG00000033931	Rbm34	0.270108	0.143221
ENSMUSG00000041840	Haus1	-0.34866	0.143221
ENSMUSG00000068747	Sort1	0.126511	0.14413
ENSMUSG00000001156	Mxd1	0.246381	0.144136
ENSMUSG00000010110	Stx5a	0.186908	0.144136
ENSMUSG00000079442	St6galnac4	0.283125	0.144136
ENSMUSG00000028277	Ube2j1	0.22785	0.144162
ENSMUSG00000025103	Btbd1	0.179019	0.144283
ENSMUSG00000024712	Rfk	0.34503	0.144649
ENSMUSG00000066551	Hmgb1	-0.174905	0.144656
ENSMUSG00000031284	Pak3	-0.100116	0.144685
ENSMUSG00000009013	Dynll1	0.29385	0.145166
ENSMUSG00000022426	Josd1	0.250978	0.146065
ENSMUSG00000002147	Stat6	0.319935	0.147474
ENSMUSG00000027304	Rtf1	0.162748	0.147655
ENSMUSG00000032101	Ddx25	-0.278137	0.148403
ENSMUSG00000010097	Nxf1	0.196686	0.148738
ENSMUSG00000028778	Hcrtr1	0.318103	0.149118
ENSMUSG00000043262	Uevld	-0.257098	0.149154
ENSMUSG00000020650	Bcap29	-0.236681	0.149207
ENSMUSG00000024542	Cep192	-0.21676	0.149207
ENSMUSG00000027188	Pamr1	-0.221047	0.149207
ENSMUSG00000061313	Ddhd2	-0.182105	0.149207
ENSMUSG00000034353	Ramp1	0.179791	0.149222
ENSMUSG00000030283	St8sia1	-0.148916	0.149413
ENSMUSG00000033805	Ephx4	0.175971	0.149413
ENSMUSG00000035236	Scai	-0.138744	0.149413
ENSMUSG00000039989	Cbx4	0.308176	0.149413
ENSMUSG00000059554	Ccdc28a	-0.230624	0.149413
ENSMUSG00000032773	Chrm1	0.143765	0.149574
ENSMUSG00000044164	Rnf182	0.257654	0.149574
ENSMUSG00000010538	Tsacc	-0.31931	0.149666
ENSMUSG00000038949	Cnst	0.19426	0.14976
ENSMUSG00000027378	Nphp1	-0.232009	0.149857
ENSMUSG00000032712	Resf1	0.232555	0.149857
ENSMUSG00000022634	Yaf2	0.155417	0.149919
ENSMUSG00000032172	Olfm2	0.142427	0.150296
ENSMUSG00000044149	Nkrf	0.296883	0.150302
ENSMUSG00000116165	Pdxp	0.320203	0.150331
ENSMUSG00000018651	Tada2a	-0.14364	0.150635
ENSMUSG00000020646	Mboat2	-0.119943	0.150718
ENSMUSG00000047547	Cltb	0.176487	0.150718
ENSMUSG00000017707	Serinc3	0.167776	0.15072
ENSMUSG00000024246	Thumpd2	-0.238932	0.15072
ENSMUSG00000097520	4930488L21Rik	-0.231304	0.150721
ENSMUSG00000008475	Arpc5	0.276904	0.150861
ENSMUSG00000042901	Aida	-0.265098	0.150913
ENSMUSG00000051149	Adnp	0.138416	0.150913
ENSMUSG00000071528	Atp5md	0.289501	0.150913
ENSMUSG00000030082	Sec61a1	0.220145	0.151177
ENSMUSG00000030683	Sez6l2	0.173346	0.151177
ENSMUSG00000032280	Tle3	0.247076	0.151177
ENSMUSG00000037706	Cd81	-0.219401	0.151177
ENSMUSG00000074519	Zfp971	-0.271137	0.151177
ENSMUSG00000108063	Gm3279	-0.334797	0.151177
ENSMUSG00000028020	Glrb	-0.147335	0.151467
ENSMUSG00000026771	Spopl	-0.15636	0.151651
ENSMUSG00000027634	Ndrg3	-0.175043	0.151651
ENSMUSG00000031256	Cstf2	-0.145046	0.152222
ENSMUSG00000021102	Glrx5	0.326054	0.152249
ENSMUSG00000110723	Gm49353	0.142778	0.152309
ENSMUSG00000021597	Slf1	-0.150002	0.15257
ENSMUSG00000031600	Vps37a	0.171414	0.15257
ENSMUSG00000032036	Kirrel3	-0.124761	0.152687
ENSMUSG00000047881	Rell1	0.230551	0.152687
ENSMUSG00000034867	Ankrd27	-0.148084	0.152878
ENSMUSG00000036473	Tbc1d24	0.209038	0.153261
ENSMUSG00000047675	Rps8	0.330144	0.153261
ENSMUSG00000031787	Katnb1	0.22225	0.153365
ENSMUSG00000035245	Eogt	-0.243555	0.153365
ENSMUSG00000031955	Bcar1	0.207564	0.153495
ENSMUSG00000000088	Cox5a	0.285615	0.153522
[truncated: 10,505 more rows]

## Sheet: mPFC_NeuN+_Naive_Vs_CFC30
ensembl_gene_id	external_gene_name	log2FoldChange	padj
ENSMUSG00000007617	Homer1	1.56317	1.15501e-112
ENSMUSG00000033730	Egr3	1.69208	7.59469e-42
ENSMUSG00000016624	Phf21b	1.25399	2.07634e-36
ENSMUSG00000027351	Spred1	0.908567	9.18864e-36
ENSMUSG00000055254	Ntrk2	0.702108	3.35442e-34
ENSMUSG00000037112	Sik2	0.999416	2.32923e-33
ENSMUSG00000022602	Arc	1.66185	4.67037e-33
ENSMUSG00000048285	Frmd6	0.818229	1.17075e-31
ENSMUSG00000025372	Baiap2	0.755155	6.72836e-31
ENSMUSG00000004661	Arid3b	1.07946	1.26741e-29
ENSMUSG00000085609	1700016P03Rik	1.62226	4.73736e-29
ENSMUSG00000021071	Trim9	0.629407	6.63733e-27
ENSMUSG00000022237	Ankrd33b	0.745541	1.61121e-25
ENSMUSG00000026740	Dnajc1	0.643655	4.45438e-25
ENSMUSG00000087022	9130024F11Rik	-1.01311	4.79397e-25
ENSMUSG00000023034	Nr4a1	0.856092	4.1481e-24
ENSMUSG00000034265	Zdhhc14	0.663255	1.81227e-23
ENSMUSG00000021866	Anxa11	0.868426	3.47231e-23
ENSMUSG00000023805	Synj2	0.848539	5.19209e-23
ENSMUSG00000020893	Per1	1.00147	9.18578e-22
ENSMUSG00000007817	Zmiz1	0.693369	1.0452e-21
ENSMUSG00000029657	Hsph1	0.92133	1.29396e-21
ENSMUSG00000040363	Bcor	0.900803	4.45109e-21
ENSMUSG00000032846	Zswim6	0.502948	5.00195e-21
ENSMUSG00000024245	Tmem178	0.572591	1.59907e-20
ENSMUSG00000021366	Hivep1	0.645664	1.77418e-20
ENSMUSG00000052632	Asap2	0.68666	1.22342e-19
ENSMUSG00000085334	Gm12940	0.800394	2.04291e-19
ENSMUSG00000064127	Med14	0.682688	3.13833e-19
ENSMUSG00000034832	Tet3	0.713302	4.02535e-19
ENSMUSG00000040797	Iqsec3	0.504441	1.42864e-18
ENSMUSG00000055805	Fmnl1	0.790049	1.68764e-18
ENSMUSG00000115115	AL607142.1	0.762866	3.75729e-18
ENSMUSG00000065954	Tacc1	0.471298	6.94291e-18
ENSMUSG00000035621	Midn	1.11447	2.34981e-17
ENSMUSG00000052981	Ube2ql1	0.601939	4.78312e-17
ENSMUSG00000019916	P4ha1	0.636643	6.83816e-17
ENSMUSG00000067889	Sptbn2	0.553554	7.90172e-17
ENSMUSG00000020580	Rock2	0.5578	1.30186e-16
ENSMUSG00000055493	Epm2a	-0.78133	1.76993e-16
ENSMUSG00000025404	R3hdm2	0.456427	1.85478e-16
ENSMUSG00000034640	Tiparp	1.21723	1.93647e-16
ENSMUSG00000006304	Arpc2	0.578335	2.68818e-16
ENSMUSG00000036273	Lrrk2	0.632024	2.77716e-16
ENSMUSG00000032020	Ubash3b	0.701497	3.04037e-16
ENSMUSG00000057530	Ece1	0.640998	6.72375e-16
ENSMUSG00000034765	Dusp5	1.21424	8.64555e-16
ENSMUSG00000034613	Ppm1h	0.515534	1.09069e-15
ENSMUSG00000025810	Nrp1	0.626282	1.10887e-15
ENSMUSG00000024095	Hnrnpll	0.605349	1.76268e-15
ENSMUSG00000020886	Dlg4	0.602991	1.96721e-15
ENSMUSG00000048482	Bdnf	0.888939	4.30862e-15
ENSMUSG00000075020	Mir670hg	0.850278	7.06006e-15
ENSMUSG00000024219	Anks1	0.564238	7.29014e-15
ENSMUSG00000055866	Per2	0.752581	7.63446e-15
ENSMUSG00000092375	A730060N03Rik	0.646097	8.86288e-15
ENSMUSG00000038894	Irs2	1.00253	1.05791e-14
ENSMUSG00000015501	Hivep2	0.429986	1.20799e-14
ENSMUSG00000036698	Ago2	0.604357	1.46502e-14
ENSMUSG00000027195	Hsd17b12	0.626999	1.47048e-14
ENSMUSG00000024357	Sil1	-0.609916	2.16801e-14
ENSMUSG00000024576	Csnk1a1	0.501405	2.25062e-14
ENSMUSG00000042599	Kdm7a	0.528783	2.25342e-14
ENSMUSG00000049556	Lingo1	0.477256	2.30888e-14
ENSMUSG00000061689	Dlgap4	0.49332	3.59566e-14
ENSMUSG00000021373	Cap2	0.477648	3.84697e-14
ENSMUSG00000032177	Pde4a	0.630193	4.25042e-14
ENSMUSG00000053166	Cdh22	0.645358	4.72844e-14
ENSMUSG00000029608	Rph3a	0.57502	7.77759e-14
ENSMUSG00000023353	Agap3	0.480442	9.33074e-14
ENSMUSG00000032549	Rab6b	0.443006	1.12099e-13
ENSMUSG00000031758	Cdyl2	0.600443	1.21027e-13
ENSMUSG00000050271	Prag1	0.760424	1.23463e-13
ENSMUSG00000021646	Mccc2	-0.712945	1.34255e-13
ENSMUSG00000030806	Stx1b	0.568133	1.43439e-13
ENSMUSG00000028194	Ddah1	0.743346	1.98408e-13
ENSMUSG00000020601	Trib2	1.026	2.14688e-13
ENSMUSG00000027520	Zdbf2	0.819134	2.14688e-13
ENSMUSG00000000489	Pdgfb	0.871341	3.54431e-13
ENSMUSG00000024793	Tnfrsf25	1.13154	4.96314e-13
ENSMUSG00000042700	Sipa1l1	0.430682	5.29487e-13
ENSMUSG00000034135	Sik3	0.470246	6.17167e-13
ENSMUSG00000032437	Stt3b	0.502496	7.01677e-13
ENSMUSG00000051111	Sv2c	0.717674	8.0238e-13
ENSMUSG00000042429	Adora1	0.684336	8.2913e-13
ENSMUSG00000022197	Pdzd2	0.48142	8.3394e-13
ENSMUSG00000028842	Ago3	0.486157	1.04182e-12
ENSMUSG00000037465	Klf10	1.00792	1.04182e-12
ENSMUSG00000043323	Fbrsl1	0.440075	1.09245e-12
ENSMUSG00000051351	Zfp46	-0.836342	1.09245e-12
ENSMUSG00000026204	Ptprn	0.570219	1.30982e-12
ENSMUSG00000028341	Nr4a3	1.09791	1.34412e-12
ENSMUSG00000042605	Atxn2	0.39233	1.37106e-12
ENSMUSG00000030771		0.879341	1.41402e-12
ENSMUSG00000113701	B230303A05Rik	-0.394173	1.44311e-12
ENSMUSG00000022443	Myh9	0.605071	1.77167e-12
ENSMUSG00000033768	Nrxn2	0.51956	1.77167e-12
ENSMUSG00000050730	Arhgap42	-0.567553	2.37286e-12
ENSMUSG00000027624	Epb41l1	0.377143	2.56216e-12
ENSMUSG00000032012	Nectin1	0.976866	2.85654e-12
ENSMUSG00000027273	Snap25	0.332476	2.88024e-12
ENSMUSG00000027204	Fbn1	-0.593768	4.22919e-12
ENSMUSG00000066687	Zbtb16	0.470908	5.24718e-12
ENSMUSG00000071757	Zhx2	0.688062	5.24718e-12
ENSMUSG00000033863	Klf9	0.58093	5.44129e-12
ENSMUSG00000032966	Fkbp1a	0.610771	5.92477e-12
ENSMUSG00000053004	Hrh1	0.576472	6.49052e-12
ENSMUSG00000022607	Ptk2	0.410354	6.82307e-12
ENSMUSG00000031285	Dcx	-0.522615	7.47972e-12
ENSMUSG00000116125	Gm41361	-0.555455	8.27412e-12
ENSMUSG00000029478	Ncor2	0.49863	1.03271e-11
ENSMUSG00000046321	Hs3st2	0.556347	1.19367e-11
ENSMUSG00000025964	Adam23	-0.454942	1.25307e-11
ENSMUSG00000021587	Pcsk1	0.967276	1.32459e-11
ENSMUSG00000015882	Lcorl	-0.476	1.41961e-11
ENSMUSG00000045038	Prkce	0.360986	1.44993e-11
ENSMUSG00000021838	Samd4	0.465118	1.79545e-11
ENSMUSG00000034275	Igsf9b	0.416114	1.80777e-11
ENSMUSG00000036298	Slc2a13	0.43151	2.17921e-11
ENSMUSG00000023915	Tnfrsf21	0.560167	2.20052e-11
ENSMUSG00000041773	Enc1	0.656351	2.22694e-11
ENSMUSG00000050211	Pla2g4e	-0.618018	2.28396e-11
ENSMUSG00000045414	Dipk2a	-0.834115	2.78562e-11
ENSMUSG00000024558	Mapk4	0.451278	2.8358e-11
ENSMUSG00000072946	Ptgr2	-0.87944	3.00668e-11
ENSMUSG00000026443	Lrrn2	0.53972	3.362e-11
ENSMUSG00000062115	Rai1	0.456001	3.40647e-11
ENSMUSG00000018476	Kdm6b	0.822569	4.57346e-11
ENSMUSG00000027894	Slc6a17	0.408175	4.65785e-11
ENSMUSG00000040852	Plekhh2	0.639994	5.45058e-11
ENSMUSG00000030306	Tmtc1	-0.455573	5.72026e-11
ENSMUSG00000028613	Lrp8	0.465201	6.12909e-11
ENSMUSG00000002459	Rgs20	0.516831	6.23887e-11
ENSMUSG00000039765	Cc2d2a	-0.499068	7.56887e-11
ENSMUSG00000048458	Inka2	0.52643	7.56887e-11
ENSMUSG00000037679	Inf2	0.664781	7.65348e-11
ENSMUSG00000036158	Prickle1	0.332582	7.91023e-11
ENSMUSG00000032373	Car12	0.877355	8.95728e-11
ENSMUSG00000022054	Nefm	0.814175	9.83695e-11
ENSMUSG00000028945	Rheb	0.545291	1.01453e-10
ENSMUSG00000018417	Myo1b	-0.535268	1.02881e-10
ENSMUSG00000035152	Ap2b1	0.439683	1.06302e-10
ENSMUSG00000042772	Smg7	0.438758	1.0811e-10
ENSMUSG00000040659	Efhd2	0.602443	1.18287e-10
ENSMUSG00000022517	Mgrn1	0.415268	1.271e-10
ENSMUSG00000030616	Sytl2	-0.579782	1.35396e-10
ENSMUSG00000040410	Fbxl4	-0.74685	1.35396e-10
ENSMUSG00000046668	Cxxc5	0.645888	1.3567e-10
ENSMUSG00000000531	Grasp	0.809394	1.50411e-10
ENSMUSG00000059401	Mamld1	0.523435	1.81617e-10
ENSMUSG00000043384	Gprasp1	0.378432	1.98979e-10
ENSMUSG00000033316	Galnt9	0.87977	2.58845e-10
ENSMUSG00000042851	Zc3h6	-0.643692	3.02718e-10
ENSMUSG00000094002	Gm9866	-0.53188	3.24809e-10
ENSMUSG00000038055	Dexi	0.546415	3.85409e-10
ENSMUSG00000014164	Klhl3	0.378282	4.00971e-10
ENSMUSG00000029581	Fscn1	0.766043	5.53155e-10
ENSMUSG00000042388	Dlgap3	0.374473	5.53155e-10
ENSMUSG00000030889	Vwa3a	-0.669117	6.40373e-10
ENSMUSG00000008153	Clstn3	0.482059	6.48662e-10
ENSMUSG00000039713	Plekhg5	0.466997	7.10854e-10
ENSMUSG00000084898	Gm12371	-0.983928	7.25502e-10
ENSMUSG00000028771	Ptpn12	0.404711	7.40727e-10
ENSMUSG00000038244	Mical2	0.699943	7.54907e-10
ENSMUSG00000041180	Hectd2	0.489775	7.67608e-10
ENSMUSG00000002028	Kmt2a	0.343534	7.89516e-10
ENSMUSG00000038729	Pakap	-0.393063	7.89516e-10
ENSMUSG00000053510	Nrd1	0.371083	7.89516e-10
ENSMUSG00000035226	Rims4	0.56575	8.38363e-10
ENSMUSG00000053253	Ndfip2	0.466381	8.64893e-10
ENSMUSG00000025316	Banp	0.480206	9.80959e-10
ENSMUSG00000034799	Unc13a	0.338493	1.05901e-09
ENSMUSG00000018648	Dusp14	0.534485	1.07051e-09
ENSMUSG00000037852	Cpe	0.41528	1.07051e-09
ENSMUSG00000026773	Pfkfb3	0.9125	1.08001e-09
ENSMUSG00000038418	Egr1	0.88111	1.16624e-09
ENSMUSG00000017400	Stac2	0.717537	1.17766e-09
ENSMUSG00000029135	Fosl2	0.931443	1.24194e-09
ENSMUSG00000110230	Gm45846	-0.525784	1.25361e-09
ENSMUSG00000021820	Camk2g	-0.391428	1.3018e-09
ENSMUSG00000052727	Map1b	0.354	1.44967e-09
ENSMUSG00000031833	Mast3	0.763804	1.54323e-09
ENSMUSG00000035735	Dagla	0.477971	1.71659e-09
ENSMUSG00000013089	Etv5	0.746026	1.72485e-09
ENSMUSG00000020623	Map2k6	-0.530102	1.72485e-09
ENSMUSG00000053395	Cacng8	0.47281	1.79254e-09
ENSMUSG00000059003	Grin2a	0.297795	1.97159e-09
ENSMUSG00000042082	Arsb	-0.402002	1.9792e-09
ENSMUSG00000026796	Fam129b	0.634811	2.09331e-09
ENSMUSG00000040111	Gramd1b	0.363534	2.30447e-09
ENSMUSG00000029330	Cds1	0.466271	2.83451e-09
ENSMUSG00000018398	Sept8	0.43609	2.98943e-09
ENSMUSG00000030103	Bhlhe40	0.799759	3.24544e-09
ENSMUSG00000035314	Gdpd5	0.500757	3.24544e-09
ENSMUSG00000022463	Srebf2	0.386896	3.42948e-09
ENSMUSG00000059991	Nptx2	0.798528	3.74431e-09
ENSMUSG00000034271	Jdp2	0.443932	4.00815e-09
ENSMUSG00000042401	Crtac1	0.422302	4.06195e-09
ENSMUSG00000060402	Chst8	0.592192	4.06195e-09
ENSMUSG00000031565	Fgfr1	0.752575	4.35107e-09
ENSMUSG00000014633	Cmc2	0.814937	4.37505e-09
ENSMUSG00000029822	Osbpl3	0.404059	4.44027e-09
ENSMUSG00000005124	Ccn4	0.7603	4.7465e-09
ENSMUSG00000048834	Vstm2a	-0.475643	5.16574e-09
ENSMUSG00000019146	Cacng2	0.483472	5.22485e-09
ENSMUSG00000021720	Rnf180	-0.445731	5.46882e-09
ENSMUSG00000078161	Erich3	-0.616839	5.50151e-09
ENSMUSG00000026312	Cdh7	-0.558826	5.65933e-09
ENSMUSG00000033697	Arhgap39	0.341731	5.65933e-09
ENSMUSG00000034377	Tulp4	0.359255	6.05263e-09
ENSMUSG00000046093	Hpcal4	0.570449	6.42876e-09
ENSMUSG00000030584	Dpf1	0.633929	9.08672e-09
ENSMUSG00000021676	Iqgap2	0.691749	1.03971e-08
ENSMUSG00000027660	Skil	0.582866	1.07163e-08
ENSMUSG00000039519	Cyp7b1	-0.485123	1.07163e-08
ENSMUSG00000038485	Socs7	0.49191	1.08979e-08
ENSMUSG00000023868	Pde10a	0.72496	1.15815e-08
ENSMUSG00000034390	Cmip	0.423301	1.15815e-08
ENSMUSG00000039735	Fnbp1l	0.362262	1.17621e-08
ENSMUSG00000002897	Il17ra	0.664114	1.23529e-08
ENSMUSG00000037172	E330009J07Rik	0.470187	1.26368e-08
ENSMUSG00000022425	Enpp2	-0.451761	1.27207e-08
ENSMUSG00000022799	Arhgap31	0.890971	1.27207e-08
ENSMUSG00000037709	Fam13a	-0.504386	1.30815e-08
ENSMUSG00000042686	Jph1	-0.402448	1.36223e-08
ENSMUSG00000023019	Gpd1	0.767335	1.45728e-08
ENSMUSG00000028876	Epha10	0.435925	1.45728e-08
ENSMUSG00000022377	Asap1	0.331461	1.46595e-08
ENSMUSG00000015656	Hspa8	0.546552	1.55512e-08
ENSMUSG00000028126	Pip5k1a	0.447728	1.70365e-08
ENSMUSG00000021619	Atg10	-0.431944	1.7468e-08
ENSMUSG00000032878	Ccdc85a	-0.326682	1.7468e-08
ENSMUSG00000097736	9530059O14Rik	0.458155	1.76875e-08
ENSMUSG00000034730	Adgrb1	0.336192	1.80493e-08
ENSMUSG00000037896	Rcor1	0.437929	1.85423e-08
ENSMUSG00000097156	Gm3764	0.409782	1.85574e-08
ENSMUSG00000030276	Ttll3	0.627687	1.88188e-08
ENSMUSG00000063239	Grm4	0.460243	1.88188e-08
ENSMUSG00000026442	Nfasc	0.301133	1.90233e-08
ENSMUSG00000037992	Rara	0.773653	1.92054e-08
ENSMUSG00000032537	Ephb1	0.380619	2.08134e-08
ENSMUSG00000041592	Sdk2	0.44356	2.17487e-08
ENSMUSG00000022762	Ncam2	-0.326346	2.19791e-08
ENSMUSG00000039375	Wdr17	-0.336452	2.30817e-08
ENSMUSG00000040565	Btaf1	0.404175	2.31708e-08
ENSMUSG00000044252	Osbpl1a	-0.373241	2.32933e-08
ENSMUSG00000051403	Ppp1r37	0.454985	2.35017e-08
ENSMUSG00000038518	Jarid2	0.372685	2.40969e-08
ENSMUSG00000021466	Ptch1	0.502439	2.73046e-08
ENSMUSG00000042216	Sgsm1	0.841587	2.73046e-08
ENSMUSG00000037692	Ahdc1	0.476398	2.97551e-08
ENSMUSG00000040612	Ildr2	0.347026	3.35353e-08
ENSMUSG00000057329	Bcl2	0.434066	3.38594e-08
ENSMUSG00000052479	A330008L17Rik	-0.440331	3.41254e-08
ENSMUSG00000041297	Cdk13	0.349105	3.57906e-08
ENSMUSG00000040896	Kcnd3	0.435078	3.60693e-08
ENSMUSG00000058153	Sez6l	0.411837	3.61048e-08
ENSMUSG00000045287	Rtn4rl1	0.453465	3.67352e-08
ENSMUSG00000040270	Bach2	0.398401	3.87995e-08
ENSMUSG00000047786	Lix1	-0.650084	4.08696e-08
ENSMUSG00000049225	Pdp1	0.694704	4.10078e-08
ENSMUSG00000028909	Ptpru	0.498566	4.12075e-08
ENSMUSG00000054808	Actn4	0.35091	4.17576e-08
ENSMUSG00000057147	Dph6	-0.502984	4.27332e-08
ENSMUSG00000038604	Ripor1	0.435399	4.52088e-08
ENSMUSG00000024042	Sik1	0.884609	4.62139e-08
ENSMUSG00000021196	Pfkp	0.323448	4.81689e-08
ENSMUSG00000035711	Dok3	0.813353	5.04893e-08
ENSMUSG00000050896	Rtn4rl2	0.606802	5.32e-08
ENSMUSG00000039156	Stim2	0.47466	5.85e-08
ENSMUSG00000054976	Nyap2	-0.379453	5.98209e-08
ENSMUSG00000020571	Pdia6	0.589478	6.51238e-08
ENSMUSG00000029174	Tbc1d1	0.479138	6.57466e-08
ENSMUSG00000024176	Sox8	0.86565	7.13734e-08
ENSMUSG00000067028	Cntnap5b	-0.343496	7.33467e-08
ENSMUSG00000013160	Atp6v0d1	0.444647	7.34579e-08
ENSMUSG00000023232	Serinc2	0.853545	7.44742e-08
ENSMUSG00000030772	Dkk3	0.442289	7.60125e-08
ENSMUSG00000025475	Adgra1	0.47531	9.13534e-08
ENSMUSG00000031778	Cx3cl1	0.356198	9.3021e-08
ENSMUSG00000024789	Jak2	0.455814	9.31096e-08
ENSMUSG00000097023	Mir9-3hg	0.382423	9.71554e-08
ENSMUSG00000025006	Sorbs1	0.313926	9.89125e-08
ENSMUSG00000031502	Col4a1	0.447545	9.99629e-08
ENSMUSG00000016494	Cd34	-0.630005	1.06853e-07
ENSMUSG00000044471	Lncpint	0.388381	1.07165e-07
ENSMUSG00000051375	Pcdh1	0.386908	1.11688e-07
ENSMUSG00000089837	Npcd	-0.815084	1.16819e-07
ENSMUSG00000032192	Gnb5	0.410254	1.18919e-07
ENSMUSG00000025221	Kcnip2	0.484718	1.24162e-07
ENSMUSG00000027940	Tpm3	0.402259	1.26097e-07
ENSMUSG00000038473	Nos1ap	0.269795	1.34261e-07
ENSMUSG00000032501	Trib1	0.798691	1.38248e-07
ENSMUSG00000029436	Mmp17	0.466815	1.38312e-07
ENSMUSG00000032313	Tmem266	-0.475819	1.39857e-07
ENSMUSG00000036052	Dnajb5	0.764239	1.39857e-07
ENSMUSG00000025025	Mxi1	0.458415	1.40923e-07
ENSMUSG00000052040	Klf13	0.485456	1.45424e-07
ENSMUSG00000060985	Tdrd5	-0.683053	1.49169e-07
ENSMUSG00000030757	Zkscan2	-0.532155	1.54695e-07
ENSMUSG00000039057	Myo16	-0.37205	1.54695e-07
ENSMUSG00000026819	Slc25a25	0.544554	1.60978e-07
ENSMUSG00000035900	Gramd4	0.417363	1.63843e-07
ENSMUSG00000075254	Heg1	-0.564497	1.72072e-07
ENSMUSG00000041313	Slc7a1	0.539156	1.72728e-07
ENSMUSG00000049303	Syt12	0.507256	1.74876e-07
ENSMUSG00000032515	Csrnp1	0.788511	1.77327e-07
ENSMUSG00000029817	Tra2a	0.326424	1.82299e-07
ENSMUSG00000044224	Dnajc21	0.439792	1.82299e-07
ENSMUSG00000022951	Rcan1	0.390716	1.8284e-07
ENSMUSG00000050556	Kcnb1	0.335535	1.84531e-07
ENSMUSG00000031700	Gpt2	0.510228	1.88142e-07
ENSMUSG00000036242	Armh4	-0.515864	1.92345e-07
ENSMUSG00000050530	Fam171a1	0.380633	1.99091e-07
ENSMUSG00000031530	Dusp4	0.853207	2.02758e-07
ENSMUSG00000020672	Sntg2	-0.418862	2.089e-07
ENSMUSG00000022099	Dmtn	0.421142	2.1115e-07
ENSMUSG00000024064	Galnt14	0.355785	2.13492e-07
ENSMUSG00000052135	Foxo6	0.747706	2.18884e-07
ENSMUSG00000072964	Bhlhb9	0.449245	2.18884e-07
ENSMUSG00000041609	Bicdl1	0.294068	2.27239e-07
ENSMUSG00000049100	Pcdh10	-0.366844	2.27239e-07
ENSMUSG00000112968	Gm48530	-0.442703	2.27239e-07
ENSMUSG00000032589	Bsn	0.265231	2.3595e-07
ENSMUSG00000001089	Luzp1	0.423745	2.42777e-07
ENSMUSG00000025425	St8sia5	0.630257	2.58883e-07
ENSMUSG00000091476	Catspere2	-0.356229	2.59263e-07
ENSMUSG00000067931	Zfp948	0.584279	2.64006e-07
ENSMUSG00000079056	Kcnip3	0.620068	2.6931e-07
ENSMUSG00000031278	Acsl4	0.379621	2.71843e-07
ENSMUSG00000063434	Sorcs3	0.565309	2.77902e-07
ENSMUSG00000028085	Gatb	-0.556753	2.79018e-07
ENSMUSG00000038910	Plcl2	0.342318	2.79018e-07
ENSMUSG00000036264	Fstl4	0.290827	3.25296e-07
ENSMUSG00000035640	Cbarp	0.509322	3.3607e-07
ENSMUSG00000040490	Lrfn2	0.412155	3.57639e-07
ENSMUSG00000028439	Fam219a	0.313858	3.61044e-07
ENSMUSG00000027630	Tbl1xr1	-0.355223	3.68662e-07
ENSMUSG00000050334	C130071C03Rik	-0.346332	3.78965e-07
ENSMUSG00000021448	Shc3	0.390499	3.79888e-07
ENSMUSG00000045671	Spred2	0.683618	3.82786e-07
ENSMUSG00000029050	Ski	0.349922	4.20067e-07
ENSMUSG00000052133	Sema5b	0.502833	4.2895e-07
ENSMUSG00000110195	Pde2a	0.410583	4.31964e-07
ENSMUSG00000087143	A830082K12Rik	-0.370379	4.35117e-07
ENSMUSG00000063160	Numbl	0.487787	4.40211e-07
ENSMUSG00000024589	Nedd4l	0.275115	4.49237e-07
ENSMUSG00000055065	Ddx17	-0.311303	4.57934e-07
ENSMUSG00000016346	Kcnq2	0.301594	4.58388e-07
ENSMUSG00000092090	Gm3294	0.479233	4.58388e-07
ENSMUSG00000031937	Vstm5	-0.530406	4.71423e-07
ENSMUSG00000021708	Rasgrf2	-0.320036	4.80601e-07
ENSMUSG00000032355	Mlip	-0.430105	4.85818e-07
ENSMUSG00000001687	Ubl3	0.440263	5.0869e-07
ENSMUSG00000072872	Rybp	0.516327	5.42979e-07
ENSMUSG00000023150	Ivns1abp	0.425861	5.51187e-07
ENSMUSG00000058799	Nap1l1	0.337886	5.78296e-07
ENSMUSG00000069255	Dusp22	-0.460981	5.90199e-07
ENSMUSG00000028207	Asph	-0.386834	5.94819e-07
ENSMUSG00000105736	Gm42456	0.407982	5.99436e-07
ENSMUSG00000067879	Vxn	0.397398	6.1695e-07
ENSMUSG00000032870	Smap2	0.370145	6.29923e-07
ENSMUSG00000020361	Hspa4	0.377259	6.3093e-07
ENSMUSG00000024242	Map4k3	0.282274	6.3093e-07
ENSMUSG00000037541	Shank2	0.364116	6.35222e-07
ENSMUSG00000031627	Irf2	0.309684	6.39621e-07
ENSMUSG00000029467	Atp2a2	0.286658	6.40003e-07
ENSMUSG00000037400	Atp11b	-0.309638	6.40003e-07
ENSMUSG00000024462	Gabbr1	0.319918	6.49179e-07
ENSMUSG00000021303	Gng4	0.594364	6.79269e-07
ENSMUSG00000021895	Arhgef3	0.427537	7.15396e-07
ENSMUSG00000035007	Rundc1	0.600043	7.15643e-07
ENSMUSG00000043671	Dpy19l3	0.495645	7.51002e-07
ENSMUSG00000039913	Pak7	-0.362672	7.52132e-07
ENSMUSG00000056608	Chd9	0.292976	7.61025e-07
ENSMUSG00000061132	Blnk	0.579517	7.8324e-07
ENSMUSG00000007613	Tgfbr1	0.711523	8.31569e-07
ENSMUSG00000053137	Mapk11	0.53714	8.52432e-07
ENSMUSG00000097040	2610316D01Rik	-0.440156	8.52432e-07
ENSMUSG00000020387	Jade2	0.531181	8.61811e-07
ENSMUSG00000028937	Acot7	0.424228	8.65827e-07
ENSMUSG00000034818	Celf5	0.345258	8.65827e-07
ENSMUSG00000047363	Cstad	-0.762237	8.65827e-07
ENSMUSG00000019775	Rgs17	0.434593	9.33365e-07
ENSMUSG00000041220	Elovl6	0.358236	9.38821e-07
ENSMUSG00000001419	Mef2d	0.368002	9.5153e-07
ENSMUSG00000066189	Cacng3	0.316885	9.61173e-07
ENSMUSG00000039680	Mrps6	0.596993	9.64299e-07
ENSMUSG00000025234	Arih1	0.307022	9.73275e-07
ENSMUSG00000021719	Rgs7bp	0.294149	9.90653e-07
ENSMUSG00000028680	Plk3	0.740114	1.0373e-06
ENSMUSG00000026826	Nr4a2	0.771334	1.0459e-06
ENSMUSG00000032890	Rims3	0.486562	1.0459e-06
ENSMUSG00000085030	2810455O05Rik	0.664251	1.05911e-06
ENSMUSG00000020599	Rgs9	0.452325	1.07089e-06
ENSMUSG00000032624	Eml4	0.297473	1.08892e-06
ENSMUSG00000017418	Arl5b	0.64756	1.11003e-06
ENSMUSG00000021224	Numb	0.303532	1.13086e-06
ENSMUSG00000031853	Map3k21	-0.774483	1.13139e-06
ENSMUSG00000040287	Stac3	0.703647	1.13139e-06
ENSMUSG00000020642	Rnf144a	-0.392688	1.14157e-06
ENSMUSG00000043391	2510009E07Rik	0.448482	1.16355e-06
ENSMUSG00000020882	Cacnb1	0.423812	1.16505e-06
ENSMUSG00000030302	Atp2b2	0.283758	1.17309e-06
ENSMUSG00000038630	Zkscan16	-0.480202	1.1833e-06
ENSMUSG00000026482	Rgl1	0.347241	1.1869e-06
ENSMUSG00000039458	Mtmr12	0.324851	1.19371e-06
ENSMUSG00000062202	Btbd9	0.298975	1.27351e-06
ENSMUSG00000027220	Syt13	0.430956	1.28525e-06
ENSMUSG00000030134	Rasgef1a	0.317421	1.28791e-06
ENSMUSG00000042109	Csdc2	0.603709	1.30203e-06
ENSMUSG00000055320	Tead1	0.461041	1.37764e-06
ENSMUSG00000079481	Nhsl2	0.330978	1.4142e-06
ENSMUSG00000025790	Slco3a1	0.322098	1.41423e-06
ENSMUSG00000028385	Snx30	0.379394	1.4286e-06
ENSMUSG00000026463	Atp2b4	0.322087	1.4348e-06
ENSMUSG00000027603	Ggt7	0.388771	1.45535e-06
ENSMUSG00000001036	Epn2	0.323647	1.47812e-06
ENSMUSG00000003545	Fosb	0.706045	1.49608e-06
ENSMUSG00000038070	Cntln	-0.389233	1.51586e-06
ENSMUSG00000025212	Sfxn3	0.517353	1.56199e-06
ENSMUSG00000028064	Sema4a	0.425779	1.56199e-06
ENSMUSG00000044042	Fmn1	-0.314245	1.56443e-06
ENSMUSG00000020941	Map3k14	0.67748	1.60237e-06
ENSMUSG00000042751	Nmnat2	0.311995	1.64409e-06
ENSMUSG00000059923	Grb2	0.416267	1.65489e-06
ENSMUSG00000112433	Gm30122	0.806681	1.7098e-06
ENSMUSG00000039781	Cep131	-0.514716	1.71736e-06
ENSMUSG00000042298	Ttc19	0.28082	1.71736e-06
ENSMUSG00000037266	Rsrp1	-0.353447	1.83531e-06
ENSMUSG00000059146	Ntrk3	0.271229	1.85087e-06
ENSMUSG00000043301	Kcnj6	0.233303	1.87242e-06
ENSMUSG00000061143	Maml3	0.752988	1.89925e-06
ENSMUSG00000031511	Arhgef7	0.325632	1.9321e-06
ENSMUSG00000024427	Spry4	0.763689	1.94282e-06
ENSMUSG00000025314	Ptprj	0.318881	1.97349e-06
ENSMUSG00000050965	Prkca	0.281467	1.98506e-06
ENSMUSG00000019806	Aig1	0.311108	2.08176e-06
ENSMUSG00000027806	Tsc22d2	0.336639	2.17141e-06
ENSMUSG00000027593	Raly	0.414334	2.17532e-06
ENSMUSG00000042978	Sbk1	0.785088	2.20187e-06
ENSMUSG00000025402	Nab2	0.654443	2.25048e-06
ENSMUSG00000040855	Reps2	-0.284725	2.25048e-06
ENSMUSG00000036218	Pdzrn4	-0.259463	2.28608e-06
ENSMUSG00000067629	Syngap1	0.349079	2.34816e-06
ENSMUSG00000087141	Plcxd2	0.599834	2.41983e-06
ENSMUSG00000052837	Junb	0.714544	2.42214e-06
ENSMUSG00000063760	Rnf217	0.357098	2.45845e-06
ENSMUSG00000030774	Pak1	0.572922	2.47757e-06
ENSMUSG00000045658	Pid1	0.309546	2.49354e-06
ENSMUSG00000020048	Hsp90b1	0.356225	2.52403e-06
ENSMUSG00000036503	Rnf13	-0.38944	2.64971e-06
ENSMUSG00000022658	Tagln3	0.466958	2.74522e-06
ENSMUSG00000020390	Ube2b	0.390767	2.7578e-06
ENSMUSG00000032172	Olfm2	0.339996	2.7578e-06
ENSMUSG00000052726	Kcnt2	-0.30636	2.7578e-06
ENSMUSG00000030704	Rab6a	0.34309	2.76283e-06
ENSMUSG00000025085	Ablim1	0.266111	2.78654e-06
ENSMUSG00000068115	Ninl	-0.522919	2.81246e-06
ENSMUSG00000029534	St7	0.268438	2.92876e-06
ENSMUSG00000072919	Noxred1	0.74301	2.92876e-06
ENSMUSG00000029406	Pitpnm2	0.310176	2.93409e-06
ENSMUSG00000054934	Kcnmb4	0.371526	3.06944e-06
ENSMUSG00000052296	Ppp6r1	0.376282	3.13305e-06
ENSMUSG00000025815	Dhtkd1	-0.577942	3.1506e-06
ENSMUSG00000031971	Ccsap	0.458692	3.16514e-06
ENSMUSG00000070544	Top1	0.303299	3.21152e-06
ENSMUSG00000024213	Nudt3	0.372745	3.24277e-06
ENSMUSG00000015944	Castor2	0.38893	3.34253e-06
ENSMUSG00000040594	Ranbp17	-0.367433	3.4423e-06
ENSMUSG00000059456	Ptk2b	0.350591	3.50596e-06
ENSMUSG00000039809	Gabbr2	0.271437	3.57315e-06
ENSMUSG00000018209	Stk4	0.406657	3.59354e-06
ENSMUSG00000016356	Col20a1	0.731935	3.60842e-06
ENSMUSG00000107272	Gm34583	0.665947	3.85384e-06
ENSMUSG00000021238	Aldh6a1	-0.684692	3.94162e-06
ENSMUSG00000049313	Sorl1	0.33365	4.03476e-06
ENSMUSG00000021250	Fos	0.624518	4.08645e-06
ENSMUSG00000028152	Tspan5	0.237634	4.17251e-06
ENSMUSG00000039117	Taf4	0.367844	4.18704e-06
ENSMUSG00000017670	Elmo2	0.401482	4.22002e-06
ENSMUSG00000026478	Lamc1	0.40081	4.35619e-06
ENSMUSG00000007411	Mark3	0.287238	4.42526e-06
ENSMUSG00000053914	Kdm4d	-0.693198	4.43695e-06
ENSMUSG00000031748	Gnao1	0.264016	4.4482e-06
ENSMUSG00000038738	Shank1	0.325552	4.48638e-06
ENSMUSG00000112117	Rmst	-0.37935	4.68251e-06
ENSMUSG00000049538	Adamts16	-0.491492	4.73409e-06
ENSMUSG00000005514	Por	0.473407	4.73904e-06
ENSMUSG00000057359	Gm17494	-0.534465	4.77752e-06
ENSMUSG00000063506	Arhgap22	-0.395429	4.94439e-06
ENSMUSG00000113029	Gm40578	-0.664495	5.08487e-06
ENSMUSG00000038578	Susd1	-0.374302	5.2075e-06
ENSMUSG00000063455	D630045J12Rik	0.346618	5.261e-06
ENSMUSG00000041674	BC006965	-0.546049	5.36223e-06
ENSMUSG00000100252	Mir124-2hg	-0.406682	5.36339e-06
ENSMUSG00000020381	Mrnip	-0.621184	5.45876e-06
ENSMUSG00000020620	Abca8b	-0.326866	5.5047e-06
ENSMUSG00000036151	Tm6sf2	0.763244	5.72097e-06
ENSMUSG00000024190	Dusp1	0.718923	5.84207e-06
ENSMUSG00000046658	Zfp316	-0.619996	5.94673e-06
ENSMUSG00000020173	Cobl	0.325134	5.98173e-06
ENSMUSG00000039153	Runx2	0.301802	5.99474e-06
ENSMUSG00000048332	Lhfp	0.384295	6.20712e-06
ENSMUSG00000084946	Dlx1as	0.567581	6.22858e-06
ENSMUSG00000023087	Noct	0.470252	6.30301e-06
ENSMUSG00000034220	Gpc1	0.488029	6.39695e-06
ENSMUSG00000040276	Pacsin1	0.287575	6.45951e-06
ENSMUSG00000041607	Mbp	0.732647	6.69672e-06
ENSMUSG00000032536	Trak1	0.298902	6.79067e-06
ENSMUSG00000049411	Tmem241	-0.44676	6.84793e-06
ENSMUSG00000030498	Gas2	-0.439123	6.8902e-06
ENSMUSG00000033565	Rbfox2	0.250317	7.07633e-06
ENSMUSG00000035671	Zswim4	0.553905	7.18076e-06
ENSMUSG00000048251	Bcl11b	0.368498	7.40673e-06
ENSMUSG00000054556	Gm4876	-0.379198	7.87035e-06
ENSMUSG00000017314	Mpp2	0.396971	8.01024e-06
ENSMUSG00000015476	Prrt1	0.525808	8.01913e-06
ENSMUSG00000022375	Lrrc6	-0.460441	8.1337e-06
ENSMUSG00000039652	Cpeb3	0.260786	8.31067e-06
ENSMUSG00000027347	Rasgrp1	0.326593	8.42721e-06
ENSMUSG00000020905	Usp43	-0.666693	8.55713e-06
ENSMUSG00000043079	Synpo	0.353504	8.59548e-06
ENSMUSG00000033510	Otud7a	0.233429	8.89924e-06
ENSMUSG00000039671	Zmynd8	0.255451	9.18402e-06
ENSMUSG00000044477	Zfand3	0.29417	9.48948e-06
ENSMUSG00000038344	Txlng	0.385483	9.51184e-06
ENSMUSG00000041975	Mettl8	-0.436225	9.51184e-06
ENSMUSG00000043004	Gng2	0.326763	9.67478e-06
ENSMUSG00000110523	C230057M02Rik	0.361854	9.67478e-06
ENSMUSG00000026688	Mgst3	-0.556828	1.02445e-05
ENSMUSG00000037990	Sh3rf3	0.231533	1.08057e-05
ENSMUSG00000020423	Btg2	0.647922	1.08948e-05
ENSMUSG00000027248	Pdia3	0.420322	1.10181e-05
ENSMUSG00000028944	Prkag2	0.522689	1.13662e-05
ENSMUSG00000031583	Wrn	-0.368994	1.15621e-05
ENSMUSG00000038453	Srcin1	0.312993	1.21129e-05
ENSMUSG00000038879	Nipal2	-0.380815	1.21727e-05
ENSMUSG00000022265	Ank	0.293261	1.25423e-05
ENSMUSG00000031520	Vegfc	-0.564636	1.2997e-05
ENSMUSG00000030086	Chchd6	-0.269299	1.30379e-05
ENSMUSG00000040387	Klhl32	0.290346	1.31308e-05
ENSMUSG00000031028	Tub	0.320478	1.33248e-05
ENSMUSG00000087336	Gm15860	-0.69953	1.33815e-05
ENSMUSG00000029392	Rilpl1	0.428962	1.36363e-05
ENSMUSG00000050751	Pgbd5	0.304806	1.36363e-05
ENSMUSG00000020923	Ubtf	0.450571	1.39041e-05
ENSMUSG00000041879	Ipo9	-0.334972	1.40483e-05
ENSMUSG00000038122	Tbc1d32	-0.36347	1.46054e-05
ENSMUSG00000060961	Slc4a4	-0.397942	1.46295e-05
ENSMUSG00000033871	Ppargc1b	0.301974	1.50062e-05
ENSMUSG00000019923	Zwint	0.278545	1.53525e-05
ENSMUSG00000023764	Sfi1	-0.423054	1.54e-05
ENSMUSG00000002250	Ppard	0.410607	1.54612e-05
ENSMUSG00000016179	Camk1g	0.65142	1.58481e-05
ENSMUSG00000031343	Gabra3	-0.302941	1.65373e-05
ENSMUSG00000090061	Nwd2	-0.3686	1.66186e-05
ENSMUSG00000031167	Rbm3	0.540313	1.73775e-05
ENSMUSG00000020076	Ddx50	0.32715	1.83865e-05
ENSMUSG00000000392	Fap	-0.562555	1.86366e-05
ENSMUSG00000038286	Bphl	-0.448747	1.87823e-05
ENSMUSG00000031703	Itfg1	-0.335728	1.88036e-05
ENSMUSG00000062661	Ncs1	0.348895	1.88361e-05
ENSMUSG00000041729	Coro2b	0.3126	1.92804e-05
ENSMUSG00000059149	Mfsd4a	-0.391807	1.94451e-05
ENSMUSG00000085517	Gm12963	-0.696208	1.95558e-05
ENSMUSG00000053263	Gm12592	-0.670632	1.9868e-05
ENSMUSG00000110444	Gm10033	0.419267	1.99111e-05
ENSMUSG00000033420	Antxr1	-0.35486	1.99551e-05
ENSMUSG00000021595	Nsun2	0.283154	2.05619e-05
ENSMUSG00000023192	Grm2	-0.522295	2.10874e-05
ENSMUSG00000024246	Thumpd2	-0.531627	2.10874e-05
ENSMUSG00000066829	Zfp810	-0.495015	2.11533e-05
ENSMUSG00000107132	Gm15997	-0.49914	2.21947e-05
ENSMUSG00000033545	Znrf1	0.27651	2.22168e-05
ENSMUSG00000026626	Ppp2r5a	0.40864	2.26437e-05
ENSMUSG00000027298	Tyro3	0.396708	2.31825e-05
ENSMUSG00000040586	Ofd1	-0.514241	2.39752e-05
ENSMUSG00000042688	Mapk6	0.542743	2.43798e-05
ENSMUSG00000036196	Slc26a8	-0.464196	2.44022e-05
ENSMUSG00000044250	Pced1b	-0.336099	2.50968e-05
ENSMUSG00000033940	Brk1	0.448328	2.53772e-05
ENSMUSG00000027201	Myef2	-0.298699	2.56521e-05
ENSMUSG00000022321	Cdh10	-0.287467	2.60025e-05
ENSMUSG00000049807	Arhgap23	0.381059	2.66478e-05
ENSMUSG00000042331	Specc1	0.286872	2.69664e-05
ENSMUSG00000018932	Map2k3	0.579806	2.70359e-05
ENSMUSG00000030956	Fam53b	0.611908	2.71146e-05
ENSMUSG00000035354	Uvrag	0.260626	2.71716e-05
ENSMUSG00000060147	Serpinb6a	-0.485769	2.78763e-05
ENSMUSG00000020290	Xpo1	0.350829	2.79089e-05
ENSMUSG00000022269	March11	0.283529	2.81079e-05
ENSMUSG00000039463	Slc9a8	-0.369545	2.89009e-05
ENSMUSG00000048004	Tmem196	-0.469634	2.94221e-05
ENSMUSG00000032530	Lyzl4	0.374088	2.97472e-05
ENSMUSG00000116429	Ddit3	0.698443	3.10399e-05
ENSMUSG00000026839	Upp2	-0.269113	3.11149e-05
ENSMUSG00000031295	Phka2	-0.294869	3.14748e-05
ENSMUSG00000034612	Chst11	0.320955	3.17419e-05
ENSMUSG00000040447	Spns2	0.414019	3.17419e-05
ENSMUSG00000004530	Coro1c	0.39918	3.1754e-05
ENSMUSG00000058013	Sept11	0.231979	3.23991e-05
ENSMUSG00000029544	Cabp1	0.299802	3.24809e-05
ENSMUSG00000064329	Scn1a	-0.274	3.26551e-05
ENSMUSG00000036565	Ttyh3	0.347222	3.34597e-05
ENSMUSG00000037428	Vgf	0.476613	3.37723e-05
ENSMUSG00000035161	Ints6	0.2916	3.38517e-05
ENSMUSG00000027350	Chgb	0.295254	3.40495e-05
ENSMUSG00000021700	Rab3c	0.271947	3.5016e-05
ENSMUSG00000042631	Xkr7	0.520915	3.51358e-05
ENSMUSG00000038264	Sema7a	0.379642	3.5728e-05
ENSMUSG00000037355	Uvssa	-0.451025	3.57534e-05
ENSMUSG00000085816	Gm13052	0.348007	3.67441e-05
ENSMUSG00000001249	Hpn	0.688821	3.70186e-05
ENSMUSG00000039813	Tbc1d2	0.46312	3.83141e-05
ENSMUSG00000025423	Pias2	0.250745	3.83617e-05
ENSMUSG00000028782	Adgrb2	0.328271	3.84197e-05
ENSMUSG00000027540	Ptpn1	0.321919	3.86457e-05
ENSMUSG00000019990	Pde7b	0.584428	3.94273e-05
ENSMUSG00000043811	Rtn4r	0.355056	4.06563e-05
ENSMUSG00000051335	Gfod1	0.573556	4.08153e-05
ENSMUSG00000020014	Cfap54	-0.322914	4.26335e-05
ENSMUSG00000017376	Nlk	0.232437	4.27072e-05
ENSMUSG00000052139	Babam2	-0.259619	4.30378e-05
ENSMUSG00000021704	Mtx3	-0.522168	4.33853e-05
ENSMUSG00000025582	Nptx1	0.309893	4.33853e-05
ENSMUSG00000031010	Usp9x	0.277855	4.3856e-05
ENSMUSG00000041308	Sntb2	0.553842	4.43844e-05
ENSMUSG00000031382	Asb11	-0.683666	4.45511e-05
ENSMUSG00000016487	Ppfibp1	-0.384616	4.5524e-05
ENSMUSG00000034532	Fbxo16	-0.475263	4.5524e-05
ENSMUSG00000030706	Mrpl48	0.412903	4.58139e-05
ENSMUSG00000038844	Kif16b	-0.269538	4.7039e-05
ENSMUSG00000055024	Ep300	0.271587	4.71973e-05
ENSMUSG00000034312	Iqsec1	0.277436	4.91283e-05
ENSMUSG00000009905	Kdsr	-0.358014	4.96606e-05
ENSMUSG00000071176	Arhgef10	-0.476197	5.09767e-05
ENSMUSG00000034101	Ctnnd1	0.302732	5.10897e-05
ENSMUSG00000029190	D5Ertd579e	0.28512	5.12601e-05
ENSMUSG00000037754	Ppp1r16b	0.2942	5.38359e-05
ENSMUSG00000032290	Ptpn9	0.3435	5.38539e-05
ENSMUSG00000001627	Ifrd1	0.424086	5.41477e-05
ENSMUSG00000022020	Naa16	0.389442	5.41477e-05
ENSMUSG00000037239	Spred3	0.490992	5.41477e-05
ENSMUSG00000020003	Pex7	-0.414082	5.53617e-05
ENSMUSG00000022905	Kpna1	0.31803	5.53617e-05
ENSMUSG00000039480	Nt5dc1	-0.481701	5.53617e-05
ENSMUSG00000046610	Oacyl	-0.612674	5.77143e-05
ENSMUSG00000047866	Lonp2	0.312773	5.88283e-05
ENSMUSG00000041187	Prkd2	0.658174	5.98861e-05
ENSMUSG00000020250	Txnrd1	0.443206	6.01816e-05
ENSMUSG00000032487	Ptgs2	0.650327	6.01816e-05
ENSMUSG00000040972	Igsf21	0.342905	6.09441e-05
ENSMUSG00000053907	Mat2a	0.397425	6.22472e-05
ENSMUSG00000015354	Pcolce2	-0.459432	6.28192e-05
ENSMUSG00000040711	Sh3pxd2b	0.429982	6.29057e-05
ENSMUSG00000040511	Pvr	0.566691	6.55694e-05
ENSMUSG00000110424	1700012D14Rik	-0.569313	6.71314e-05
ENSMUSG00000042608	Stk40	0.614483	6.98191e-05
ENSMUSG00000006362	Cbfa2t3	0.672478	7.04909e-05
ENSMUSG00000062232	Rapgef2	0.236574	7.04909e-05
ENSMUSG00000000126	Wnt9a	-0.489103	7.10511e-05
ENSMUSG00000025321	Itgb8	-0.6634	7.20563e-05
ENSMUSG00000057060	Slc35f3	0.271048	7.24359e-05
ENSMUSG00000020261	Slc36a1	0.423728	7.27084e-05
ENSMUSG00000048911	Rnf24	0.355697	7.29222e-05
ENSMUSG00000085084	4930570G19Rik	-0.42877	7.41137e-05
ENSMUSG00000086213	A330040F15Rik	-0.532024	7.41137e-05
ENSMUSG00000041570	Camsap2	0.250157	7.52776e-05
ENSMUSG00000022136	Dnajc3	0.421492	7.54404e-05
ENSMUSG00000022075	Rhobtb2	0.36791	7.71324e-05
ENSMUSG00000098108	Gm27008	-0.410406	7.76384e-05
ENSMUSG00000021670	Hmgcr	0.333178	7.82911e-05
ENSMUSG00000054728	Phactr1	0.245369	7.97496e-05
ENSMUSG00000053470	Kdm3a	0.336201	8.25666e-05
ENSMUSG00000029360	Gm9754	0.671552	8.39922e-05
ENSMUSG00000026017	Carf	-0.426991	8.61388e-05
ENSMUSG00000029469	Ift81	-0.361645	8.8767e-05
ENSMUSG00000051777	Iqcj	-0.498843	9.1426e-05
ENSMUSG00000004040	Stat3	0.423512	9.15229e-05
ENSMUSG00000021062	Rab15	0.398773	9.3196e-05
ENSMUSG00000033632	AW554918	-0.260147	9.40647e-05
ENSMUSG00000021947	Cryl1	-0.392605	9.42233e-05
ENSMUSG00000090150	Acad11	-0.458855	9.6367e-05
ENSMUSG00000026864	Hspa5	0.467851	9.75479e-05
ENSMUSG00000040785	Ttc3	0.209248	9.77361e-05
ENSMUSG00000097164	Cep83os	-0.512073	9.9967e-05
ENSMUSG00000030583	Sipa1l3	0.30981	0.000100163
ENSMUSG00000107815	Gm44257	0.488917	0.000100423
ENSMUSG00000037833	Sh2d4b	0.489477	0.000101214
ENSMUSG00000052889	Prkcb	0.213597	0.000101214
ENSMUSG00000026430	Rassf5	0.399142	0.000102461
ENSMUSG00000027574	Nkain4	-0.644216	0.000103752
ENSMUSG00000044949	Ubtd2	0.343155	0.000105674
ENSMUSG00000024966	Stip1	0.475537	0.000105783
ENSMUSG00000021892	Sh3bp5	0.383507	0.000107119
ENSMUSG00000063146	Clip2	0.323326	0.000107696
ENSMUSG00000048661	Lemd3	0.307627	0.000107998
ENSMUSG00000045349	Sh2d5	0.401335	0.000108872
ENSMUSG00000026643	Nmt2	0.304319	0.000110123
ENSMUSG00000028582	Cc2d1b	-0.495348	0.000110123
ENSMUSG00000031353	Rbbp7	0.423158	0.000110881
ENSMUSG00000036492	Rnf39	0.63975	0.000112511
ENSMUSG00000092368	A930015D03Rik	0.311218	0.000115472
ENSMUSG00000022103	Gfra2	0.280872	0.000116732
ENSMUSG00000000223	Drp2	-0.316371	0.000119197
ENSMUSG00000022685	Parn	-0.37849	0.000119741
ENSMUSG00000017144	Rnd3	0.589029	0.00012136
ENSMUSG00000037876	Jmjd1c	0.237165	0.00012136
ENSMUSG00000051339	2900026A02Rik	0.350524	0.000122284
ENSMUSG00000001995	Sipa1l2	0.306903	0.000123268
ENSMUSG00000010505	Myt1	-0.400817	0.000125311
ENSMUSG00000037868	Egr2	0.569055	0.000127504
ENSMUSG00000005686	Ampd3	-0.452594	0.000129502
ENSMUSG00000064145	Arih2	0.329815	0.000129936
ENSMUSG00000005580	Adcy9	0.32431	0.000133177
ENSMUSG00000047126	Cltc	0.25567	0.000135288
ENSMUSG00000022332	Khdrbs3	0.200503	0.000136995
ENSMUSG00000052544	St6galnac3	-0.217909	0.000137233
ENSMUSG00000032024	Clmp	0.328877	0.000139639
ENSMUSG00000021047	Nova1	-0.355538	0.000141641
ENSMUSG00000024283	Wac	0.265863	0.000144185
ENSMUSG00000096936	Gm3510	-0.519767	0.0001449
ENSMUSG00000015222	Map2	0.189274	0.000147436
ENSMUSG00000048310	Pskh1	-0.460874	0.000148524
ENSMUSG00000052395	Rft1	-0.530845	0.000149386
ENSMUSG00000044847	Lsm11	0.636836	0.000152167
ENSMUSG00000019132	BC005537	0.398895	0.000154077
ENSMUSG00000027009	Itga4	-0.511462	0.000154162
ENSMUSG00000078816	Prkcg	0.3447	0.000154162
ENSMUSG00000045009	Prrt3	0.451221	0.000154411
ENSMUSG00000034243	Golgb1	-0.261437	0.000154492
ENSMUSG00000033910	Gucy1a1	-0.432159	0.00015609
ENSMUSG00000002957	Ap2a2	0.284841	0.000159454
ENSMUSG00000106644	Gm40331	-0.546328	0.000159454
ENSMUSG00000008855	Hdac5	0.285864	0.000161005
ENSMUSG00000004677	Myo9b	0.2499	0.000166476
ENSMUSG00000086040	Wipf3	0.294391	0.000166476
ENSMUSG00000061589	Dot1l	0.306765	0.000168965
ENSMUSG00000038916	Soga3	0.263631	0.000170863
ENSMUSG00000058997	Vwa8	-0.229499	0.000170863
ENSMUSG00000029168	Dpysl5	0.332515	0.000172103
ENSMUSG00000020827	Mink1	0.254231	0.000174579
ENSMUSG00000111187		0.440037	0.000176958
ENSMUSG00000040249	Lrp1	0.232483	0.000185373
ENSMUSG00000035268	Pkig	0.273245	0.000186299
ENSMUSG00000020015	Cdk17	0.228686	0.000188229
ENSMUSG00000068114	Ccdc134	0.554468	0.000188229
ENSMUSG00000042213	Zfand4	-0.394345	0.000192315
ENSMUSG00000025034	Trim8	0.428959	0.000194047
ENSMUSG00000022012	Enox1	0.238577	0.000195077
ENSMUSG00000070695	Cntnap5a	-0.198545	0.000195077
ENSMUSG00000025189	Cnnm1	0.259992	0.000195184
ENSMUSG00000030805	Stx4a	0.480234	0.000197688
ENSMUSG00000003814	Calr	0.332509	0.000198612
ENSMUSG00000007908	Hmgcll1	-0.259551	0.000198875
ENSMUSG00000027207	Galk2	-0.355381	0.0002008
ENSMUSG00000030199	Etv6	0.275741	0.000202022
ENSMUSG00000093436	Gm20646	-0.399423	0.000202933
ENSMUSG00000028063	Lmna	0.375891	0.000205516
ENSMUSG00000020272	Stk10	0.433535	0.000210129
ENSMUSG00000025607	Copg2	-0.281777	0.000210129
ENSMUSG00000041977	Arhgef11	0.240973	0.000212287
ENSMUSG00000042942	Greb1l	-0.275278	0.000212815
ENSMUSG00000094626	Tmem121b	0.485486	0.000213955
ENSMUSG00000073565	Prr16	-0.516107	0.000215736
ENSMUSG00000050945	Zfp438	-0.40487	0.000216279
ENSMUSG00000032376	Usp3	-0.349296	0.000216515
ENSMUSG00000019194	Scn1b	0.403201	0.000218279
ENSMUSG00000039568	Ubald1	0.505394	0.000223896
ENSMUSG00000015027	Galns	-0.45451	0.00023122
ENSMUSG00000078772	Gm12353	0.411743	0.000233564
ENSMUSG00000030643	Rab30	-0.284914	0.000233869
ENSMUSG00000028788	Ptp4a2	0.385323	0.000235512
ENSMUSG00000036890	Gtdc1	-0.255369	0.000238977
ENSMUSG00000039145	Camk1d	0.242474	0.000240404
ENSMUSG00000038013	Wipf2	0.301435	0.000242297
ENSMUSG00000005533	Igf1r	0.203556	0.000242634
ENSMUSG00000055723	Rras2	-0.31684	0.000242746
ENSMUSG00000030536	Iqgap1	0.316604	0.000242877
ENSMUSG00000045613	Chrm2	0.282328	0.00024632
ENSMUSG00000003585	Sec14l2	0.456894	0.000246963
ENSMUSG00000033618	Map3k13	0.287035	0.000246963
ENSMUSG00000020176	Grb10	-0.280007	0.000248518
ENSMUSG00000020032	Nuak1	0.508591	0.000248655
ENSMUSG00000022472	Desi1	0.362524	0.000249056
ENSMUSG00000050840	Cdh20	-0.40246	0.000259757
ENSMUSG00000066571	4931406P16Rik	0.314104	0.000270708
ENSMUSG00000031642	Sh3rf1	0.252508	0.000270912
ENSMUSG00000039911	Spsb1	0.458756	0.000276674
ENSMUSG00000002341	Ncan	0.245587	0.000285885
ENSMUSG00000031558	Slit2	-0.279082	0.000290968
ENSMUSG00000039252	Lgi2	-0.498793	0.000299707
ENSMUSG00000022139	Mbnl2	0.197887	0.0003063
ENSMUSG00000034156	Tspoap1	-0.206305	0.000307549
ENSMUSG00000042359	Osbpl6	0.197191	0.000307849
ENSMUSG00000028573	Fggy	-0.280453	0.000312096
ENSMUSG00000030172	Erc1	0.21789	0.000312983
ENSMUSG00000003345	Csnk1g2	0.399633	0.000315908
ENSMUSG00000085776	5430402O13Rik	-0.55843	0.000317163
ENSMUSG00000051527	Usp29	0.307278	0.000322533
ENSMUSG00000042680	Garem1	0.263763	0.000329762
ENSMUSG00000042757	Tmem108	0.235025	0.000329762
ENSMUSG00000041650	Pcca	-0.205123	0.000331683
ENSMUSG00000111443	Gm46123	-0.521302	0.000339925
ENSMUSG00000039546	Ajap1	0.317409	0.000343657
ENSMUSG00000047907	Tshz2	0.28094	0.000346711
ENSMUSG00000004798	Ulk2	-0.253589	0.000353863
ENSMUSG00000110218	Gm20219	0.622225	0.00035489
ENSMUSG00000036356	Csgalnact1	-0.201389	0.000355791
ENSMUSG00000020859	Spag9	0.207131	0.000359003
ENSMUSG00000034675	Dbn1	0.328467	0.000362816
ENSMUSG00000021301	Hecw1	0.249476	0.000365383
ENSMUSG00000026425	Srgap2	0.225329	0.000372129
ENSMUSG00000038368	Focad	-0.194233	0.000376152
ENSMUSG00000025417	Pip4k2c	0.330191	0.000377187
ENSMUSG00000026187	Xrcc5	-0.407059	0.000377187
ENSMUSG00000075033	Nxpe3	-0.393283	0.000380185
ENSMUSG00000040782	Cop1	0.260581	0.000382874
ENSMUSG00000059742	Kcnh7	-0.218456	0.000390709
ENSMUSG00000028550	Atg4c	-0.258281	0.000391023
ENSMUSG00000021684	Pde8b	-0.230983	0.000391652
ENSMUSG00000097494	4933406C10Rik	-0.541645	0.000394026
ENSMUSG00000020190	Mknk2	0.541491	0.000395734
ENSMUSG00000023067	Cdkn1a	0.584592	0.000401757
ENSMUSG00000021730	Hcn1	0.206235	0.000403835
ENSMUSG00000037826	Ppm1k	-0.410326	0.000403835
ENSMUSG00000000861	Bcl11a	0.211551	0.000407594
ENSMUSG00000062078	Qk	0.266424	0.000407594
ENSMUSG00000070822	Zscan18	-0.394067	0.000407594
ENSMUSG00000032528	Vipr1	0.327024	0.000407695
ENSMUSG00000055407	Map6	0.273154	0.000409525
ENSMUSG00000010721	Lmbr1	-0.245556	0.000410174
ENSMUSG00000031605	Klhl2	0.234733	0.000416395
ENSMUSG00000004980	Hnrnpa2b1	0.273074	0.000418558
ENSMUSG00000018849	Wwc1	0.505298	0.000421623
ENSMUSG00000001270	Ckb	0.424345	0.000425183
ENSMUSG00000050875	Minar2	-0.551702	0.000425183
ENSMUSG00000004460	Dnajb11	0.430197	0.000425591
ENSMUSG00000034290	Nek9	-0.342708	0.000428247
ENSMUSG00000041119	Pde9a	0.350727	0.000435528
ENSMUSG00000022622	Acr	-0.620777	0.00043907
ENSMUSG00000025823	Pdia4	0.493512	0.00043907
ENSMUSG00000034586	Hid1	0.367639	0.00043939
ENSMUSG00000060279	Ap2a1	0.278038	0.000442422
ENSMUSG00000007880	Arid1a	0.251222	0.000444479
ENSMUSG00000051113	Fam71e1	-0.629964	0.000447985
ENSMUSG00000041216	Clvs1	0.209749	0.00044868
ENSMUSG00000003752	Itpkc	0.53266	0.000451139
ENSMUSG00000046727	Cystm1	0.33184	0.000452157
ENSMUSG00000029049	Morn1	-0.284415	0.000452523
ENSMUSG00000039114	Nrn1	0.35427	0.000453947
ENSMUSG00000029319	Coq2	-0.323571	0.000454094
ENSMUSG00000020716	Nf1	0.223902	0.000454734
ENSMUSG00000062563	Cys1	0.495083	0.000455339
ENSMUSG00000020363	Gfpt2	-0.514699	0.000462439
ENSMUSG00000027430	Dtd1	-0.233156	0.000466194
ENSMUSG00000024238	Zeb1	0.222544	0.000467267
ENSMUSG00000015143	Actn1	0.222511	0.000468142
ENSMUSG00000031129	Slc9a9	-0.223418	0.0004699
ENSMUSG00000037902	Sirpa	0.246384	0.000472757
ENSMUSG00000058297	Spock2	0.290527	0.000473293
ENSMUSG00000031822	Gse1	0.429321	0.000487104
ENSMUSG00000038619	Ensa	0.358044	0.000487387
ENSMUSG00000067786	Nnat	0.59882	0.000494644
ENSMUSG00000114469	C730002L08Rik	-0.631034	0.000506981
ENSMUSG00000003974	Grm3	-0.423358	0.000514535
ENSMUSG00000025855	Prkar1b	0.230479	0.000530515
ENSMUSG00000033998	Kcnk1	0.293888	0.000530535
ENSMUSG00000021314	Amph	0.218475	0.000545581
ENSMUSG00000048701	Ccdc6	0.288117	0.000545739
ENSMUSG00000025892	Gria4	-0.211356	0.000549067
ENSMUSG00000024122	Pdpk1	0.254903	0.000549968
ENSMUSG00000006435	Neurl1a	0.26929	0.000560436
ENSMUSG00000024639	Gnaq	0.20996	0.000560649
ENSMUSG00000020794	Ube2g1	0.262539	0.000562536
ENSMUSG00000033429	Mcee	-0.561662	0.000566055
ENSMUSG00000026141	Col19a1	-0.253308	0.000569453
ENSMUSG00000044148	1810030O07Rik	0.469676	0.000574138
ENSMUSG00000092492	B230208B08Rik	-0.558112	0.000574138
ENSMUSG00000028530	Jak1	0.285531	0.00057832
ENSMUSG00000034342	Cbl	0.288691	0.000579076
ENSMUSG00000026610	Esrrg	-0.196633	0.000589089
ENSMUSG00000019960	Dusp6	0.546785	0.000591928
ENSMUSG00000075478	Slitrk1	-0.311035	0.00059412
ENSMUSG00000025255	Zfhx4	-0.322369	0.000595893
ENSMUSG00000053550	Shisa7	0.270015	0.000595893
ENSMUSG00000039703	Nploc4	0.269547	0.000596165
ENSMUSG00000065979	Cpped1	-0.295721	0.000596165
ENSMUSG00000046182	Gsg1l	0.285569	0.00060514
ENSMUSG00000030209	Grin2b	0.209709	0.000606006
ENSMUSG00000047881	Rell1	0.423937	0.000609505
ENSMUSG00000026163	Sphkap	-0.308211	0.000613123
ENSMUSG00000033684	Qsox1	-0.385502	0.000616761
ENSMUSG00000038780	Smurf1	0.250093	0.000616761
ENSMUSG00000068735	Trp53i11	0.492435	0.000618127
ENSMUSG00000100891	2810049E08Rik	-0.375844	0.000618127
ENSMUSG00000054640	Slc8a1	0.20686	0.000623804
ENSMUSG00000032314	Etfa	-0.358575	0.00063032
ENSMUSG00000005089	Slc1a2	0.211956	0.000634314
ENSMUSG00000040044	Orc3	-0.394581	0.000637488
ENSMUSG00000019943	Atp2b1	0.161586	0.000655909
ENSMUSG00000028630	Dyrk2	0.397606	0.00066266
ENSMUSG00000078671	Chd2	0.211235	0.000673046
ENSMUSG00000028247	Coq3	-0.486827	0.000673978
ENSMUSG00000030525	Chrna7	-0.318049	0.000673978
ENSMUSG00000019734	Tmc4	0.542264	0.000676357
ENSMUSG00000025782	Taf3	0.293592	0.000679683
ENSMUSG00000020436	Gabrg2	-0.285979	0.000688791
ENSMUSG00000045275	Lca5l	-0.508983	0.000693955
ENSMUSG00000058444	Map2k5	-0.204248	0.000703033
ENSMUSG00000027763	Mbnl1	0.252718	0.000712608
ENSMUSG00000055022	Cntn1	-0.160742	0.000717664
ENSMUSG00000041147	Brca2	-0.4825	0.000724249
ENSMUSG00000041328	Pcf11	0.346475	0.000731793
ENSMUSG00000113429	Gm20063	-0.405551	0.000738267
ENSMUSG00000049577	Zfpm1	0.521015	0.000738321
ENSMUSG00000040751	Lat2	0.603822	0.000738747
ENSMUSG00000031309	Rps6ka3	0.213352	0.000738775
ENSMUSG00000037697	Ddhd1	0.223347	0.000741864
ENSMUSG00000041440	Gk5	-0.464156	0.000746407
ENSMUSG00000097911	Gm26691	-0.283637	0.000746407
ENSMUSG00000030528	Blm	-0.461749	0.000759912
ENSMUSG00000031827	Cotl1	0.483255	0.000768515
ENSMUSG00000026836	Acvr1	0.229009	0.000770135
ENSMUSG00000026554	Dcaf8	-0.294501	0.000777911
ENSMUSG00000043733	Ptpn11	0.262759	0.000784219
ENSMUSG00000040721	Zfhx2	0.275709	0.000791637
ENSMUSG00000024456	Diaph1	0.305012	0.000795861
ENSMUSG00000058402	Zfp420	0.44134	0.000795861
ENSMUSG00000001774	Chordc1	0.30335	0.000813592
ENSMUSG00000021203	Otub2	0.520666	0.000814749
ENSMUSG00000022801	Lrch3	0.254652	0.000817314
ENSMUSG00000102049		0.301584	0.000823144
ENSMUSG00000028082	Sh3d19	-0.312289	0.000824693
ENSMUSG00000042625	Safb2	0.243651	0.000829019
ENSMUSG00000070880	Gad1	0.323914	0.00083079
ENSMUSG00000051391	Ywhag	0.267997	0.000833374
ENSMUSG00000031701	Dnaja2	0.360833	0.000835765
ENSMUSG00000116557	4933432I09Rik	0.561736	0.000844502
ENSMUSG00000000568	Hnrnpd	0.311883	0.000849001
ENSMUSG00000110996	Gm36251	-0.519675	0.000851473
ENSMUSG00000022656	Nectin3	-0.478157	0.000853309
ENSMUSG00000022043	Trim35	0.296766	0.000857776
ENSMUSG00000010110	Stx5a	0.329017	0.000868816
ENSMUSG00000026470	Stx6	0.287907	0.000868816
ENSMUSG00000033400	Agl	-0.436595	0.000868816
ENSMUSG00000038390	Gpr162	0.368286	0.000868816
ENSMUSG00000031517	Gpm6a	-0.244481	0.000869621
ENSMUSG00000020275	Rel	0.552555	0.000869648
ENSMUSG00000039058	Ak5	0.211466	0.000870757
ENSMUSG00000032121	Tmem218	-0.551792	0.000883926
ENSMUSG00000022010	Tsc22d1	0.200479	0.000888863
ENSMUSG00000024002	Brd4	0.212421	0.000906036
ENSMUSG00000034902	Pip5k1c	0.268241	0.000907227
ENSMUSG00000022285	Ywhaz	0.245672	0.000910247
ENSMUSG00000039621	Prex1	0.436486	0.00091149
ENSMUSG00000003382	Etv3	0.423174	0.000911843
ENSMUSG00000032064	Dixdc1	0.285688	0.000920079
ENSMUSG00000078838	Gm17382	-0.526283	0.000932997
ENSMUSG00000025422	Agap2	0.23591	0.000934968
ENSMUSG00000040339	Fam102b	-0.457709	0.000947639
ENSMUSG00000002617	Zfp40	-0.323066	0.000959602
ENSMUSG00000017781	Pitpna	0.247689	0.00096109
ENSMUSG00000034007	Scaper	-0.219074	0.00096469
ENSMUSG00000090258	Churc1	-0.553691	0.000965912
ENSMUSG00000028292	Rars2	-0.304278	0.000975598
ENSMUSG00000006800	Sulf2	0.421124	0.00097632
ENSMUSG00000103961	Gm36388	-0.408815	0.000987334
ENSMUSG00000116500	Gm36560	-0.556028	0.000992452
ENSMUSG00000035126	Wdr78	0.284452	0.000994652
ENSMUSG00000040687	Madd	0.228511	0.000994652
ENSMUSG00000056367	Actr3b	-0.271445	0.000994652
ENSMUSG00000097452	Gm2824	-0.286452	0.000995384
ENSMUSG00000021745	Ptprg	0.166392	0.000997508
ENSMUSG00000021277	Traf3	0.296995	0.00101097
ENSMUSG00000027834	Serpini1	-0.275124	0.00101097
ENSMUSG00000026615	Eprs	0.260166	0.00101226
ENSMUSG00000061207	Stk19	0.355184	0.00101226
ENSMUSG00000027680	Fxr1	0.245873	0.00101353
ENSMUSG00000004360	9330159F19Rik	0.343978	0.00102143
ENSMUSG00000005103	Wdr1	0.32293	0.0010282
ENSMUSG00000021493	Pdlim7	0.386911	0.00104267
ENSMUSG00000050064	Zfp697	-0.233311	0.00106192
ENSMUSG00000032058	Ppp2r1b	0.47887	0.00111131
ENSMUSG00000020752	Recql5	-0.346897	0.00112423
ENSMUSG00000023809	Rps6ka2	0.230401	0.00112611
ENSMUSG00000051510	Mafg	0.341594	0.00113255
ENSMUSG00000024883	Rin1	0.397616	0.00114276
ENSMUSG00000042743	Sgtb	-0.334943	0.00114296
ENSMUSG00000036438	Calm2	0.256787	0.00114846
ENSMUSG00000020658	Efr3b	0.221678	0.00115112
ENSMUSG00000043987	Cep164	-0.279446	0.00115279
ENSMUSG00000042202	Slc35e2	0.31138	0.0011545
ENSMUSG00000048058	Ldlrad3	-0.22615	0.0011545
ENSMUSG00000097284		-0.553195	0.0011545
ENSMUSG00000026509	Capn2	-0.379813	0.00117229
ENSMUSG00000050312	Nsun3	-0.48761	0.00117992
ENSMUSG00000061665	Cd2ap	-0.249813	0.00119145
ENSMUSG00000027309	4930402H24Rik	-0.173956	0.00119717
ENSMUSG00000028890	Mtf1	0.373542	0.00119717
ENSMUSG00000029120	Ppp2r2c	0.214757	0.00119717
ENSMUSG00000028849	Map7d1	0.277979	0.00120829
ENSMUSG00000086119	Gm2415	-0.373155	0.00121385
ENSMUSG00000033773	Rpap2	-0.40667	0.00121612
ENSMUSG00000027397	Slc20a1	0.25542	0.00121755
ENSMUSG00000037703	Lzts3	0.298833	0.00122044
ENSMUSG00000037890	Wdr19	-0.334094	0.00123436
ENSMUSG00000028926	Cdk14	-0.155967	0.00123436
ENSMUSG00000020300	Cpeb4	0.211218	0.00123516
ENSMUSG00000027247	Arhgap1	0.344923	0.00123571
ENSMUSG00000056342	Usp34	0.173475	0.00124816
ENSMUSG00000018809	Smyd4	-0.438059	0.00125578
ENSMUSG00000021179	Nrde2	-0.469161	0.00126019
ENSMUSG00000038205	Prkab2	0.357029	0.00127555
ENSMUSG00000009681	Bcr	0.243735	0.00127625
ENSMUSG00000097545	Mir124a-1hg	0.215577	0.00127676
ENSMUSG00000100600	A230077H06Rik	-0.350931	0.00127864
ENSMUSG00000025939	Ube2w	0.212626	0.00130054
ENSMUSG00000068151	A230006K03Rik	-0.182312	0.00131533
ENSMUSG00000061455	Stx17	-0.35267	0.00133836
ENSMUSG00000026885	Ttll11	0.184982	0.00135899
ENSMUSG00000054944	5330416C01Rik	0.480163	0.00135899
ENSMUSG00000002428	Hltf	-0.329557	0.00136854
ENSMUSG00000034145	Tmem63c	0.22752	0.00137993
ENSMUSG00000001985	Grik3	0.216181	0.0013874
ENSMUSG00000031174	Rpgr	-0.277131	0.00139165
ENSMUSG00000061313	Ddhd2	-0.315268	0.00139165
ENSMUSG00000028007	Snx7	-0.344598	0.00139286
ENSMUSG00000024647	Cbln2	0.497081	0.00140243
ENSMUSG00000033955	Tnks1bp1	0.26267	0.00140243
ENSMUSG00000050511	Oprd1	0.314536	0.00140243
ENSMUSG00000055540	Epha6	-0.183591	0.00140243
ENSMUSG00000073805	Insyn2a	0.355897	0.00140243
ENSMUSG00000007476	Lrrc8a	0.325341	0.00140303
ENSMUSG00000015305	Sash1	-0.292396	0.00140303
ENSMUSG00000021596	Mctp1	-0.192997	0.00140303
ENSMUSG00000026986	Hnmt	-0.447766	0.00140303
ENSMUSG00000032366	Tpm1	0.285378	0.00140303
ENSMUSG00000086914	Gm16124	-0.578005	0.00140446
ENSMUSG00000044452	Zfp507	-0.338539	0.001407
ENSMUSG00000035596	Mboat7	0.327646	0.0014126
ENSMUSG00000021973	Micu2	-0.263833	0.00141738
ENSMUSG00000022992	Kansl2	0.349722	0.00141738
ENSMUSG00000026034	Clk1	0.242892	0.00142141
ENSMUSG00000004364	Cul3	0.246919	0.00142233
ENSMUSG00000024935	Slc1a1	0.249956	0.00142555
ENSMUSG00000040451	Sgms1	0.226215	0.00142555
ENSMUSG00000103428	Gm20754	-0.228374	0.00142555
ENSMUSG00000025658	Cnksr2	-0.190764	0.0014319
ENSMUSG00000028173	Wls	-0.410471	0.00144317
ENSMUSG00000052560	Cpne8	-0.295401	0.00144488
ENSMUSG00000061887	Ssbp3	0.394924	0.0014527
ENSMUSG00000020189	Osbpl8	0.196603	0.00147325
ENSMUSG00000030047	Arhgap25	0.512805	0.00148019
ENSMUSG00000089832	Shkbp1	0.445209	0.00150704
ENSMUSG00000055109	Gm15155	-0.214119	0.00151836
ENSMUSG00000033594	Spata2l	0.471365	0.00153245
ENSMUSG00000020375	Rufy1	-0.307887	0.0015459
ENSMUSG00000055897	Ppp4r1l-ps	-0.3304	0.00154812
ENSMUSG00000115729	Gm48957	-0.303463	0.00154812
ENSMUSG00000078515	Ddi2	0.262184	0.00154932
ENSMUSG00000014601	Strip1	0.392467	0.001561
ENSMUSG00000021785	Ngly1	-0.332774	0.0015725
ENSMUSG00000022498	Txndc11	0.25706	0.0015725
ENSMUSG00000011382	Dhdh	-0.568333	0.00157355
ENSMUSG00000003226	Ranbp2	0.232599	0.00158835
ENSMUSG00000037234	Hook3	0.201765	0.00158842
ENSMUSG00000002814	Top3a	-0.480903	0.00160033
ENSMUSG00000036402	Gng12	0.464213	0.00160196
ENSMUSG00000007850	Hnrnph1	0.259792	0.00162096
ENSMUSG00000021180	Rps6ka5	-0.273195	0.00162096
ENSMUSG00000021009	Ptpn21	-0.445507	0.00162282
ENSMUSG00000036225	Kctd1	0.243014	0.00164598
ENSMUSG00000036469	March1	-0.187011	0.00165742
ENSMUSG00000028832	Stmn1	-0.401161	0.00166361
ENSMUSG00000068747	Sort1	0.212763	0.00167483
ENSMUSG00000025086	Trub1	-0.304007	0.00168158
ENSMUSG00000041132	N4bp2l1	0.227931	0.00169092
ENSMUSG00000087380	2210408F21Rik	0.199554	0.00169092
ENSMUSG00000020785	Camkk1	0.52091	0.00169909
ENSMUSG00000062127	Cttnbp2nl	0.366478	0.00169958
ENSMUSG00000038705	Gmeb2	0.361636	0.00170035
ENSMUSG00000032280	Tle3	0.42166	0.00170044
ENSMUSG00000019978	Epb41l2	-0.312396	0.00170964
ENSMUSG00000031608	Galnt7	0.266776	0.00171087
ENSMUSG00000043154	Ppp2r3a	-0.249771	0.0017204
ENSMUSG00000029684	Wasl	0.259566	0.00172066
ENSMUSG00000004698	Hdac9	-0.226532	0.0017408
ENSMUSG00000005958	Ephb3	0.410217	0.00175032
ENSMUSG00000033885	Pxk	0.266249	0.00178409
ENSMUSG00000026123	Plekhb2	0.325339	0.00178819
ENSMUSG00000032558	Nphp3	-0.443675	0.00180256
ENSMUSG00000052373	Mpp3	0.303669	0.00182843
ENSMUSG00000028476	Reck	-0.332954	0.00182985
ENSMUSG00000031503	Col4a2	0.241228	0.00185147
ENSMUSG00000039536	Stau1	0.29691	0.00185147
ENSMUSG00000034621	Gpatch8	0.185558	0.00185498
ENSMUSG00000040543	Pitpnm3	0.249806	0.00185968
ENSMUSG00000039629	Strip2	-0.473235	0.00186168
ENSMUSG00000040327	Cul9	-0.24641	0.00188159
ENSMUSG00000027223	Mapk8ip1	0.298051	0.0018878
ENSMUSG00000014232	Cluap1	-0.299051	0.00190005
ENSMUSG00000021712	Trim23	-0.358233	0.00190916
ENSMUSG00000059796	Eif4a1	0.381873	0.00193981
ENSMUSG00000035202	Lars2	-0.327389	0.0019445
ENSMUSG00000029674	Limk1	0.325975	0.00197826
ENSMUSG00000025477	Inpp5a	0.209798	0.00199513
ENSMUSG00000055204	Ankrd17	0.199317	0.00200077
ENSMUSG00000057715	A830018L16Rik	-0.186907	0.00201161
ENSMUSG00000097342	Gm26618	-0.336525	0.00201161
ENSMUSG00000030350	Prmt8	0.196795	0.00201321
ENSMUSG00000025876	Unc5a	0.305179	0.00201612
ENSMUSG00000005583	Mef2c	-0.194554	0.00201625
ENSMUSG00000031681	Smad1	0.310485	0.00201625
ENSMUSG00000028293	Slc35a1	-0.382547	0.00202568
ENSMUSG00000035024	Ncapd3	-0.261375	0.00202568
ENSMUSG00000049191	Rtl5	0.547292	0.00202692
ENSMUSG00000041762	Gpr155	-0.32445	0.00203135
ENSMUSG00000035933	Cog5	-0.205209	0.00204687
ENSMUSG00000032249	Anp32a	0.301011	0.00205675
ENSMUSG00000031490	Eif4ebp1	-0.536979	0.00208318
ENSMUSG00000039405	Prss23	0.522305	0.0020864
ENSMUSG00000019804	Snx3	0.306947	0.00210245
ENSMUSG00000049420	Tmem200a	0.253328	0.00211751
ENSMUSG00000021087	Rtn1	0.192922	0.00212843
ENSMUSG00000019188	H13	0.293519	0.00213455
ENSMUSG00000035069	Oma1	-0.408046	0.00213455
ENSMUSG00000037933	Bicd2	0.328771	0.00214132
ENSMUSG00000109958	Gm32786	-0.40324	0.00214305
ENSMUSG00000032570	Atp2c1	0.186986	0.00214982
ENSMUSG00000063919	Srrm4	0.208121	0.00215692
ENSMUSG00000028656	Cap1	0.306659	0.00215856
ENSMUSG00000036902	Neto2	0.254285	0.00215856
ENSMUSG00000031485	Plpbp	0.343089	0.00218689
ENSMUSG00000022283	Pabpc1	0.394469	0.00219814
ENSMUSG00000018736	Ndel1	0.340953	0.00220536
ENSMUSG00000070576	Mn1	0.47183	0.00221943
ENSMUSG00000030283	St8sia1	-0.247923	0.00222886
ENSMUSG00000038965	Ube2l3	0.303634	0.0022333
ENSMUSG00000015829	Tnr	0.201359	0.00227534
ENSMUSG00000023452	Pisd	0.299783	0.00227534
ENSMUSG00000068015	Lrch1	0.235703	0.00227534
ENSMUSG00000074785	Plxnc1	0.227942	0.00231136
ENSMUSG00000032402	Smad3	0.485667	0.0023134
ENSMUSG00000056459	Zbtb25	-0.348756	0.00235019
ENSMUSG00000029359	Tesc	0.533506	0.00236399
ENSMUSG00000097007	4930432B10Rik	-0.465195	0.00237473
ENSMUSG00000022180	Slc7a8	0.219107	0.00237627
ENSMUSG00000046876	Atxn1	0.165158	0.00238301
ENSMUSG00000014547	Wdfy2	0.267995	0.00242436
ENSMUSG00000050321	Neto1	0.181419	0.0024522
ENSMUSG00000059482	2610301B20Rik	-0.360423	0.00245738
ENSMUSG00000020246	Hcfc2	0.298056	0.00246246
ENSMUSG00000022973	Synj1	0.197998	0.00246954
ENSMUSG00000018750	Zbtb4	0.311882	0.00247119
ENSMUSG00000067578	Cbln4	0.513398	0.00247119
ENSMUSG00000001576	Ergic1	0.223652	0.00247329
ENSMUSG00000030660	Pik3c2a	0.265594	0.00247329
ENSMUSG00000025730	Rab40c	0.273678	0.00247925
ENSMUSG00000042810	Krba1	-0.264492	0.00248865
ENSMUSG00000000876	Pxmp4	-0.467592	0.00251204
ENSMUSG00000020053	Igf1	0.40175	0.00251204
ENSMUSG00000027560	Dok5	0.252993	0.00251641
ENSMUSG00000086782	E130102H24Rik	0.358448	0.0025322
ENSMUSG00000025571	Tnrc6c	0.161475	0.00255299
ENSMUSG00000041852	Tcf20	0.219187	0.00255299
ENSMUSG00000026305	Lrrfip1	0.176894	0.00259216
ENSMUSG00000051703	Tmem198	0.442662	0.00265931
ENSMUSG00000024172	St6gal2	-0.216123	0.00266312
ENSMUSG00000039633	Lonrf1	0.285197	0.00266911
ENSMUSG00000029136	Rbks	-0.366812	0.00267784
ENSMUSG00000030105	Arl8b	0.283399	0.00269473
ENSMUSG00000070570	Slc17a7	0.216587	0.00274531
ENSMUSG00000025427	Rnf165	0.380377	0.00275125
ENSMUSG00000028134	Ptbp2	-0.257359	0.00275125
ENSMUSG00000050567	Maml1	0.341698	0.00275125
ENSMUSG00000000001	Gnai3	0.327597	0.00277118
ENSMUSG00000037458	Azin1	0.313827	0.00278693
ENSMUSG00000028795	Ccdc28b	0.415415	0.00279759
ENSMUSG00000029166	Mapre3	0.219064	0.00281263
ENSMUSG00000097048	1600020E01Rik	0.308174	0.00281263
ENSMUSG00000052676	Zmat1	-0.324322	0.00285669
ENSMUSG00000022358	Fbxo32	-0.472703	0.00287144
ENSMUSG00000000823	Zfp512b	-0.297206	0.00287997
ENSMUSG00000032087	Dscaml1	0.366688	0.00288541
ENSMUSG00000022454	Nell2	0.179857	0.00289231
ENSMUSG00000041552	Ptchd1	0.266648	0.00292696
ENSMUSG00000037989	Wnk2	0.207548	0.00296199
ENSMUSG00000042705	Commd10	-0.222814	0.00298203
ENSMUSG00000048279	Sacs	-0.235066	0.00300426
ENSMUSG00000047904	Sstr2	0.509983	0.00300503
ENSMUSG00000063275	Hacd1	-0.244394	0.00300503
ENSMUSG00000063889	Crem	0.38122	0.00300503
ENSMUSG00000040548	Tex2	0.25772	0.00303035
ENSMUSG00000040430	Pitpnc1	0.457772	0.00304964
ENSMUSG00000004056	Akt2	0.284678	0.00305657
ENSMUSG00000005371	Fbxo11	0.211684	0.00306556
ENSMUSG00000041720	Pi4ka	0.163981	0.00307523
ENSMUSG00000028405	Aco1	-0.328962	0.00308643
ENSMUSG00000030102	Itpr1	0.164561	0.00314417
ENSMUSG00000037185	Krt80	0.513604	0.00315308
ENSMUSG00000063410	Stk24	0.285193	0.00315308
ENSMUSG00000021033	Gstz1	-0.347027	0.0031551
ENSMUSG00000038260	Trpm4	-0.356178	0.00315992
ENSMUSG00000028132	Tmem56	0.287492	0.00317758
ENSMUSG00000038168	P3h2	-0.309451	0.00324487
ENSMUSG00000031938	4931406C07Rik	-0.449534	0.00327771
ENSMUSG00000000374	Trappc10	0.284752	0.00327966
ENSMUSG00000025037	Maoa	-0.409378	0.00328215
ENSMUSG00000021327	Zkscan3	0.264195	0.00329356
ENSMUSG00000042425	Frmpd3	-0.252102	0.00330173
ENSMUSG00000032181	Scg3	0.25892	0.00330563
ENSMUSG00000019302	Atp6v0a1	0.168151	0.00333753
ENSMUSG00000028441	1110017D15Rik	0.520827	0.00338862
ENSMUSG00000063600	Egfem1	-0.149348	0.00338862
ENSMUSG00000020283	Pex13	0.360802	0.00340758
ENSMUSG00000048118	Arid4a	0.224892	0.00340758
ENSMUSG00000031078	Cttn	0.260364	0.00341061
ENSMUSG00000115509	Gm49012	-0.470346	0.00343977
ENSMUSG00000031512	Tex29	0.502466	0.0034526
ENSMUSG00000043015	Nemp2	-0.456154	0.00346018
ENSMUSG00000048826	Dact2	-0.477837	0.0034774
ENSMUSG00000000197	Nalcn	-0.184485	0.00350828
ENSMUSG00000028664	Ephb2	0.24643	0.00351058
ENSMUSG00000034563	Ccpg1	0.226323	0.00351058
ENSMUSG00000051166	Eml5	0.171946	0.00355972
ENSMUSG00000022840	Adcy5	0.22823	0.00357126
ENSMUSG00000036707	Cab39	0.259655	0.00357126
ENSMUSG00000045248	Med26	0.269777	0.00357201
ENSMUSG00000019792	Trmt11	0.265359	0.00357314
ENSMUSG00000030718	Ppme1	0.252817	0.00362867
ENSMUSG00000039515	Ptpa	0.305739	0.00362867
ENSMUSG00000027674	Pex5l	0.177555	0.00363522
ENSMUSG00000022421	Nptxr	0.214538	0.00364272
ENSMUSG00000022883	Robo1	-0.167262	0.00364575
ENSMUSG00000000184	Ccnd2	0.489505	0.00364795
ENSMUSG00000024713	Pcsk5	-0.201936	0.00364795
ENSMUSG00000047261	Gap43	0.27005	0.00364795
ENSMUSG00000087159	Gm15246	-0.414563	0.00364795
ENSMUSG00000023923	Tbc1d5	-0.172608	0.00367266
ENSMUSG00000047415	Gpr68	0.421284	0.00368067
ENSMUSG00000025026	Add3	-0.276865	0.00368319
ENSMUSG00000017724	Etv4	0.532918	0.00368495
ENSMUSG00000051067	Lingo3	0.447576	0.00369495
ENSMUSG00000041571	Selenow	0.416733	0.00371709
ENSMUSG00000053838	Nudcd3	0.202244	0.00371709
ENSMUSG00000051149	Adnp	0.220222	0.00371847
ENSMUSG00000097413	A830052D11Rik	-0.501816	0.0037523
ENSMUSG00000060227	Casc4	0.196592	0.00375494
ENSMUSG00000042207	Kdm5b	0.220317	0.00377105
ENSMUSG00000026153	Fam135a	-0.229994	0.00377914
ENSMUSG00000027849	Syt6	0.451126	0.00377985
ENSMUSG00000025262	Fam120c	-0.225402	0.00379137
ENSMUSG00000086275	1700121C08Rik	-0.48872	0.00381202
ENSMUSG00000045903	Npas4	0.462753	0.00384265
ENSMUSG00000067995	Gtf2f2	0.292777	0.00385539
ENSMUSG00000060733	Ipmk	0.341853	0.00386582
ENSMUSG00000052712	BC004004	-0.358437	0.0038968
ENSMUSG00000064065	Ipcef1	0.267397	0.00390139
ENSMUSG00000026489	Coq8a	-0.462187	0.00393423
ENSMUSG00000031563	Wwc2	-0.257045	0.00393423
ENSMUSG00000033364	Usp37	0.292038	0.00393423
ENSMUSG00000057181	5730455P16Rik	-0.404091	0.00394875
ENSMUSG00000026620	Mark1	0.200121	0.00397733
ENSMUSG00000016664	Pacsin2	0.303147	0.00398219
ENSMUSG00000021368	Tbc1d7	-0.503682	0.00398736
ENSMUSG00000109372	Gm19410	-0.300023	0.0039928
ENSMUSG00000048264	Dip2c	0.166424	0.00399698
ENSMUSG00000027419	Pcsk2	-0.194321	0.00399926
ENSMUSG00000037217	Syn1	0.187738	0.00400177
ENSMUSG00000038174	Fam126b	0.209827	0.0040111
ENSMUSG00000026883	Dab2ip	0.219495	0.00403261
ENSMUSG00000032526	Ss18l2	0.469824	0.00403634
ENSMUSG00000085891	Gm14634	-0.415545	0.0040529
ENSMUSG00000042015	Wdr41	-0.307377	0.00407173
ENSMUSG00000030313	Dennd5b	0.199716	0.00414006
ENSMUSG00000096929	A330023F24Rik	0.164225	0.00414006
ENSMUSG00000048234	Rnf149	0.301182	0.00417867
ENSMUSG00000025384	Faap100	0.482071	0.00418331
ENSMUSG00000020393	Kremen1	0.340203	0.00419482
ENSMUSG00000004031	Brinp2	0.224255	0.00422877
ENSMUSG00000029832	Nfe2l3	-0.530818	0.00423076
ENSMUSG00000020715	Ern1	0.291499	0.00424115
ENSMUSG00000069769	Msi2	0.180561	0.00424115
ENSMUSG00000050783	Htr1f	-0.230328	0.00425081
ENSMUSG00000040943	Tet2	0.198196	0.00428916
ENSMUSG00000020056	Washc3	-0.403609	0.0042979
ENSMUSG00000033454	Zbtb1	0.384286	0.0043246
ENSMUSG00000040850	Psme4	0.188041	0.00438252
ENSMUSG00000114019	Gm47155	0.429583	0.00438252
ENSMUSG00000024274	Zscan30	-0.487048	0.00441129
ENSMUSG00000035064	Eef2k	-0.238215	0.00441129
ENSMUSG00000030092	Cntn6	-0.273114	0.00443411
ENSMUSG00000048076	Arf1	0.324161	0.00444478
ENSMUSG00000024501	Dpysl3	-0.333206	0.00444993
ENSMUSG00000025332	Kdm5c	0.271304	0.0044691
ENSMUSG00000025175	Fn3k	-0.331127	0.00447022
ENSMUSG00000027287	Snap23	0.284028	0.00448058
ENSMUSG00000015357	Clpx	0.288225	0.00450593
ENSMUSG00000023921	Mmut	-0.489626	0.00453101
ENSMUSG00000032046	Abhd12	0.20819	0.00456404
ENSMUSG00000020289	Nprl3	-0.328798	0.00456959
ENSMUSG00000044950	Pwwp2a	0.234566	0.00459363
ENSMUSG00000111602	Gm32014	-0.278051	0.00460664
ENSMUSG00000049649	Gpr3	0.466139	0.00461666
ENSMUSG00000029033	Acap3	0.297926	0.00465937
ENSMUSG00000032422	Snx14	0.285851	0.00471298
ENSMUSG00000032482	Cspg5	-0.275521	0.00473911
ENSMUSG00000034336	Ina	0.359224	0.00476083
ENSMUSG00000023852	Chd1	0.264607	0.00478754
ENSMUSG00000007207	Stx1a	0.236688	0.00480948
ENSMUSG00000032174	Icam5	0.259658	0.0048338
ENSMUSG00000097182	A830009L08Rik	-0.483397	0.00491781
ENSMUSG00000028277	Ube2j1	0.348836	0.00492525
ENSMUSG00000049164	Zfp518a	-0.474347	0.00492678
ENSMUSG00000005442	Cic	0.257164	0.00494046
ENSMUSG00000079484	Phyhd1	0.303565	0.0049883
ENSMUSG00000097785	B230217O12Rik	-0.269423	0.00499657
ENSMUSG00000020376	Rnf130	-0.217843	0.00502128
ENSMUSG00000038538	Ubn2	0.173234	0.00504897
ENSMUSG00000049106	Dcaf5	0.197461	0.0050761
ENSMUSG00000059811	Atl2	0.259643	0.00508361
ENSMUSG00000012296	Tjap1	0.378971	0.00510608
ENSMUSG00000018909	Arrb1	0.229997	0.00513131
ENSMUSG00000074575	Kcng1	0.43155	0.00513131
ENSMUSG00000035067	Xkr6	0.1655	0.00515759
ENSMUSG00000035173	Ccdc186	0.279263	0.00516867
ENSMUSG00000017692	Rhbdl3	0.476793	0.00518025
ENSMUSG00000017493	Igfbp4	0.407474	0.00532492
ENSMUSG00000039195	1110008P14Rik	0.436648	0.00532492
ENSMUSG00000027188	Pamr1	-0.340858	0.00532548
ENSMUSG00000031600	Vps37a	0.264506	0.00533956
ENSMUSG00000060988	Galnt13	-0.15919	0.00534075
ENSMUSG00000014077	Chp1	0.290753	0.0053468
ENSMUSG00000034403	Pja1	0.421377	0.0053468
ENSMUSG00000045912	C2cd4c	0.503307	0.00535138
ENSMUSG00000043460	Elfn2	0.366486	0.0053622
ENSMUSG00000058761	Rnf169	0.193936	0.00537471
ENSMUSG00000067713	Prkag1	0.323025	0.00537471
ENSMUSG00000022663	Atg3	0.285874	0.00537631
ENSMUSG00000015709	Arnt2	-0.156958	0.00538064
ENSMUSG00000042423	Fbrs	0.287819	0.00538064
ENSMUSG00000032297	Celf6	0.317756	0.00540677
ENSMUSG00000110723	Gm49353	0.220158	0.00543368
ENSMUSG00000021945	Zmym2	0.192091	0.00550029
ENSMUSG00000031641	Cbr4	-0.494269	0.00555445
ENSMUSG00000017631	Abr	0.188525	0.00556261
ENSMUSG00000042529	Kcnj12	0.387959	0.00556616
ENSMUSG00000026558	Uck2	0.235328	0.00556626
ENSMUSG00000029208	Guf1	-0.299597	0.00557501
ENSMUSG00000026315	Serpinb8	0.333609	0.00558776
ENSMUSG00000022378	Fam49b	0.188073	0.00561451
ENSMUSG00000028059	Arhgef2	0.225067	0.00562544
ENSMUSG00000062190	Lancl2	-0.362796	0.00562544
ENSMUSG00000017679	Ttpal	0.316618	0.0056534
ENSMUSG00000062785	Kcnc3	0.271486	0.00565358
ENSMUSG00000025016	Tm9sf3	0.235276	0.0056673
ENSMUSG00000086363	A330102I10Rik	-0.257753	0.00566824
ENSMUSG00000022861	Dgkg	0.208193	0.00568289
ENSMUSG00000048537	Phldb1	0.311337	0.00570592
ENSMUSG00000054611	Kdm2a	0.210938	0.00575969
ENSMUSG00000044813	Shb	0.345056	0.00578893
ENSMUSG00000031835	Mbtps1	-0.257475	0.00579184
ENSMUSG00000060126	Tpt1	0.466986	0.00582179
ENSMUSG00000027893	Ahcyl1	0.214179	0.00585264
ENSMUSG00000018068	Ints2	-0.321864	0.00591952
ENSMUSG00000109408	A930037H05Rik	-0.431658	0.00592727
ENSMUSG00000032560	Dnajc13	-0.186134	0.00593677
ENSMUSG00000050821	Fam131a	0.296772	0.00593677
ENSMUSG00000027457	Snph	0.182282	0.00593729
ENSMUSG00000036192	Rorb	-0.401139	0.00597806
ENSMUSG00000038132	Rbm24	0.387424	0.00599108
ENSMUSG00000022623	Shank3	0.192203	0.00600507
ENSMUSG00000060530	A930017M01Rik	-0.228941	0.00600507
ENSMUSG00000028906	Epb41	0.188012	0.00604039
ENSMUSG00000023345	Poc1a	-0.345333	0.00606775
ENSMUSG00000041642	Kif21b	0.227069	0.0060769
ENSMUSG00000036046	5031439G07Rik	0.282381	0.00609129
ENSMUSG00000036667	Tcaf1	0.192194	0.00612806
ENSMUSG00000039976	Tbc1d16	0.362103	0.00616172
ENSMUSG00000023827	Agpat4	0.2501	0.00620454
ENSMUSG00000040118	Cacna2d1	-0.159009	0.00623591
ENSMUSG00000032261	Sh3bgrl2	-0.371658	0.00623739
ENSMUSG00000027889	Ampd2	0.381166	0.00624708
ENSMUSG00000030075	Cntn3	-0.219596	0.00624708
ENSMUSG00000109491	Gm15396	-0.477742	0.0062497
ENSMUSG00000054893	Zfp667	0.361065	0.00625156
ENSMUSG00000025436	Atp23	-0.450175	0.00625179
ENSMUSG00000111970	Gm47715	-0.361406	0.00625179
ENSMUSG00000056050	Mia3	0.216702	0.00637647
ENSMUSG00000040557	Mettl27	-0.505924	0.00639171
ENSMUSG00000089708	5330439A09Rik	0.445593	0.00639171
ENSMUSG00000028920	Fbxo42	0.236199	0.00642401
ENSMUSG00000108030	9530062K07Rik	-0.487186	0.00642401
ENSMUSG00000025318	Jph3	0.222669	0.00649579
ENSMUSG00000030126	Tmcc1	0.152123	0.00651658
ENSMUSG00000020628	Trappc12	-0.231531	0.0065301
ENSMUSG00000031622	Sin3b	0.267239	0.00654949
ENSMUSG00000044176	Spink10	0.277933	0.0065566
ENSMUSG00000021589	Rhobtb3	-0.344796	0.00659144
ENSMUSG00000026872	Zeb2	-0.19196	0.00660673
ENSMUSG00000003200	Sh3gl1	0.334629	0.00662055
ENSMUSG00000047547	Cltb	0.265012	0.00666738
ENSMUSG00000021023	Prorp	-0.378708	0.00672185
ENSMUSG00000031955	Bcar1	0.313992	0.00673067
ENSMUSG00000047495	Dlgap2	0.146168	0.00676914
ENSMUSG00000039988	Ankrd13c	0.232734	0.00683813
ENSMUSG00000054823	Nsd3	0.16685	0.00686756
ENSMUSG00000027598	Itch	0.205739	0.00690832
ENSMUSG00000025880	Smad7	0.392702	0.00701224
ENSMUSG00000036510	Cdh8	-0.175607	0.00701224
ENSMUSG00000051950	B3glct	-0.241584	0.00701224
ENSMUSG00000022296	Baalc	0.294442	0.00702511
ENSMUSG00000005893	Nr2c2	-0.208911	0.00703309
ENSMUSG00000057406	Nsd2	0.195664	0.00704453
ENSMUSG00000023886	Smoc2	-0.291176	0.00708325
ENSMUSG00000030662	Ipo5	0.252268	0.00708325
ENSMUSG00000020198	Ap3d1	0.207479	0.00710329
ENSMUSG00000039952	Dag1	0.215196	0.00711295
ENSMUSG00000046020	Pofut1	-0.318415	0.00711295
ENSMUSG00000053436	Mapk14	0.191742	0.00711295
ENSMUSG00000027797	Dclk1	0.148489	0.0071885
ENSMUSG00000050138	Kcnk12	0.285701	0.0071885
ENSMUSG00000038077	Kcna6	0.230658	0.00723872
ENSMUSG00000020151	Ptprr	-0.191843	0.00724539
ENSMUSG00000031870	Pgr	-0.261377	0.00727388
ENSMUSG00000020661	Dnmt3a	0.197716	0.00727597
ENSMUSG00000100967	Gm29666	-0.474657	0.0072781
ENSMUSG00000116417		0.218375	0.0072904
ENSMUSG00000079038	D130040H23Rik	-0.256568	0.00729693
ENSMUSG00000009418	Nav1	0.198153	0.00730221
ENSMUSG00000042508	Dmtf1	0.242826	0.00735964
ENSMUSG00000062961	Ccdc177	-0.473475	0.00739513
ENSMUSG00000020608	Smc6	0.249209	0.00740531
ENSMUSG00000050379	Sept6	-0.282876	0.00745912
ENSMUSG00000034636	Zyg11b	0.21295	0.00747035
ENSMUSG00000049624	Slc17a5	-0.262306	0.00751884
ENSMUSG00000034412	Tbc1d10a	0.342975	0.00753175
ENSMUSG00000086022	Rad51ap2	-0.424789	0.00759606
ENSMUSG00000025020	Slit1	0.20708	0.00765891
ENSMUSG00000027346	Gpcpd1	-0.230229	0.00769021
ENSMUSG00000007653	Gabrb2	-0.171461	0.00772612
ENSMUSG00000020577	Tspan13	0.229706	0.00773405
ENSMUSG00000027134	Lpcat4	-0.275439	0.0077602
ENSMUSG00000023106	Denr	-0.38773	0.00776199
ENSMUSG00000026663	Atf6	0.190234	0.0078082
ENSMUSG00000033319	Fem1c	-0.426433	0.00782391
ENSMUSG00000022311	Csmd3	-0.131342	0.00816437
ENSMUSG00000028639	Ybx1	0.252716	0.00816437
ENSMUSG00000029121	Crmp1	0.217391	0.00816437
ENSMUSG00000044816	D630023F18Rik	-0.497398	0.00816437
ENSMUSG00000010660	Plcd1	0.379265	0.00818365
ENSMUSG00000022897	Dyrk1a	0.161785	0.00826702
ENSMUSG00000032532	Cck	0.328804	0.00828754
ENSMUSG00000026491	Ahctf1	0.222788	0.00834457
ENSMUSG00000049076	Acap2	0.179042	0.00836139
ENSMUSG00000040035	Disp2	0.225016	0.00838135
ENSMUSG00000024533	Spire1	0.172198	0.0083912
ENSMUSG00000039246	Lyplal1	-0.45354	0.00840035
ENSMUSG00000033065	Pfkm	-0.247042	0.00840609
ENSMUSG00000070509	Rgma	0.410046	0.0084275
ENSMUSG00000019173	Rab5c	0.343105	0.00844686
ENSMUSG00000041840	Haus1	-0.494307	0.00844686
ENSMUSG00000062234	Gak	0.196279	0.00845508
ENSMUSG00000038002	Cramp1l	0.220296	0.00854409
ENSMUSG00000053553	3110082I17Rik	0.203745	0.00854409
ENSMUSG00000070639	Lrrc8b	0.189546	0.00854409
ENSMUSG00000079681	Zglp1	0.477184	0.00857313
ENSMUSG00000039159	Ube2h	0.192012	0.00859866
ENSMUSG00000013275	Slc41a1	0.419317	0.00862432
ENSMUSG00000041997	Tlk1	-0.21584	0.00864925
ENSMUSG00000029203	Ube2k	0.196772	0.00865734
ENSMUSG00000047342	Zfp286	-0.403758	0.00867407
ENSMUSG00000011751	Sptbn4	0.170975	0.0086791
ENSMUSG00000031538	Plat	0.368671	0.00869694
ENSMUSG00000039318	Rab3gap2	0.171388	0.00875458
ENSMUSG00000042761	Mrap2	-0.444146	0.00875458
ENSMUSG00000020038	Cry1	0.360213	0.00876098
ENSMUSG00000040929	Rfx3	-0.176375	0.00876098
ENSMUSG00000032443	Zcwpw2	-0.235907	0.0088432
ENSMUSG00000028410	Dnaja1	0.313801	0.0088555
ENSMUSG00000032497	Lrrfip2	-0.199672	0.0088785
ENSMUSG00000059173	Pde1a	-0.184893	0.0088785
ENSMUSG00000039634	Zfp189	0.46749	0.00892187
ENSMUSG00000021182	Ccdc88c	0.244429	0.00893698
ENSMUSG00000026664	Phyh	-0.442229	0.00895448
ENSMUSG00000061451	Tmem151a	0.286771	0.00897839
ENSMUSG00000061904	Slc25a3	0.29561	0.00897839
ENSMUSG00000016763	Scube1	0.364175	0.00897963
ENSMUSG00000050244	Heatr1	0.30491	0.00902075
ENSMUSG00000038214	Bend3	-0.400472	0.00909989
ENSMUSG00000023075	Akirin1	0.369889	0.00911273
ENSMUSG00000003847	Nfat5	0.163015	0.00914533
ENSMUSG00000024236	Svil	0.425288	0.00917801
ENSMUSG00000025558	Dock9	0.159268	0.00927927
ENSMUSG00000002107	Celf2	-0.132086	0.0093283
ENSMUSG00000034687	Fras1	-0.197639	0.00938409
ENSMUSG00000035890	Rnf126	0.377471	0.00938409
ENSMUSG00000021556	Golm1	0.403913	0.00940645
ENSMUSG00000022436	Sh3bp1	0.391684	0.00940645
ENSMUSG00000018707	Dync1h1	0.159678	0.00941051
ENSMUSG00000053110	Yap1	-0.344755	0.00941051
ENSMUSG00000063550	Nup98	0.206633	0.00941051
ENSMUSG00000070738	Dgkd	0.190124	0.00941051
ENSMUSG00000096687	Mfsd4b4	-0.431058	0.00941051
ENSMUSG00000020374	Rasgef1c	-0.265018	0.00946873
ENSMUSG00000000127	Fer	-0.156937	0.00949517
ENSMUSG00000030451	Herc2	0.152645	0.00953032
ENSMUSG00000051853	Arf3	0.230972	0.00955348
ENSMUSG00000022105	Rb1	0.19911	0.00958471
ENSMUSG00000004383	Large1	0.146294	0.0096298
ENSMUSG00000023044	Csad	0.278737	0.0096298
ENSMUSG00000068263	Efcc1	-0.437757	0.0096298
ENSMUSG00000099343	Gm28836	-0.444775	0.0096604
ENSMUSG00000028133	Rwdd3	-0.46173	0.00967748
ENSMUSG00000052459	Atp6v1a	0.232231	0.00967748
ENSMUSG00000026000	Lancl1	-0.264265	0.00968336
ENSMUSG00000016528	Mapkapk2	0.293277	0.00969146
ENSMUSG00000041272	Tox	-0.327123	0.00973424
ENSMUSG00000087341	0610040F04Rik	-0.353755	0.00981542
ENSMUSG00000086228	Ubap1l	0.342807	0.00982326
ENSMUSG00000040174	Alkbh3	-0.375179	0.00988584
ENSMUSG00000020612	Prkar1a	0.216428	0.00989697
ENSMUSG00000049878	Rlf	0.208303	0.00989697
ENSMUSG00000027014	Cwc22	-0.25145	0.010003
ENSMUSG00000026709	Dars2	-0.422084	0.0100096
ENSMUSG00000078958	Atp6ap1l	-0.424175	0.0100101
ENSMUSG00000028013	Ppa2	-0.266363	0.0100649
ENSMUSG00000040479	Dgkz	0.18895	0.0100819
ENSMUSG00000041229	Phf8	0.218741	0.0100866
ENSMUSG00000097585	E230029C05Rik	-0.277302	0.0100893
ENSMUSG00000038342	Mlxip	0.234674	0.0101416
ENSMUSG00000046962	Zbtb21	0.312217	0.0101441
ENSMUSG00000042272	Sestd1	-0.191232	0.0101545
ENSMUSG00000030621	Me3	0.16402	0.0102207
ENSMUSG00000007216	Zfp775	-0.454305	0.0102523
ENSMUSG00000032525	Nktr	0.153779	0.0102587
ENSMUSG00000068663	Clec16a	0.148364	0.0102897
ENSMUSG00000024019	Cmtr1	-0.212407	0.0102944
ENSMUSG00000016386	Mpped2	-0.173904	0.0103743
ENSMUSG00000018171	Vmp1	0.230102	0.0103802
ENSMUSG00000027646	Src	0.207427	0.0103802
ENSMUSG00000003518	Dusp3	0.292432	0.0104103
ENSMUSG00000021918	Nek4	-0.341599	0.0104881
ENSMUSG00000033209	Ttc28	0.230482	0.0105664
ENSMUSG00000029757	Dync1i1	-0.140039	0.010647
ENSMUSG00000037613	Tnfrsf23	0.466399	0.010647
ENSMUSG00000021711	Trappc13	0.296032	0.0106691
ENSMUSG00000030879	Mrpl17	0.47301	0.0107164
ENSMUSG00000020990	Cdkl1	-0.297163	0.0107169
ENSMUSG00000040412	5330417C22Rik	0.181865	0.0107169
ENSMUSG00000075318	Scn2a	-0.152431	0.0107169
ENSMUSG00000066057	Gm1976	-0.178045	0.0107306
ENSMUSG00000001143	Lman2l	0.272303	0.0107359
ENSMUSG00000020907	Rcvrn	0.456958	0.0108098
ENSMUSG00000006575	Rundc3a	0.241021	0.0108783
ENSMUSG00000114797	Gm49336	0.237271	0.0109616
ENSMUSG00000022462	Slc38a2	0.31106	0.0110028
ENSMUSG00000041040	Fam117b	0.217704	0.0110125
ENSMUSG00000031453	Rasa3	0.194574	0.0110265
ENSMUSG00000037926	Ssh2	0.141112	0.0110949
ENSMUSG00000025408	Ddit3	0.4627	0.0111301
ENSMUSG00000020134	Peli1	0.238963	0.0111489
ENSMUSG00000015291	Gdi1	0.254823	0.0112153
ENSMUSG00000040007	Bahd1	0.345871	0.0112153
ENSMUSG00000051855	Mest	0.305004	0.0112153
ENSMUSG00000021470	Ercc6l2	-0.293252	0.0112413
ENSMUSG00000024780	Cdc37l1	0.195643	0.0112413
ENSMUSG00000040725	Hnrnpul1	0.228341	0.0112413
ENSMUSG00000097311	Gm26871	-0.143922	0.0112413
ENSMUSG00000026988	Wdsub1	-0.395707	0.011252
ENSMUSG00000061244	Exoc5	0.215449	0.0112525
ENSMUSG00000040761	Spen	0.188832	0.0112675
ENSMUSG00000032908	Sgpp2	-0.310828	0.0113026
ENSMUSG00000009687	Fxyd5	0.34942	0.0113644
ENSMUSG00000037151	Lrrc20	-0.269446	0.0114006
ENSMUSG00000029577	Ube3b	0.248428	0.0114054
ENSMUSG00000016477	E2f3	0.236256	0.0114068
ENSMUSG00000025410	Dctn2	-0.225873	0.0114254
ENSMUSG00000033174	Mgll	-0.181896	0.0115326
ENSMUSG00000020546	Stxbp4	-0.253428	0.0115907
ENSMUSG00000045205	Dpy19l4	-0.263031	0.0115907
ENSMUSG00000041351	Rap1gap	0.239178	0.0115934
ENSMUSG00000032741	Tpcn1	0.29232	0.0115955
ENSMUSG00000054619	Mettl7a1	0.287487	0.0115955
ENSMUSG00000108867	Gm44643	-0.279393	0.0115955
ENSMUSG00000044098	Rsbn1	0.228817	0.0116589
ENSMUSG00000053930	Shisa6	0.218791	0.0116589
ENSMUSG00000027583	Zbtb46	0.295049	0.0116643
ENSMUSG00000047428	Dlk2	0.348168	0.0117001
ENSMUSG00000028479	Gne	-0.304278	0.0117804
ENSMUSG00000030779	Rbbp6	0.222811	0.0117804
ENSMUSG00000034075	Zdhhc5	0.298139	0.0117912
ENSMUSG00000103114	Gm32200	-0.328068	0.0117952
ENSMUSG00000037656	Slc20a2	0.224056	0.0118057
ENSMUSG00000032586	Traip	0.36736	0.0118295
ENSMUSG00000074227	Spint2	-0.448304	0.011919
ENSMUSG00000026077	Npas2	0.143105	0.0120187
ENSMUSG00000039879	Heca	0.256786	0.0120187
ENSMUSG00000079037	Prnp	0.246431	0.0120201
ENSMUSG00000075327	Zbtb2	0.403978	0.0120505
ENSMUSG00000036931	Nfkbid	0.458853	0.0120575
ENSMUSG00000029093	Sorcs2	0.240251	0.0120817
ENSMUSG00000022456	Sept3	0.197772	0.0121326
ENSMUSG00000001833	Sept7	0.170538	0.0121439
ENSMUSG00000020530	Ggnbp2	0.204757	0.0121439
ENSMUSG00000085998	AW822252	-0.311714	0.0121602
ENSMUSG00000026018	Ica1l	-0.23833	0.0122103
ENSMUSG00000000378	Ccm2	0.273628	0.0122549
ENSMUSG00000022141	Nipbl	0.163496	0.0123488
ENSMUSG00000026341	Actr3	0.21481	0.0124374
ENSMUSG00000021540	Smad5	0.389951	0.0124922
ENSMUSG00000028344	Invs	-0.258763	0.0125216
ENSMUSG00000022812	Gsk3b	0.154376	0.0125417
ENSMUSG00000024668	Sdhaf2	0.304951	0.0126271
ENSMUSG00000038384	Setd1b	0.277486	0.0127028
ENSMUSG00000059857	Ntng1	-0.220442	0.0127272
ENSMUSG00000056708	Ier5	0.441929	0.0127348
ENSMUSG00000037138	Aff3	0.196379	0.0128635
ENSMUSG00000000326	Comt	0.264708	0.012913
ENSMUSG00000074247	Dda1	0.376465	0.0129677
ENSMUSG00000028522	Mier1	-0.227839	0.0130699
ENSMUSG00000028527	Ak4	0.442935	0.0130809
ENSMUSG00000054920	Klhl5	-0.333793	0.0130867
ENSMUSG00000078591	Hs3st4	0.154124	0.0131067
ENSMUSG00000032601	Prkar2a	0.249123	0.0131107
ENSMUSG00000022765	Snap29	0.400797	0.0131455
ENSMUSG00000042719	Naa25	0.234731	0.0131749
ENSMUSG00000034685	Fam171a2	0.302077	0.0131878
ENSMUSG00000071037	Camkmt	0.170855	0.0131878
ENSMUSG00000067212	H2-T23	0.445549	0.0133578
ENSMUSG00000009394	Syn2	0.151758	0.0133592
ENSMUSG00000014782	Plekhg4	0.459711	0.0133636
ENSMUSG00000032940	Rbm11	-0.469566	0.0133734
ENSMUSG00000019731	Slc35e1	0.365819	0.0133796
ENSMUSG00000029713	Gnb2	0.345529	0.0133804
ENSMUSG00000021703	Serinc5	-0.221125	0.0133851
ENSMUSG00000034343	Ube2f	0.245829	0.0133909
ENSMUSG00000026103	Gls	0.14209	0.0134329
ENSMUSG00000021451	Sema4d	0.1972	0.0134441
ENSMUSG00000090213	Tmem189	-0.293644	0.0134532
ENSMUSG00000031755	Bbs2	-0.322841	0.0135212
ENSMUSG00000037601	Nme1	0.390181	0.0135823
ENSMUSG00000027274	Mkks	0.456831	0.0136744
ENSMUSG00000089809	Rasgef1b	-0.138688	0.0137029
ENSMUSG00000031824	6430548M08Rik	0.231116	0.0137398
ENSMUSG00000021499	Catsper3	-0.44761	0.0137566
ENSMUSG00000030120	Mlf2	0.316159	0.0137815
ENSMUSG00000054280	Prr14l	0.22294	0.0138933
ENSMUSG00000063430	Wscd2	0.21369	0.0139561
ENSMUSG00000040359	Ufl1	-0.292914	0.0139677
ENSMUSG00000024937	Ehbp1l1	0.406922	0.0140755
ENSMUSG00000033009	Ogfod1	0.224418	0.0141673
ENSMUSG00000034659	Tmem109	0.363935	0.0141673
ENSMUSG00000024969	Mark2	0.170268	0.0142913
ENSMUSG00000041966	Dcaf17	-0.274693	0.014293
ENSMUSG00000054008	Ndst1	0.269086	0.0143056
ENSMUSG00000074776	Gm10754	-0.255636	0.0143161
ENSMUSG00000033720	Sfxn5	-0.201659	0.0143546
ENSMUSG00000025762	Larp1b	-0.211465	0.0143667
ENSMUSG00000085654	Gm12536	0.447681	0.0143677
ENSMUSG00000024091	Vapa	0.231086	0.0143991
ENSMUSG00000021978	Extl3	0.207531	0.014425
ENSMUSG00000042225	Ammecr1	-0.264122	0.0145207
ENSMUSG00000046159	Chrm3	-0.163855	0.0145207
ENSMUSG00000038930	Rccd1	-0.322494	0.0145987
ENSMUSG00000002147	Stat6	0.448034	0.0146132
ENSMUSG00000006699	Cdc42	0.215429	0.0146132
ENSMUSG00000032745	Gpbp1	0.241412	0.0147095
ENSMUSG00000069072	Slc7a14	0.20762	0.0147414
ENSMUSG00000027551	Zfp64	-0.280172	0.0148089
ENSMUSG00000038291	Snx25	0.233484	0.0148089
ENSMUSG00000020705	Ddx42	0.238891	0.0148394
ENSMUSG00000039307	Hexdc	-0.31176	0.0149004
ENSMUSG00000038658	Ric1	0.196135	0.0149085
ENSMUSG00000059423	Zfp933	0.255243	0.0149239
ENSMUSG00000018326	Ywhab	0.253274	0.0149445
ENSMUSG00000035133	Arhgap5	0.211591	0.0149445
ENSMUSG00000049265	Kcnk3	0.244546	0.0149445
ENSMUSG00000051736	Fam229b	-0.417657	0.0150917
ENSMUSG00000073468	Sft2d1	0.285801	0.0150917
ENSMUSG00000020594	Pum2	0.190579	0.0151924
ENSMUSG00000036745	Ttll7	-0.216568	0.0151955
ENSMUSG00000024776	Stambpl1	0.248667	0.0152633
ENSMUSG00000009569	Mrtfb	0.144622	0.0153134
ENSMUSG00000032336	Nptn	0.149935	0.0153529
ENSMUSG00000063663	Brwd3	0.239855	0.0153551
ENSMUSG00000030861	Acadsb	-0.243569	0.0154146
ENSMUSG00000097497	Gm26652	-0.284619	0.0154429
ENSMUSG00000031626	Sorbs2	-0.127952	0.01552
ENSMUSG00000056820	Tsnax	0.245277	0.015539
ENSMUSG00000038000	Acd	0.421327	0.0155398
ENSMUSG00000028804	Csmd2	0.144473	0.0156925
ENSMUSG00000017978	Cadps2	-0.198128	0.0157486
ENSMUSG00000020590	Snx13	-0.188354	0.0157531
ENSMUSG00000007805	Twist2	-0.371254	0.0158137
ENSMUSG00000040907	Atp1a3	0.146722	0.0158429
ENSMUSG00000020805	Slc13a5	-0.433642	0.0158747
ENSMUSG00000019873	Reep3	0.227872	0.0158825
ENSMUSG00000035392	Dennd1a	-0.13004	0.0158825
ENSMUSG00000034488	Edil3	-0.175393	0.0158839
ENSMUSG00000039286	Fndc3b	0.178563	0.0159147
ENSMUSG00000026764	Kif5c	0.143926	0.0159494
ENSMUSG00000111474	Gm32926	-0.275481	0.0159578
ENSMUSG00000041544	Disp3	0.235697	0.0160114
ENSMUSG00000039349	C130074G19Rik	-0.41967	0.0160773
ENSMUSG00000051951	Xkr4	-0.141218	0.0160874
ENSMUSG00000024431	Nr3c1	0.186721	0.0161317
ENSMUSG00000027303	Ptpra	0.16767	0.0161317
ENSMUSG00000037907	Ankrd13b	0.250802	0.0161317
ENSMUSG00000020458	Rtn4	0.185611	0.0161366
ENSMUSG00000028837	Psmb2	0.231063	0.0161488
ENSMUSG00000015165	Hnrnpl	0.191005	0.0161615
ENSMUSG00000032452	Clstn2	0.162399	0.0161694
ENSMUSG00000003810	Mast2	0.155537	0.0161958
ENSMUSG00000014786	Slc9a5	0.317653	0.0162671
ENSMUSG00000024163	Mapk8ip3	0.168501	0.0164032
ENSMUSG00000063646	Jakmip1	0.151349	0.0164032
ENSMUSG00000050174	Nudt6	-0.448222	0.0166042
ENSMUSG00000073427	Gm4924	-0.235154	0.0166991
ENSMUSG00000024136	Dnase1l2	0.449889	0.0167112
ENSMUSG00000058835	Abi1	0.17895	0.0168308
ENSMUSG00000030683	Sez6l2	0.235354	0.016888
ENSMUSG00000036644	Tbc1d9b	-0.224669	0.016888
ENSMUSG00000029068	Ccnl2	0.237239	0.0169099
ENSMUSG00000030428	Ttyh1	0.181051	0.0169107
ENSMUSG00000046204	Pnma2	-0.383978	0.0169107
ENSMUSG00000029651	Mtus2	-0.154435	0.0169247
ENSMUSG00000033342	Plppr5	0.17636	0.0169878
ENSMUSG00000021222	Dcaf4	-0.357258	0.0170286
ENSMUSG00000042079	Hnrnpf	0.276931	0.0171101
ENSMUSG00000105361	AY036118	-0.421362	0.0171101
ENSMUSG00000032503	Arpp21	-0.162918	0.0171478
ENSMUSG00000010097	Nxf1	0.264718	0.0171652
ENSMUSG00000042807	Hecw2	-0.325666	0.0171666
ENSMUSG00000028580	Pum1	0.17159	0.0172289
ENSMUSG00000032349	Elovl5	0.302502	0.0172586
ENSMUSG00000024052	Lpin2	0.200279	0.0173076
ENSMUSG00000021068	Nin	0.156955	0.0174064
ENSMUSG00000041236	Vps41	-0.164005	0.0175243
ENSMUSG00000021710	Nln	-0.206639	0.0175668
ENSMUSG00000034656	Cacna1a	0.135654	0.0176494
ENSMUSG00000002221	Paxip1	0.239836	0.0176651
ENSMUSG00000028005	Gucy1b1	-0.219897	0.0176651
ENSMUSG00000034868	Myl12b	0.26223	0.0179197
ENSMUSG00000082286	Pisd-ps1	-0.374363	0.017998
ENSMUSG00000027993	Trim2	0.189527	0.0180012
ENSMUSG00000051401	Kctd16	-0.164212	0.0180129
ENSMUSG00000002109	Ddb2	-0.293247	0.0181235
ENSMUSG00000030002	Dusp11	0.214392	0.0181859
ENSMUSG00000040018	Cox15	-0.38874	0.0181955
ENSMUSG00000042616	Oscp1	-0.276248	0.0181955
ENSMUSG00000058392	Rrp1b	0.329888	0.0181955
ENSMUSG00000022212	Cpne6	0.304985	0.0181982
ENSMUSG00000061013	Mkx	-0.32926	0.0181982
ENSMUSG00000037624	Kcnk2	-0.261901	0.0183098
ENSMUSG00000025898	Cwf19l2	-0.24566	0.0183447
ENSMUSG00000059486	Kbtbd2	0.306477	0.0183447
ENSMUSG00000030533	Unc45a	0.311859	0.0184579
ENSMUSG00000000631	Myo18a	0.158284	0.0184823
ENSMUSG00000020656	Grhl1	0.247683	0.0187145
ENSMUSG00000023832	Acat2	-0.376693	0.0187145
ENSMUSG00000000552	Zfp385a	0.239826	0.0188174
ENSMUSG00000022865	Cxadr	0.221124	0.0188174
ENSMUSG00000055296	Tmem245	-0.187107	0.0189021
ENSMUSG00000020650	Bcap29	-0.316164	0.019067
ENSMUSG00000026672	Optn	-0.301214	0.0190706
ENSMUSG00000001911	Nfix	0.176391	0.0190712
ENSMUSG00000062908	Acadm	-0.378326	0.0190801
ENSMUSG00000070056	Mfhas1	0.184478	0.019088
ENSMUSG00000081769	Gm12216	-0.333031	0.0191154
ENSMUSG00000024544	Ldlrad4	0.141427	0.0191458
ENSMUSG00000031539	Ap3m2	-0.27314	0.0191458
ENSMUSG00000038446	Cdc40	-0.23232	0.0191928
ENSMUSG00000057963	Itpk1	0.238351	0.019271
ENSMUSG00000024081	Cebpz	0.308149	0.0193226
ENSMUSG00000032076	Cadm1	0.134465	0.0193226
ENSMUSG00000037808	Fam76b	-0.264556	0.0193226
ENSMUSG00000062760	Shisal1	0.276995	0.0193226
ENSMUSG00000115311	Gm35823	-0.322163	0.0193873
ENSMUSG00000034187	Nsf	0.146143	0.0193884
ENSMUSG00000038388	Mpp6	0.171894	0.0194641
ENSMUSG00000039530	Tusc3	-0.15505	0.0194805
ENSMUSG00000058301	Upf1	0.258657	0.0194805
ENSMUSG00000022494	Shisa9	0.174399	0.0194999
ENSMUSG00000086016	1700084C06Rik	-0.394144	0.0196066
ENSMUSG00000047909	Ankrd16	-0.264225	0.0197212
ENSMUSG00000021951	Eef1akmt1	0.371167	0.0197244
ENSMUSG00000024970	Spindoc	0.244947	0.0197244
ENSMUSG00000026014	Raph1	0.172878	0.0197244
ENSMUSG00000031284	Pak3	-0.132209	0.0197244
ENSMUSG00000059495	Arhgef12	0.156185	0.0197244
ENSMUSG00000042350	Arel1	0.220338	0.0197727
ENSMUSG00000005871	Apc	-0.131452	0.0198054
ENSMUSG00000032245	Cln6	-0.439092	0.0198153
ENSMUSG00000020431	Adcy1	-0.141121	0.0199092
ENSMUSG00000022791	Tnk2	0.182874	0.0199092
ENSMUSG00000000056	Narf	-0.278875	0.0200078
ENSMUSG00000037857	Nufip2	0.213533	0.0200078
ENSMUSG00000022019	Tdrd3	-0.201997	0.0201564
ENSMUSG00000031333	Abcb7	0.263351	0.0201564
ENSMUSG00000086308	G630016G05Rik	-0.332617	0.0201564
ENSMUSG00000020630	Rnaseh1	-0.377012	0.0201809
ENSMUSG00000052833	Sae1	0.232929	0.0201809
ENSMUSG00000056296	Synpr	-0.171215	0.0201809
ENSMUSG00000009739	Pou6f1	0.217586	0.0202243
ENSMUSG00000096943		-0.352046	0.0202583
ENSMUSG00000030307	Slc6a11	-0.267031	0.0202863
ENSMUSG00000035107	Dcbld2	-0.233064	0.0203015
ENSMUSG00000027550	Lrrcc1	-0.261019	0.0203327
ENSMUSG00000029782	Tmem209	-0.40477	0.0203442
ENSMUSG00000031673	Cdh11	0.173581	0.0203496
ENSMUSG00000042834	Nrep	-0.439485	0.0203496
ENSMUSG00000022200	Golph3	0.271135	0.0203606
ENSMUSG00000026048	Ercc5	0.281036	0.0204537
ENSMUSG00000029600	Rita1	0.368317	0.0207852
ENSMUSG00000039178	Tbc1d19	-0.17568	0.0207852
ENSMUSG00000054793	Cadm4	0.230429	0.020801
ENSMUSG00000020894	Vamp2	0.296824	0.020816
ENSMUSG00000014850	Msh3	-0.234924	0.0208306
ENSMUSG00000028145	Them4	-0.402091	0.0209504
ENSMUSG00000021133	Susd6	0.177451	0.0209569
ENSMUSG00000028521	Slc35d1	0.293262	0.0209575
ENSMUSG00000051790	Nlgn2	0.228192	0.0211326
ENSMUSG00000038733	Wdr26	0.185852	0.0211379
ENSMUSG00000054027	Nt5dc3	0.24432	0.0211379
ENSMUSG00000112146	Gm46210	-0.391483	0.0212435
ENSMUSG00000005774	Rfx5	-0.372513	0.0213119
ENSMUSG00000001552	Jup	0.396181	0.0214967
ENSMUSG00000070471	Erich6	0.424222	0.0215376
ENSMUSG00000078923	Ube2v1	0.289122	0.0215376
ENSMUSG00000037971	1110032A03Rik	-0.426095	0.0215553
ENSMUSG00000063626	Unc5d	-0.189873	0.0215553
ENSMUSG00000050538	B230217C12Rik	-0.433714	0.0215724
ENSMUSG00000024454	Hdac3	0.290862	0.0216841
ENSMUSG00000028158	Mttp	-0.352125	0.0216861
ENSMUSG00000112466	Gm29674	-0.446971	0.0216937
ENSMUSG00000028266	Lmo4	-0.221743	0.0216999
ENSMUSG00000038463	Olfml2b	0.371035	0.0216999
ENSMUSG00000033931	Rbm34	0.350516	0.0218226
ENSMUSG00000024169	Ift140	-0.200317	0.0219396
ENSMUSG00000041653	Pnpla3	-0.374845	0.021951
ENSMUSG00000038685	Rtel1	-0.296695	0.0221799
ENSMUSG00000038976	Ppp1r9b	0.246068	0.0222077
ENSMUSG00000079467	Gm14966	-0.360565	0.022211
ENSMUSG00000007989	Fzd3	0.221033	0.0222316
ENSMUSG00000031508	Ankrd10	0.203377	0.022326
ENSMUSG00000097626	4921504A21Rik	-0.404251	0.0224995
ENSMUSG00000093661	Eif4e3	-0.207901	0.0225476
ENSMUSG00000086487	Gm11638	-0.39223	0.0225669
ENSMUSG00000074064	Mlycd	-0.310097	0.0225791
ENSMUSG00000026495	Efcab2	-0.321004	0.0226177
ENSMUSG00000028949	Smarcd3	-0.208654	0.0226461
ENSMUSG00000033161	Atp1a1	0.194028	0.0226801
ENSMUSG00000079055	Slc8a3	-0.154564	0.022899
ENSMUSG00000090935	Synj2bp	0.195147	0.0229202
ENSMUSG00000032666	1700025G04Rik	0.16257	0.0230518
ENSMUSG00000041926	Rnpep	-0.285266	0.0230518
ENSMUSG00000048915	Efna5	0.18747	0.0233117
ENSMUSG00000036432	Siah2	0.330344	0.0233463
ENSMUSG00000052738	Suclg1	0.274469	0.0233759
ENSMUSG00000055491	Pprc1	0.321522	0.0233759
ENSMUSG00000064080	Fbln2	0.296658	0.0234228
ENSMUSG00000002325	Irf9	0.4175	0.0234445
ENSMUSG00000014470	Rnf166	0.30366	0.0234445
ENSMUSG00000005846	Rsl1d1	0.361279	0.0235129
ENSMUSG00000029211	Gabra4	-0.174911	0.0236911
ENSMUSG00000028437	Ubap1	0.253551	0.0239218
ENSMUSG00000059475	Zfp426	0.255481	0.0239218
ENSMUSG00000060862	Zbtb40	0.268571	0.0240621
ENSMUSG00000001630	Stk38l	0.233479	0.0242476
ENSMUSG00000022701	Ccdc191	-0.301324	0.024256
ENSMUSG00000037747	Phyhipl	0.226973	0.0242807
ENSMUSG00000022094	Slc39a14	0.238864	0.0242823
ENSMUSG00000042408	Zmym6	-0.214357	0.024305
ENSMUSG00000024352	Spata24	-0.429979	0.0243115
ENSMUSG00000111348	Gm19531	0.425412	0.0243244
ENSMUSG00000054519	Zfp867	-0.426463	0.0244343
ENSMUSG00000022679	Mpv17l	-0.231464	0.0245552
ENSMUSG00000044117	Bmerb1	0.166147	0.0246944
ENSMUSG00000038860	Garnl3	0.169079	0.024718
ENSMUSG00000023068	Nus1	0.292948	0.0247441
ENSMUSG00000068373	D430041D05Rik	0.149408	0.0247593
ENSMUSG00000042675	Ypel3	0.334582	0.0247628
ENSMUSG00000039037	St6galnac5	0.182573	0.0248178
ENSMUSG00000039488	Cntn5	-0.138813	0.0248178
ENSMUSG00000001039	B9d1	-0.339293	0.0250629
ENSMUSG00000002949	Timm44	-0.247393	0.0250629
ENSMUSG00000026171	Rnf25	0.300189	0.025148
ENSMUSG00000057572	Zbtb8os	-0.322884	0.0251584
ENSMUSG00000036459	Wtip	-0.408832	0.0251782
ENSMUSG00000013539	Tango2	0.175328	0.025282
ENSMUSG00000044150	Bclaf3	0.243659	0.0253524
ENSMUSG00000027895	Kcnc4	0.270089	0.0253695
ENSMUSG00000020265	Sumo3	-0.40007	0.0254819
ENSMUSG00000020368	Canx	0.194725	0.025614
ENSMUSG00000057054	Inca1	-0.439401	0.025614
ENSMUSG00000001891	Ugp2	0.286528	0.0256165
ENSMUSG00000041992	Rapgef5	-0.188481	0.0256889
ENSMUSG00000002365	Snx9	0.273967	0.0257259
ENSMUSG00000004455	Ppp1cc	0.273396	0.0257309
ENSMUSG00000021494	Ddx41	0.29527	0.0257309
ENSMUSG00000022914	Brwd1	0.144422	0.0257309
ENSMUSG00000055116	Arntl	0.186952	0.0257309
ENSMUSG00000085054	Gm15834	-0.410809	0.0257309
ENSMUSG00000034807	Colgalt1	-0.289897	0.0257779
ENSMUSG00000053414	Hunk	-0.426021	0.0257898
ENSMUSG00000071072	Ptges3	0.309915	0.0258431
ENSMUSG00000037773	Pced1a	-0.312481	0.0258565
ENSMUSG00000024617	Camk2a	0.167338	0.0259268
ENSMUSG00000036977	Anapc10	0.216352	0.0259268
ENSMUSG00000039210	Gpatch2	-0.191032	0.0259268
ENSMUSG00000069844	Sco1	-0.426367	0.0259283
ENSMUSG00000021852	Slc35f4	-0.158685	0.0259535
ENSMUSG00000030990	Pgap2	-0.332994	0.0259535
ENSMUSG00000021260	Hhipl1	-0.360328	0.0260026
ENSMUSG00000020955	Ap4s1	-0.198642	0.0260518
ENSMUSG00000040495	Chrm4	0.412117	0.0260518
ENSMUSG00000052748	Swt1	0.253269	0.0260783
ENSMUSG00000020627	Klhl29	0.141989	0.0261267
ENSMUSG00000033192	Lpcat2	-0.283383	0.0261267
ENSMUSG00000025059	Gk	-0.261335	0.0261941
ENSMUSG00000031997	Trpc6	-0.223687	0.0261956
ENSMUSG00000036006	Ripor2	0.197448	0.0262594
ENSMUSG00000028820	Sfpq	0.145742	0.0264179
ENSMUSG00000031730	Dhodh	-0.41095	0.0264362
ENSMUSG00000064181	Rab3ip	0.21787	0.0265409
ENSMUSG00000021721	Htr1a	-0.42744	0.0266456
ENSMUSG00000039285	Azi2	0.270303	0.0266456
ENSMUSG00000110830	Gm46218	-0.291209	0.0267506
ENSMUSG00000029475	Kdm2b	0.214705	0.0267665
ENSMUSG00000024500	Ppp2r2b	-0.113959	0.0267914
ENSMUSG00000048483	Zdhhc22	0.285494	0.0267914
ENSMUSG00000074579	Lekr1	-0.191151	0.0267914
ENSMUSG00000090063	Dlx6os1	0.234832	0.0267914
ENSMUSG00000026185	Igfbp5	-0.368998	0.0268452
ENSMUSG00000033444	Specc1l	-0.170736	0.0269715
ENSMUSG00000074749	Kiz	-0.253433	0.0269715
ENSMUSG00000020335	Zfp354b	-0.422409	0.0270512
ENSMUSG00000031791	Tmem38a	0.212161	0.0271047
ENSMUSG00000032902	Slc16a1	0.36941	0.0271239
ENSMUSG00000025981	Coq10b	0.31613	0.0271735
ENSMUSG00000041836	Ptpre	0.218588	0.0272043
ENSMUSG00000027253	Lrp4	-0.346945	0.0272255
ENSMUSG00000109674	Gm45470	-0.419116	0.0272307
ENSMUSG00000024594	Prrc1	-0.328992	0.0272307
ENSMUSG00000035401	Emsy	0.184989	0.0272544
ENSMUSG00000032086	Bace1	0.204966	0.0272679
ENSMUSG00000028528	Dnajc6	0.128489	0.0272835
ENSMUSG00000026074	Map4k4	0.17162	0.0274767
ENSMUSG00000020268	Lyrm7	-0.382325	0.0275247
ENSMUSG00000020547	Bzw2	0.207935	0.0275673
ENSMUSG00000031065	Cdk16	0.256025	0.0275859
ENSMUSG00000054434	Tmem120b	0.259714	0.027636
ENSMUSG00000030854	Ptpn5	0.168132	0.0278025
ENSMUSG00000043019	Edem3	0.198519	0.0280197
ENSMUSG00000057133	Chd6	-0.134448	0.0280372
ENSMUSG00000040842	Szrd1	0.280156	0.0280798
ENSMUSG00000039166	Akap7	-0.201316	0.0281042
ENSMUSG00000014039	Prdm15	0.209258	0.0281371
ENSMUSG00000024843	Chka	0.161772	0.0281991
ENSMUSG00000071679	Rtl4	-0.146656	0.0282411
ENSMUSG00000090386	Mir99ahg	-0.131013	0.0283
ENSMUSG00000049288	Lix1l	0.360644	0.0283223
ENSMUSG00000084885	3010001F23Rik	-0.269988	0.0283941
ENSMUSG00000025171	Ubtd1	0.314729	0.0284307
ENSMUSG00000029528	Pxn	0.279764	0.0285502
ENSMUSG00000060373	Hnrnpc	0.204256	0.0285502
ENSMUSG00000072623	Zfp9	-0.323908	0.0286214
ENSMUSG00000048078	Tenm4	0.119299	0.0287042
ENSMUSG00000004221	Ikbkg	-0.316548	0.0287365
ENSMUSG00000029228	Lnx1	-0.205935	0.0288366
ENSMUSG00000021198	Unc79	0.120323	0.0288873
ENSMUSG00000052105	Mtcl1	0.151241	0.0289912
ENSMUSG00000052299	Ltn1	0.208101	0.0291347
ENSMUSG00000026525	Opn3	-0.389559	0.0291366
ENSMUSG00000032498	Mlh1	-0.290121	0.0291706
ENSMUSG00000021013	Ttc8	-0.183895	0.0291925
ENSMUSG00000028524	Sgip1	0.115481	0.0292063
ENSMUSG00000029580	Actb	0.275961	0.0292116
ENSMUSG00000035164	Zc3h12c	0.242689	0.0292287
ENSMUSG00000028670	Lypla2	0.408754	0.0293666
ENSMUSG00000028212	Ccne2	-0.417747	0.029432
ENSMUSG00000029456	Acad10	-0.330693	0.0297164
ENSMUSG00000028914	Casp9	-0.337765	0.0297278
ENSMUSG00000056211	R3hdm1	0.155909	0.0298611
ENSMUSG00000097451	Rian	0.109173	0.029893
ENSMUSG00000029403	Cdkl2	-0.252296	0.029957
ENSMUSG00000022858	Tra2b	0.21886	0.0299995
ENSMUSG00000053012	Krcc1	-0.411455	0.0299995
ENSMUSG00000086539	Gm16759	-0.237772	0.0301859
ENSMUSG00000030738	Eif3c	0.249256	0.0302316
ENSMUSG00000025757	Hspa4l	0.201998	0.0302854
ENSMUSG00000026333	Gin1	-0.351348	0.0306005
ENSMUSG00000037750	Fam222b	0.179635	0.0306005
ENSMUSG00000046761	Fam83h	-0.411556	0.0306005
ENSMUSG00000004110	Cacna1e	0.136081	0.0308415
ENSMUSG00000028691	Prdx1	-0.409854	0.0308442
[truncated: 10,505 more rows]

## Sheet: HIP_NeuN-_Naive_Vs_CFC10
ensembl_gene_id	external_gene_name	log2FoldChange	padj
ENSMUSG00000015656	Hspa8	0.726227	1.4219e-17
ENSMUSG00000009013	Dynll1	0.864004	3.71053e-12
ENSMUSG00000093436	Gm20646	-0.645344	3.71053e-12
ENSMUSG00000085334	Gm12940	0.588604	2.31678e-07
ENSMUSG00000053907	Mat2a	0.390556	2.76316e-07
ENSMUSG00000044229	Nxpe4	-0.400154	2.67342e-06
ENSMUSG00000097207	6030443J06Rik	-0.397073	5.88377e-06
ENSMUSG00000053263	Gm12592	-0.554397	2.2801e-05
ENSMUSG00000110230	Gm45846	-0.550571	2.58677e-05
ENSMUSG00000039851	4932438H23Rik	-0.639887	0.000159342
ENSMUSG00000085891	Gm14634	-0.569052	0.000159342
ENSMUSG00000031167	Rbm3	0.403379	0.000202615
ENSMUSG00000016493	Cd46	-0.348651	0.00025211
ENSMUSG00000032060	Cryab	0.527169	0.00025211
ENSMUSG00000073427	Gm4924	-0.363882	0.00025211
ENSMUSG00000075232	Amd1	0.334154	0.00025211
ENSMUSG00000113591	4930447K03Rik	-0.631704	0.000361458
ENSMUSG00000115509	Gm49012	-0.57168	0.000485001
ENSMUSG00000063524	Eno1	0.383397	0.000690324
ENSMUSG00000038368	Focad	-0.223436	0.00100649
ENSMUSG00000063229	Ldha	0.532503	0.0010264
ENSMUSG00000048546	Tob2	0.420613	0.00121686
ENSMUSG00000074264	Amy1	-0.347945	0.00141215
ENSMUSG00000084799	Ino80dos	-0.35286	0.00141215
ENSMUSG00000028488	Sh3gl2	-0.265285	0.0018654
ENSMUSG00000037355	Uvssa	-0.370829	0.0018654
ENSMUSG00000048878	Hexim1	0.551333	0.0018654
ENSMUSG00000109232	Gm44577	-0.568343	0.00187605
ENSMUSG00000074829	2010315B03Rik	-0.310092	0.00220466
ENSMUSG00000103428	Gm20754	-0.340418	0.00221385
ENSMUSG00000100891	2810049E08Rik	-0.424684	0.00226997
ENSMUSG00000029735	Tpk1	-0.329312	0.00259867
ENSMUSG00000104861	3110039M20Rik	-0.403048	0.00260799
ENSMUSG00000027160	Ccdc34	-0.376596	0.00274922
ENSMUSG00000116673	A630089N07Rik	-0.418675	0.00274922
ENSMUSG00000042851	Zc3h6	-0.484961	0.00298291
ENSMUSG00000026839	Upp2	-0.28253	0.00298737
ENSMUSG00000030498	Gas2	-0.453127	0.00305364
ENSMUSG00000103971	Gm37679	-0.365287	0.00305364
ENSMUSG00000027173	Depdc7	0.442539	0.00321608
ENSMUSG00000021270	Hsp90aa1	0.464308	0.00347383
ENSMUSG00000110205	Gm33594	-0.519908	0.0035597
ENSMUSG00000024486	Hbegf	0.500585	0.00390775
ENSMUSG00000028410	Dnaja1	0.422054	0.00390775
ENSMUSG00000029862	Clcn1	-0.533103	0.00390775
ENSMUSG00000104093	A330015K06Rik	-0.429127	0.00425426
ENSMUSG00000026142	Rhbdd1	-0.347464	0.00438616
ENSMUSG00000035086	Becn1	0.33265	0.00438616
ENSMUSG00000052581	Lrrtm4	-0.302672	0.00438616
ENSMUSG00000026418	Tnni1	-0.446453	0.00460087
ENSMUSG00000060530	A930017M01Rik	-0.341138	0.00488814
ENSMUSG00000015839	Nfe2l2	0.317523	0.00538747
ENSMUSG00000028573	Fggy	-0.284897	0.00538747
ENSMUSG00000029726	Mepce	0.454083	0.00538747
ENSMUSG00000074170	Plekhf1	0.444452	0.00538747
ENSMUSG00000005161	Prdx2	0.468884	0.00542833
ENSMUSG00000000708	Kat2b	0.243582	0.00617566
ENSMUSG00000100600	A230077H06Rik	-0.40484	0.00660043
ENSMUSG00000028033	Kcnq5	-0.263091	0.00669171
ENSMUSG00000046169	Adamts6	-0.31576	0.00686443
ENSMUSG00000101162	Gm26728	-0.501649	0.00717252
ENSMUSG00000020288	Ahsa2	0.347881	0.00759523
ENSMUSG00000034936	Arl4d	0.44875	0.00763671
ENSMUSG00000019916	P4ha1	0.380042	0.00766971
ENSMUSG00000031955	Bcar1	0.29613	0.00766971
ENSMUSG00000062760	Shisal1	-0.411611	0.00766971
ENSMUSG00000109408	A930037H05Rik	-0.354135	0.00766971
ENSMUSG00000086429	Gt(ROSA)26Sor	0.41953	0.00777725
ENSMUSG00000097321	1700028E10Rik	-0.410577	0.00777725
ENSMUSG00000030357	Fkbp4	0.438051	0.00790564
ENSMUSG00000019970	Sgk1	0.312289	0.00800571
ENSMUSG00000029723	Tsc22d4	0.306768	0.00810594
ENSMUSG00000096948	Gm4221	-0.330169	0.00810594
ENSMUSG00000052397	Ezr	0.380401	0.00824072
ENSMUSG00000025269	Apex2	-0.238865	0.00833439
ENSMUSG00000116589	Gm31323	-0.490399	0.00833439
ENSMUSG00000023944	Hsp90ab1	0.419347	0.00835491
ENSMUSG00000026617	Bpnt1	0.371743	0.00850311
ENSMUSG00000038418	Egr1	0.457134	0.00850461
ENSMUSG00000038070	Cntln	-0.21139	0.00855821
ENSMUSG00000030795	Fus	0.187164	0.00856155
ENSMUSG00000024121	Atp6v0c	0.38085	0.00858959
ENSMUSG00000040274	Cdk6	-0.35606	0.00858959
ENSMUSG00000070509	Rgma	0.239172	0.00871731
ENSMUSG00000023019	Gpd1	0.422211	0.00914844
ENSMUSG00000020484	Xbp1	0.409177	0.0105129
ENSMUSG00000060743	H3f3a	0.287975	0.0106459
ENSMUSG00000060862	Zbtb40	0.344682	0.0106832
ENSMUSG00000028744	Pqlc2	0.345878	0.0107956
ENSMUSG00000032184	Lysmd2	0.406379	0.0108795
ENSMUSG00000001627	Ifrd1	0.30983	0.0117833
ENSMUSG00000032289	Thsd4	-0.246335	0.0117833
ENSMUSG00000051951	Xkr4	-0.212094	0.0117833
ENSMUSG00000032503	Arpp21	-0.226646	0.0118244
ENSMUSG00000030878	Cdr2	0.442577	0.012489
ENSMUSG00000005102	Eif2ak4	-0.241103	0.0129038
ENSMUSG00000026385	Dbi	0.332529	0.0129038
ENSMUSG00000057614	Gnai1	0.256365	0.0135975
ENSMUSG00000027397	Slc20a1	-0.279576	0.013865
ENSMUSG00000098912	1500004A13Rik	-0.340128	0.013865
ENSMUSG00000028015	Ctso	-0.344096	0.0139161
ENSMUSG00000045967	Gpr158	-0.231516	0.0142107
ENSMUSG00000020048	Hsp90b1	0.221688	0.0143534
ENSMUSG00000030757	Zkscan2	-0.319136	0.0145917
ENSMUSG00000037447	Arid5a	0.316257	0.0145917
ENSMUSG00000071866	Ppia	0.391351	0.0145917
ENSMUSG00000115149	9330188P03Rik	-0.370772	0.0145917
ENSMUSG00000025920	Stau2	-0.186153	0.0148022
ENSMUSG00000020948	Klhl28	0.311877	0.0149599
ENSMUSG00000078566	Bnip3	0.353611	0.0154654
ENSMUSG00000022781	Pak2	0.234859	0.0158984
ENSMUSG00000013846	St3gal1	-0.380344	0.0159938
ENSMUSG00000024335	Brd2	0.290283	0.0162598
ENSMUSG00000025964	Adam23	-0.26519	0.0162598
ENSMUSG00000044952	Kctd21	0.366089	0.0162606
ENSMUSG00000031284	Pak3	-0.263563	0.0166401
ENSMUSG00000036452	Arhgap26	-0.198213	0.0166401
ENSMUSG00000047022	Mipol1	-0.278594	0.0166401
ENSMUSG00000086629	2810403D21Rik	-0.323998	0.0166401
ENSMUSG00000014873	Surf2	0.373605	0.0177305
ENSMUSG00000047363	Cstad	-0.468277	0.0177305
ENSMUSG00000116429	Ddit3	0.403182	0.0177305
ENSMUSG00000020432	Tcn2	0.309262	0.0178667
ENSMUSG00000029823	Luc7l2	-0.188087	0.0178667
ENSMUSG00000032531	Amotl2	0.289968	0.0178667
ENSMUSG00000032598	Nckipsd	0.371446	0.0178667
ENSMUSG00000035764	Fbxo45	0.337529	0.0178667
ENSMUSG00000028085	Gatb	-0.302188	0.0180775
ENSMUSG00000033102	Cdc14b	-0.289349	0.0180775
ENSMUSG00000050334	C130071C03Rik	-0.274372	0.0180775
ENSMUSG00000006456	Rbm14	0.255336	0.0186239
ENSMUSG00000022403	St13	0.258094	0.0186239
ENSMUSG00000023951	Vegfa	0.32962	0.0186239
ENSMUSG00000039217	Il18	-0.235746	0.0186239
ENSMUSG00000097157	Gm26512	-0.365211	0.0186239
ENSMUSG00000029602	Rasal1	-0.353692	0.0186711
ENSMUSG00000024357	Sil1	-0.238289	0.0189043
ENSMUSG00000032517	Mobp	0.297944	0.0189141
ENSMUSG00000085208	Brip1os	-0.371793	0.0189141
ENSMUSG00000052572	Dlg2	-0.168896	0.0191462
ENSMUSG00000110424	1700012D14Rik	-0.337674	0.0191462
ENSMUSG00000021025	Nfkbia	0.426564	0.0194577
ENSMUSG00000066057	Gm1976	-0.252441	0.0202561
ENSMUSG00000005893	Nr2c2	-0.194936	0.0203792
ENSMUSG00000024887	Asah2	-0.387074	0.0203792
ENSMUSG00000030616	Sytl2	-0.329475	0.020409
ENSMUSG00000044712	Slc38a6	-0.224683	0.020409
ENSMUSG00000097626	4921504A21Rik	-0.356957	0.020409
ENSMUSG00000105843	Gm19439	0.403698	0.0204145
ENSMUSG00000029484	Anxa3	-0.355687	0.0207307
ENSMUSG00000055240	Zfp101	-0.277157	0.0207307
ENSMUSG00000063087	Gm10125	-0.274711	0.0207307
ENSMUSG00000086020	Gm12239	-0.284285	0.0207307
ENSMUSG00000004937	Sgta	0.338481	0.0207703
ENSMUSG00000038860	Garnl3	-0.236221	0.021418
ENSMUSG00000036432	Siah2	0.389814	0.0218369
ENSMUSG00000039765	Cc2d2a	-0.214211	0.0218369
ENSMUSG00000006205	Htra1	0.29613	0.0218824
ENSMUSG00000042082	Arsb	-0.257357	0.0223005
ENSMUSG00000048732	Klhl11	0.329294	0.0223005
ENSMUSG00000038936	Sccpdh	0.287504	0.0233682
ENSMUSG00000038683	Pak1ip1	0.362881	0.0243008
ENSMUSG00000051391	Ywhag	0.296295	0.0243008
ENSMUSG00000069565	Dazap1	0.281019	0.0243008
ENSMUSG00000034640	Tiparp	0.310402	0.0244386
ENSMUSG00000031770	Herpud1	0.323617	0.0244881
ENSMUSG00000020190	Mknk2	0.36215	0.0247262
ENSMUSG00000046062	Ppp1r15b	0.281471	0.0251388
ENSMUSG00000074465	Gm10701	-0.375957	0.0251388
ENSMUSG00000033940	Brk1	0.277285	0.0253316
ENSMUSG00000056296	Synpr	-0.287272	0.0253797
ENSMUSG00000001418	Glmp	0.398591	0.0254756
ENSMUSG00000071072	Ptges3	0.302741	0.0255149
ENSMUSG00000007815	Rhoa	0.229534	0.026791
ENSMUSG00000021196	Pfkp	0.334302	0.026791
ENSMUSG00000061882	Ccdc62	-0.29284	0.026791
ENSMUSG00000030291	Med21	0.376705	0.0284647
ENSMUSG00000035875	AI182371	-0.431463	0.0289335
ENSMUSG00000031924	Cyb5b	-0.216097	0.0290146
ENSMUSG00000041650	Pcca	-0.14816	0.0290759
ENSMUSG00000040599	Mis12	0.402271	0.0297671
ENSMUSG00000026869	Psmd5	0.330648	0.0298222
ENSMUSG00000032115	Hyou1	0.317463	0.0299972
ENSMUSG00000058159	T2	-0.379469	0.0301384
ENSMUSG00000024042	Sik1	0.388979	0.0303879
ENSMUSG00000053825	Ppfia2	-0.22289	0.0303879
ENSMUSG00000053914	Kdm4d	-0.398778	0.0303879
ENSMUSG00000044749	Abca6	-0.293458	0.0305181
ENSMUSG00000036646	Man1b1	0.260618	0.0306786
ENSMUSG00000020088	Sar1a	0.311217	0.0309457
ENSMUSG00000024661	Fth1	0.353931	0.0309457
ENSMUSG00000031431	Tsc22d3	0.359933	0.0309457
ENSMUSG00000041670	Rims1	-0.204857	0.0309457
ENSMUSG00000044042	Fmn1	-0.344458	0.0309457
ENSMUSG00000008393	Carhsp1	0.314346	0.0309928
ENSMUSG00000051098	Mblac2	-0.287807	0.0310887
ENSMUSG00000034795	Ccdc122	-0.334518	0.0312491
ENSMUSG00000028893	Sesn2	0.423288	0.0313662
ENSMUSG00000031174	Rpgr	-0.255202	0.0316024
ENSMUSG00000022992	Kansl2	0.256706	0.0318177
ENSMUSG00000081225	Cyp2j12	0.252993	0.0324806
ENSMUSG00000032743	D430042O09Rik	-0.202415	0.0332754
ENSMUSG00000002346	Slc25a42	0.279552	0.0333143
ENSMUSG00000001416	Cct3	0.315272	0.0334121
ENSMUSG00000055850	Rnf181	0.381338	0.0334121
ENSMUSG00000063600	Egfem1	-0.204749	0.0334123
ENSMUSG00000114378	Gm49355	-0.363262	0.0334123
ENSMUSG00000027201	Myef2	-0.246203	0.0335001
ENSMUSG00000040385	Ppp1ca	0.392334	0.0347708
ENSMUSG00000107667	C530044C16Rik	-0.404033	0.0349791
ENSMUSG00000110598	Gm45854	-0.428894	0.0349791
ENSMUSG00000113216	Gm40841	-0.319275	0.0349791
ENSMUSG00000019852	Arfgef3	-0.223036	0.0350492
ENSMUSG00000032352	Lrrc1	0.254795	0.0350538
ENSMUSG00000006526	Stimate	-0.188702	0.0351178
ENSMUSG00000025316	Banp	0.3098	0.0351909
ENSMUSG00000025503	Taldo1	0.279299	0.0351909
ENSMUSG00000041309	Nkx6-2	0.351584	0.0359071
ENSMUSG00000030494	Rhpn2	0.328263	0.0370374
ENSMUSG00000024424	Ttc39c	-0.204588	0.0371771
ENSMUSG00000038646	Ramac	0.391811	0.0374501
ENSMUSG00000059401	Mamld1	-0.269832	0.0374501
ENSMUSG00000025823	Pdia4	0.261241	0.0374949
ENSMUSG00000037573	Tob1	0.334702	0.0374949
ENSMUSG00000015968	Cacna1d	-0.177209	0.0380181
ENSMUSG00000026942	Traf2	0.266972	0.0380181
ENSMUSG00000015214	Mtmr1	-0.21933	0.041342
ENSMUSG00000041697	Cox6a1	0.397709	0.041342
ENSMUSG00000097156	Gm3764	-0.271151	0.041342
ENSMUSG00000050428	Fbxo46	0.336095	0.0419196
ENSMUSG00000037266	Rsrp1	-0.285309	0.0420066
ENSMUSG00000059796	Eif4a1	0.270202	0.0424218
ENSMUSG00000007908	Hmgcll1	-0.211329	0.0426426
ENSMUSG00000015672	Mrpl32	0.408032	0.0426426
ENSMUSG00000113515	Gm29675	-0.403168	0.0429397
ENSMUSG00000028691	Prdx1	0.284022	0.0438707
ENSMUSG00000075327	Zbtb2	0.30962	0.0438707
ENSMUSG00000047731	Wbp1l	0.194095	0.0450445
ENSMUSG00000059602	Syn3	-0.204374	0.0450445
ENSMUSG00000026238	Ptma	0.317438	0.0456706
ENSMUSG00000031608	Galnt7	0.192228	0.0458004
ENSMUSG00000019947	Arid5b	0.217854	0.0469152
ENSMUSG00000087475	4933406I18Rik	-0.310671	0.0469152
ENSMUSG00000021645	Smn1	0.368317	0.0472407
ENSMUSG00000052783	Grk4	-0.212617	0.0472407
ENSMUSG00000020532	Acaca	-0.183259	0.0475468
ENSMUSG00000067242	Lgi1	-0.242094	0.0483789
ENSMUSG00000021750	Fam107a	0.301132	0.0484296
ENSMUSG00000048787	Dcun1d3	0.217175	0.0484296
ENSMUSG00000061315	Naca	0.230868	0.0485246
ENSMUSG00000022205	Sub1	0.283605	0.0486755
ENSMUSG00000020482	Ccdc117	0.315974	0.0488591
ENSMUSG00000048481	Mypop	0.33662	0.0496407
ENSMUSG00000028664	Ephb2	-0.285654	0.0496609
ENSMUSG00000029624	Ptcd1	0.304251	0.0497404
ENSMUSG00000101179	Gm29455	-0.367287	0.0511006
ENSMUSG00000113831	Gm49602	-0.396759	0.0523037
ENSMUSG00000019897	Ccdc59	-0.309109	0.052314
ENSMUSG00000005483	Dnajb1	0.385676	0.0524871
ENSMUSG00000025155	Dus1l	0.337184	0.0524871
ENSMUSG00000033632	AW554918	-0.179086	0.0524871
ENSMUSG00000034889	Cactin	0.378602	0.0524871
ENSMUSG00000026156	B3gat2	-0.301285	0.0549043
ENSMUSG00000028967	Errfi1	0.311403	0.0549043
ENSMUSG00000022841	Ap2m1	0.316384	0.0552518
ENSMUSG00000030168	Adipor2	0.284605	0.0552518
ENSMUSG00000041674	BC006965	-0.288014	0.0552518
ENSMUSG00000046314	Stxbp6	0.183946	0.0552518
ENSMUSG00000063652	Slc22a21	-0.329845	0.0552518
ENSMUSG00000072964	Bhlhb9	0.267626	0.0552518
ENSMUSG00000024176	Sox8	0.294779	0.0558593
ENSMUSG00000061665	Cd2ap	-0.154655	0.0563124
ENSMUSG00000038497	Tmco3	-0.215759	0.0565236
ENSMUSG00000035093	Secisbp2l	0.213627	0.0566546
ENSMUSG00000097785	B230217O12Rik	-0.341458	0.0567539
ENSMUSG00000053716	Dusp7	0.295862	0.0584451
ENSMUSG00000097617	Gm10687	-0.376688	0.0590764
ENSMUSG00000063142	Kcnma1	-0.14878	0.0592961
ENSMUSG00000048076	Arf1	0.23443	0.0596337
ENSMUSG00000003200	Sh3gl1	0.269749	0.060118
ENSMUSG00000015869	Prpsap1	0.234578	0.060118
ENSMUSG00000019132	BC005537	0.216725	0.060118
ENSMUSG00000020283	Pex13	0.271944	0.060118
ENSMUSG00000029196	Tada2b	0.31194	0.060118
ENSMUSG00000032766	Gng11	0.380777	0.060118
ENSMUSG00000038301	Snx10	-0.21492	0.060118
ENSMUSG00000039067	Psmd7	0.298221	0.060118
ENSMUSG00000054499	Dedd2	0.347589	0.060118
ENSMUSG00000062997	Rpl35	0.386409	0.060118
ENSMUSG00000114846	Gm29927	-0.375243	0.060118
ENSMUSG00000031109	Enox2	-0.219927	0.0601832
ENSMUSG00000063558	Aox1	-0.244046	0.0602029
ENSMUSG00000014859	E2f4	0.279534	0.0603373
ENSMUSG00000020737	Jpt1	0.37978	0.0603807
ENSMUSG00000020805	Slc13a5	-0.313028	0.0608186
ENSMUSG00000027298	Tyro3	0.241601	0.0608186
ENSMUSG00000042705	Commd10	-0.227337	0.0608186
ENSMUSG00000110027	C030029H02Rik	-0.342015	0.061808
ENSMUSG00000020257	Wdr82	0.230253	0.0622231
ENSMUSG00000025931	Paqr8	0.242114	0.0623041
ENSMUSG00000048332	Lhfp	0.36535	0.0624355
ENSMUSG00000017412	Cacnb4	-0.201348	0.0625755
ENSMUSG00000035142	Nubpl	-0.230305	0.0636614
ENSMUSG00000038085	Cnbd2	-0.303391	0.064179
ENSMUSG00000100162	Gm20687	-0.290188	0.0650485
ENSMUSG00000020389	Cdkl3	-0.259805	0.0653555
ENSMUSG00000023034	Nr4a1	0.352377	0.0656604
ENSMUSG00000030007	Cct7	0.280425	0.0669558
ENSMUSG00000022462	Slc38a2	0.302833	0.0670329
ENSMUSG00000020890	Gucy2e	-0.379948	0.0673591
ENSMUSG00000004263	Atn1	0.200604	0.0691503
ENSMUSG00000018965	Ywhah	0.266885	0.0693036
ENSMUSG00000026864	Hspa5	0.266892	0.0693036
ENSMUSG00000026895	Ndufa8	0.337109	0.0693036
ENSMUSG00000028957	Per3	-0.169693	0.0693036
ENSMUSG00000040820	Hlcs	-0.176885	0.0693036
ENSMUSG00000044709	Gemin7	0.352132	0.0704644
ENSMUSG00000072294	Klf12	-0.181346	0.0707405
ENSMUSG00000000056	Narf	0.224303	0.071084
ENSMUSG00000021037	Ahsa1	0.342114	0.071084
ENSMUSG00000024190	Dusp1	0.370679	0.071084
ENSMUSG00000023022	Lima1	-0.209383	0.0714981
ENSMUSG00000005566	Trim28	0.296435	0.071615
ENSMUSG00000071659	Hnrnpul2	0.210892	0.071615
ENSMUSG00000027248	Pdia3	0.240905	0.0717385
ENSMUSG00000079316	Rab9	0.245512	0.0717991
ENSMUSG00000028524	Sgip1	-0.17177	0.0738732
ENSMUSG00000111994	A330049N07Rik	-0.246347	0.0745573
ENSMUSG00000029276	Glmn	-0.227298	0.0760432
ENSMUSG00000066442	Mthfs	-0.210841	0.0760432
ENSMUSG00000087479	Gm16835	-0.374717	0.0760432
ENSMUSG00000021981	Cab39l	0.173572	0.0761427
ENSMUSG00000038059	Smim3	0.338953	0.0761427
ENSMUSG00000043895	S1pr2	0.376876	0.0761972
ENSMUSG00000037646	Vps13b	-0.141837	0.0766126
ENSMUSG00000039771	Polr2j	0.359688	0.0766126
ENSMUSG00000020255	D10Wsu102e	-0.238513	0.0770635
ENSMUSG00000031701	Dnaja2	0.233574	0.0770635
ENSMUSG00000041084	Ostc	0.345515	0.0770635
ENSMUSG00000015837	Sqstm1	0.274488	0.0775294
ENSMUSG00000034007	Scaper	-0.168901	0.0778061
ENSMUSG00000109695	Gm31166	-0.282655	0.0778568
ENSMUSG00000020483	Dynll2	0.282875	0.0780532
ENSMUSG00000035342	Lzts2	0.291637	0.0786673
ENSMUSG00000054426	A930005H10Rik	-0.34286	0.0787256
ENSMUSG00000029461	Fam168a	0.148798	0.0790253
ENSMUSG00000023087	Noct	0.354594	0.0791069
ENSMUSG00000053841	Txlna	0.260456	0.0791069
ENSMUSG00000071252	2210408I21Rik	-0.16269	0.0791069
ENSMUSG00000097729	2310015A10Rik	-0.330214	0.0791069
ENSMUSG00000003099	Ppp5c	0.220442	0.0792785
ENSMUSG00000022947	Cbr3	0.368953	0.0794046
ENSMUSG00000031065	Cdk16	0.263591	0.0794538
ENSMUSG00000048832	Vps37c	0.215516	0.0794538
ENSMUSG00000067274	Rplp0	0.369053	0.0794538
ENSMUSG00000032120	C2cd2l	0.292507	0.0796927
ENSMUSG00000023277	Twf2	0.299052	0.0810476
ENSMUSG00000031552	Adam18	-0.348385	0.0810476
ENSMUSG00000049421	Zfp260	0.252138	0.0810476
ENSMUSG00000050312	Nsun3	-0.278267	0.0810476
ENSMUSG00000062257	Opcml	-0.217615	0.0810476
ENSMUSG00000060147	Serpinb6a	-0.242455	0.0811716
ENSMUSG00000018102	H2bc4	0.355262	0.0815961
ENSMUSG00000023826	Prkn	-0.171985	0.0826165
ENSMUSG00000061603	Akap6	-0.130376	0.0831891
ENSMUSG00000039693	Msantd3	0.258592	0.0834175
ENSMUSG00000042350	Arel1	0.189534	0.0835288
ENSMUSG00000035521	Gnptg	0.278973	0.083989
ENSMUSG00000006403	Adamts4	0.282024	0.0844415
ENSMUSG00000004698	Hdac9	-0.192234	0.0847662
ENSMUSG00000015291	Gdi1	0.200362	0.0847662
ENSMUSG00000028476	Reck	-0.204309	0.0847662
ENSMUSG00000028899	Taf12	0.276637	0.0847662
ENSMUSG00000037010	Apln	0.355211	0.0847662
ENSMUSG00000048450	Msx1	0.365789	0.0847662
ENSMUSG00000053007	Creb5	-0.301956	0.0847662
ENSMUSG00000062115	Rai1	0.192987	0.0847662
ENSMUSG00000087698	Gm13031	-0.304756	0.0847662
ENSMUSG00000111792	Gm33858	-0.365319	0.0847662
ENSMUSG00000020923	Ubtf	0.276996	0.0848325
ENSMUSG00000032456	Nmnat3	-0.254892	0.0848325
ENSMUSG00000036733	Rbm42	0.32285	0.0848325
ENSMUSG00000038722	Bud31	0.328951	0.0848325
ENSMUSG00000039210	Gpatch2	-0.176807	0.0848325
ENSMUSG00000050103	Agmo	-0.23768	0.0848325
ENSMUSG00000104415	Gm37069	-0.365527	0.0848325
ENSMUSG00000039480	Nt5dc1	-0.258752	0.0849714
ENSMUSG00000025184	R3hcc1l	0.189487	0.0851436
ENSMUSG00000049521	Cdc42ep1	0.289756	0.0851436
ENSMUSG00000063659	Zbtb18	0.240882	0.0851436
ENSMUSG00000017765	Slc12a4	0.239524	0.0853057
ENSMUSG00000026313	Hdac4	0.176267	0.0853057
ENSMUSG00000030254	Rad18	-0.288566	0.0864551
ENSMUSG00000030788	Rnf141	-0.263301	0.0864551
ENSMUSG00000044071	Tafa2	-0.210528	0.0864551
ENSMUSG00000030733	Sh2b1	0.262545	0.0867714
ENSMUSG00000020620	Abca8b	-0.23377	0.0869048
ENSMUSG00000037916	Ndufv1	0.268277	0.0869048
ENSMUSG00000054517	Trim65	0.352751	0.0869294
ENSMUSG00000034189	Hsdl1	0.29957	0.087437
ENSMUSG00000033379	Atp6v0b	0.289109	0.0878359
ENSMUSG00000002812	Flii	0.242805	0.0880344
ENSMUSG00000063063	Ctnna2	-0.186197	0.0882097
ENSMUSG00000063882	Uqcrh	0.299156	0.0882281
ENSMUSG00000020733	Slc9a3r1	0.249339	0.0889558
ENSMUSG00000056966	Gjc3	0.174358	0.0890435
ENSMUSG00000106227	Gm43464	-0.362496	0.0898133
ENSMUSG00000017288	Vps53	-0.205456	0.0911587
ENSMUSG00000021738	Atxn7	-0.142349	0.0911587
ENSMUSG00000032558	Nphp3	-0.195832	0.0911587
ENSMUSG00000032087	Dscaml1	0.177376	0.0912158
ENSMUSG00000050545	Fam228b	-0.173104	0.0915945
ENSMUSG00000047036	Zfp445	-0.142874	0.0917138
ENSMUSG00000061838	Suclg2	-0.246835	0.0917138
ENSMUSG00000079157	Fam155a	-0.178374	0.0922014
ENSMUSG00000008307	1700109H08Rik	-0.238564	0.0926866
ENSMUSG00000014769	Psmb1	0.220815	0.0926866
ENSMUSG00000027164	Traf6	0.212076	0.0926866
ENSMUSG00000028334	Nans	0.360722	0.0926866
ENSMUSG00000030695	Aldoa	0.286025	0.0926866
ENSMUSG00000074129	Rpl13a	0.266406	0.0926866
ENSMUSG00000045664	Cdc42ep2	0.319128	0.0933473
ENSMUSG00000084968	Gm12743	-0.223111	0.0933473
ENSMUSG00000000276	Dgke	-0.276727	0.0934105
ENSMUSG00000020612	Prkar1a	0.163881	0.0934105
ENSMUSG00000027605	Acss2	-0.277837	0.0934105
ENSMUSG00000028191	Bcl10	0.324748	0.0934105
ENSMUSG00000078838	Gm17382	-0.332531	0.0934105
ENSMUSG00000037818	Abhd18	-0.230132	0.0938195
ENSMUSG00000008301	Phax	0.251061	0.0938545
ENSMUSG00000025262	Fam120c	-0.161914	0.0938545
ENSMUSG00000027091	Zc3h15	0.237147	0.09387
ENSMUSG00000102758	Naaladl2	-0.168294	0.0952458
ENSMUSG00000039126	Prune2	-0.180814	0.0954991
ENSMUSG00000038930	Rccd1	-0.248981	0.0958517
ENSMUSG00000040594	Ranbp17	-0.212817	0.0958517
ENSMUSG00000030087	Klf15	0.267391	0.0960288
ENSMUSG00000030811	Fbxl19	0.252554	0.0973231
ENSMUSG00000057666	Gapdh	0.320021	0.0977454
ENSMUSG00000059486	Kbtbd2	0.247417	0.0980329
ENSMUSG00000001707	Eef1e1	0.339363	0.0991081
ENSMUSG00000016386	Mpped2	-0.213051	0.0991081
ENSMUSG00000023272	Creld2	0.33953	0.0991081
ENSMUSG00000036873	2410004B18Rik	0.345392	0.0991345
ENSMUSG00000042015	Wdr41	-0.194024	0.0994744
ENSMUSG00000022283	Pabpc1	0.23239	0.10019
ENSMUSG00000025162	Csnk1d	0.165443	0.10019
ENSMUSG00000028214	Gem	0.332628	0.10019
ENSMUSG00000029657	Hsph1	0.31919	0.10019
ENSMUSG00000052889	Prkcb	-0.165424	0.10019
ENSMUSG00000057778	Cyb5d2	-0.253409	0.10019
ENSMUSG00000025139	Tollip	0.211198	0.100418
ENSMUSG00000086539	Gm16759	-0.174131	0.100418
ENSMUSG00000020075	Ddx21	0.273666	0.101211
ENSMUSG00000060227	Casc4	-0.174622	0.101359
ENSMUSG00000027404	Snrpb	0.282684	0.101459
ENSMUSG00000033047	Eif3l	0.241851	0.101459
ENSMUSG00000025980	Hspd1	0.294428	0.101599
ENSMUSG00000053333	Dis3l2	-0.124316	0.102102
ENSMUSG00000020590	Snx13	-0.198946	0.102324
ENSMUSG00000024400	Wdr33	-0.174204	0.103041
ENSMUSG00000078902	Gm14443	-0.317726	0.103496
ENSMUSG00000025076	Casp7	-0.31026	0.103888
ENSMUSG00000028062	Lamtor2	0.34128	0.103888
ENSMUSG00000010064	Slc38a3	0.252045	0.10413
ENSMUSG00000038836	Agbl3	-0.273744	0.10615
ENSMUSG00000039529	Atp8b1	-0.222363	0.10615
ENSMUSG00000058056	Palld	0.255526	0.10615
ENSMUSG00000111375	Btbd8	-0.193664	0.10615
ENSMUSG00000000197	Nalcn	-0.195689	0.107287
ENSMUSG00000032010	Usp2	0.183421	0.107287
ENSMUSG00000007682	Dio2	0.275294	0.107377
ENSMUSG00000034544	Rsrc1	-0.165634	0.107377
ENSMUSG00000063894	Zkscan8	-0.240402	0.107432
ENSMUSG00000087579	Hectd2os	-0.288912	0.107432
ENSMUSG00000084915	C230037L18Rik	-0.299388	0.107505
ENSMUSG00000111443	Gm46123	-0.287624	0.108424
ENSMUSG00000010057	Nprl2	0.340633	0.108744
ENSMUSG00000025161	Slc16a3	0.350325	0.108744
ENSMUSG00000025981	Coq10b	0.281301	0.108744
ENSMUSG00000028140	Mrpl9	0.330846	0.108744
ENSMUSG00000039716	Dock3	-0.141199	0.108744
ENSMUSG00000045414	Dipk2a	0.270987	0.108744
ENSMUSG00000006191	Cdkal1	-0.133159	0.109246
ENSMUSG00000025034	Trim8	0.217139	0.109246
ENSMUSG00000016831	Tox4	0.228906	0.109741
ENSMUSG00000026849	Tor1a	0.279043	0.109741
ENSMUSG00000030946	Lhpp	-0.218409	0.109878
ENSMUSG00000024232	Bambi	0.322636	0.109959
ENSMUSG00000042650	Alkbh5	0.210315	0.109959
ENSMUSG00000018143	Mafk	0.328728	0.110621
ENSMUSG00000020576	Nbas	-0.239869	0.110621
ENSMUSG00000021699	Pde4d	-0.170904	0.110621
ENSMUSG00000027274	Mkks	0.33502	0.110621
ENSMUSG00000031983	2310022B05Rik	0.193203	0.110621
ENSMUSG00000053317	Sec61b	0.350575	0.110621
ENSMUSG00000066829	Zfp810	-0.296236	0.110621
ENSMUSG00000108011	Gm44596	-0.293902	0.111605
ENSMUSG00000021238	Aldh6a1	-0.215143	0.113321
ENSMUSG00000022679	Mpv17l	-0.246084	0.113321
ENSMUSG00000049092	Gpr137c	-0.223114	0.113321
ENSMUSG00000027001	Dusp19	-0.246579	0.113719
ENSMUSG00000026499	Acbd3	0.190562	0.114107
ENSMUSG00000038967	Pdk2	0.238171	0.114107
ENSMUSG00000050945	Zfp438	-0.183461	0.114107
ENSMUSG00000070493	Chchd2	0.319505	0.114107
ENSMUSG00000005779	Psmb4	0.343977	0.115053
ENSMUSG00000021963	Sap18	0.281657	0.115384
ENSMUSG00000021102	Glrx5	0.346649	0.11605
ENSMUSG00000017734	Dbndd2	0.272938	0.116173
ENSMUSG00000022329	Stk3	-0.149244	0.116173
ENSMUSG00000025872	Thoc3	0.325986	0.116173
ENSMUSG00000032239	Rp9	-0.271437	0.116173
ENSMUSG00000058589	Anks1b	-0.222654	0.116173
ENSMUSG00000062646	Ganc	-0.219338	0.116173
ENSMUSG00000068457	Uty	-0.153693	0.116173
ENSMUSG00000069601	Ank3	-0.181497	0.116173
ENSMUSG00000070315	4930581F22Rik	-0.247597	0.116173
ENSMUSG00000095567	Noc2l	0.271112	0.116173
ENSMUSG00000097881	Celrr	-0.237092	0.116173
ENSMUSG00000115423	AL731706.1	0.300268	0.116173
ENSMUSG00000052253	Zfp622	0.280083	0.116427
ENSMUSG00000037972	Snn	0.231008	0.116473
ENSMUSG00000062991	Nrg1	-0.190671	0.116473
ENSMUSG00000101970	1810026B05Rik	0.196143	0.117069
ENSMUSG00000024146	Cript	0.277574	0.117139
ENSMUSG00000040118	Cacna2d1	-0.17254	0.117139
ENSMUSG00000053091	Lins1	0.291352	0.117139
ENSMUSG00000022557	Bop1	0.280768	0.117365
ENSMUSG00000046691	Chtf8	0.248914	0.117365
ENSMUSG00000030591	Psmd8	0.304168	0.117486
ENSMUSG00000043008	Klhl6	-0.268705	0.118158
ENSMUSG00000116763	Gm41492	-0.246289	0.118158
ENSMUSG00000001924	Uba1	0.183961	0.118583
ENSMUSG00000003039	Fam32a	0.295968	0.118654
ENSMUSG00000027286	Lrrc57	0.32943	0.118654
ENSMUSG00000032036	Kirrel3	-0.161286	0.118655
ENSMUSG00000007476	Lrrc8a	0.263237	0.11895
ENSMUSG00000026927	Entr1	0.250171	0.118987
ENSMUSG00000041703	Zic5	0.335972	0.119185
ENSMUSG00000109511	Nup62	0.284279	0.119779
ENSMUSG00000042406	Atf4	0.285327	0.119866
ENSMUSG00000002778	Kdelr1	0.282993	0.120566
ENSMUSG00000059586	Nsmce2	-0.158924	0.120566
ENSMUSG00000002205	Vrk3	0.216064	0.121818
ENSMUSG00000024136	Dnase1l2	0.311928	0.121818
ENSMUSG00000073514	Dok6	-0.207028	0.121818
ENSMUSG00000097350	4732491K20Rik	-0.309766	0.121981
ENSMUSG00000045503	Sys1	0.248458	0.121991
ENSMUSG00000060579	Fhit	-0.203436	0.121991
ENSMUSG00000062070	Pgk1	0.280884	0.121991
ENSMUSG00000024096	Ralbp1	0.196849	0.122079
ENSMUSG00000045294	Insig1	-0.267843	0.122079
ENSMUSG00000049939	Lrrc4	-0.242882	0.122079
ENSMUSG00000021619	Atg10	-0.175195	0.122545
ENSMUSG00000030934	Oat	0.268953	0.122545
ENSMUSG00000052914	Cyp2j6	-0.240985	0.122545
ENSMUSG00000067288	Rps28	0.340073	0.122545
ENSMUSG00000010277	2610507B11Rik	0.197759	0.122626
ENSMUSG00000044145	1810024B03Rik	-0.309701	0.122701
ENSMUSG00000037621	Atoh8	0.321859	0.122798
ENSMUSG00000022234	Cct5	0.218017	0.123209
ENSMUSG00000005204	Senp3	0.251445	0.123213
ENSMUSG00000029918	Mrps33	0.328787	0.123213
ENSMUSG00000039934	Gsap	-0.173294	0.123213
ENSMUSG00000068205	Macrod2	-0.187074	0.12394
ENSMUSG00000094870	Zfp131	0.219077	0.12394
ENSMUSG00000061143	Maml3	-0.203228	0.124995
ENSMUSG00000021234	Fam161b	0.295101	0.125049
ENSMUSG00000038848	Ythdf1	0.229092	0.125388
ENSMUSG00000020387	Jade2	0.245315	0.12539
ENSMUSG00000004931	Apba3	0.318702	0.125454
ENSMUSG00000021007	Spata7	-0.241962	0.126611
ENSMUSG00000022231	Sema5a	-0.204957	0.126611
ENSMUSG00000035011	Zbtb7a	0.273054	0.126611
ENSMUSG00000045598	Zfp553	0.310783	0.126611
ENSMUSG00000063047	Zfp780b	0.214726	0.126611
ENSMUSG00000022314	Rad21	0.188538	0.127229
ENSMUSG00000024376	Epb41l4a	-0.160751	0.1279
ENSMUSG00000024566	Atp9b	-0.142305	0.1279
ENSMUSG00000030643	Rab30	-0.169244	0.1279
ENSMUSG00000040570	Rundc3b	-0.223472	0.1279
ENSMUSG00000097311	Gm26871	-0.291119	0.1279
ENSMUSG00000021273	Fdft1	-0.226394	0.127973
ENSMUSG00000054391	4930517O19Rik	-0.31382	0.128081
ENSMUSG00000025575	Cant1	0.226941	0.128098
ENSMUSG00000047342	Zfp286	-0.292338	0.128098
ENSMUSG00000027669	Gnb4	-0.188426	0.128696
ENSMUSG00000055026	Gabrg3	-0.184836	0.128696
ENSMUSG00000049538	Adamts16	-0.258249	0.128842
ENSMUSG00000059439	Bcas3	-0.121359	0.129118
ENSMUSG00000036890	Gtdc1	-0.184125	0.129319
ENSMUSG00000056952	Tatdn2	0.252003	0.129594
ENSMUSG00000020372	Rack1	0.270639	0.132069
ENSMUSG00000057130	Txnl4a	0.310676	0.132069
ENSMUSG00000038576	Susd4	-0.207339	0.132532
ENSMUSG00000049411	Tmem241	-0.169931	0.132532
ENSMUSG00000001021	S100a3	-0.306416	0.133114
ENSMUSG00000036435	Exoc1	-0.181389	0.133114
ENSMUSG00000040270	Bach2	-0.155577	0.133114
ENSMUSG00000055065	Ddx17	-0.0973821	0.133114
ENSMUSG00000064138	Fam172a	-0.146498	0.133114
ENSMUSG00000065485	Mir219a-2	-0.337466	0.133114
ENSMUSG00000084876	Gm14965	-0.331898	0.133114
ENSMUSG00000113029	Gm40578	-0.237933	0.133114
ENSMUSG00000038291	Snx25	-0.193722	0.133478
ENSMUSG00000000085	Scmh1	-0.13346	0.133492
ENSMUSG00000019235	Rps6kl1	-0.315702	0.133492
ENSMUSG00000028158	Mttp	-0.291671	0.133492
ENSMUSG00000036752	Tubb4b	0.314962	0.133492
ENSMUSG00000042380	Smim12	0.335014	0.133492
ENSMUSG00000090031	4732440D04Rik	0.295735	0.133492
ENSMUSG00000100502	Gm28286	-0.319234	0.133492
ENSMUSG00000022125	Cln5	0.317303	0.133526
ENSMUSG00000029135	Fosl2	0.307904	0.133526
ENSMUSG00000041440	Gk5	-0.249824	0.133526
ENSMUSG00000021340	Gpld1	-0.179608	0.133575
ENSMUSG00000035189	Ano4	-0.180439	0.133575
ENSMUSG00000036814	Slc6a20a	0.310313	0.133575
ENSMUSG00000087177	E130307A14Rik	-0.174365	0.133877
ENSMUSG00000005846	Rsl1d1	0.231413	0.13399
ENSMUSG00000008668	Rps18	0.322319	0.13399
ENSMUSG00000037933	Bicd2	0.229367	0.13399
ENSMUSG00000002831	Plin4	0.316734	0.134059
ENSMUSG00000022553	Maf1	0.293881	0.134059
ENSMUSG00000031148	Gpkow	0.250982	0.134059
ENSMUSG00000036188	Ankmy2	-0.252557	0.134059
ENSMUSG00000038126	Mphosph9	-0.193972	0.134059
ENSMUSG00000033985	Tesk2	-0.179936	0.134102
ENSMUSG00000028271	Gtf2b	0.254454	0.134358
ENSMUSG00000091034	Gm17660	-0.337364	0.134358
ENSMUSG00000021991	Cacna2d3	-0.163038	0.134443
ENSMUSG00000050567	Maml1	0.190595	0.134443
ENSMUSG00000036599	Chst12	0.274836	0.13517
ENSMUSG00000005813	Metap1	0.194014	0.13574
ENSMUSG00000003604	Aven	0.230624	0.136522
ENSMUSG00000029190	D5Ertd579e	-0.130425	0.136522
ENSMUSG00000049516	Spty2d1	0.268185	0.136522
ENSMUSG00000024960	Plcb3	0.243881	0.138305
ENSMUSG00000030031	Kbtbd8	0.299872	0.138404
ENSMUSG00000015846	Rxra	0.228123	0.138524
ENSMUSG00000003154	Foxj2	0.187066	0.139168
ENSMUSG00000014959	Gorasp2	0.177645	0.139168
ENSMUSG00000037679	Inf2	0.214939	0.139722
ENSMUSG00000018906	P4ha2	0.309532	0.139921
ENSMUSG00000035357	Pdzrn3	0.264183	0.139921
ENSMUSG00000002413	Braf	-0.151287	0.140956
ENSMUSG00000051113	Fam71e1	-0.319674	0.141257
ENSMUSG00000079111	Kdelr2	0.261556	0.141257
ENSMUSG00000094732	1500015L24Rik	-0.32087	0.141257
ENSMUSG00000070390	Nlrp1b	-0.265845	0.141419
ENSMUSG00000025934	Gsta3	-0.28006	0.141927
ENSMUSG00000106547	B230303O12Rik	-0.320289	0.14201
ENSMUSG00000073985	Gm10602	-0.330362	0.14215
ENSMUSG00000028743	Akr7a5	0.297707	0.142187
ENSMUSG00000028139	Riiad1	-0.311353	0.142608
ENSMUSG00000059291	Rpl11	0.250125	0.142608
ENSMUSG00000031060	Rbm10	0.194524	0.142872
ENSMUSG00000066392	Nrxn3	-0.180594	0.144299
ENSMUSG00000014551	Mrps25	0.235089	0.144874
ENSMUSG00000001962	Fam50a	0.25838	0.145641
ENSMUSG00000060924	Csmd1	-0.181263	0.145641
ENSMUSG00000015176	Nolc1	0.270554	0.145779
ENSMUSG00000018167	Stard3	0.215351	0.145779
ENSMUSG00000107476	Zfp862-ps	0.206547	0.145779
ENSMUSG00000059005	Hnrnpa3	0.173401	0.146041
ENSMUSG00000020736	Nt5c	0.32171	0.146766
ENSMUSG00000000127	Fer	-0.140053	0.146935
ENSMUSG00000001910	Nacc1	0.206087	0.146935
ENSMUSG00000112054	Gm33680	-0.25295	0.147089
ENSMUSG00000028670	Lypla2	0.314506	0.147193
ENSMUSG00000049583	Grm5	-0.18355	0.14789
ENSMUSG00000026226	Spata3	-0.327669	0.14831
ENSMUSG00000047766	Lrrc49	-0.172664	0.14831
ENSMUSG00000021838	Samd4	-0.214026	0.148325
ENSMUSG00000022174	Dad1	0.260768	0.148325
ENSMUSG00000114857	Gm48770	-0.324039	0.148325
ENSMUSG00000027342	Pcna	0.32134	0.148831
ENSMUSG00000024097	Srsf7	0.17074	0.148983
ENSMUSG00000028360	Slc44a5	-0.219644	0.14989
ENSMUSG00000055675	Kbtbd11	0.22084	0.14989
ENSMUSG00000042770	Hebp1	-0.225095	0.152231
ENSMUSG00000036208	Nepro	0.30196	0.153812
ENSMUSG00000079177	Fam228a	-0.173279	0.154185
ENSMUSG00000013822	Elof1	0.320174	0.154232
ENSMUSG00000028195	Ccn1	0.297584	0.154232
ENSMUSG00000031749	St3gal2	0.17578	0.15542
ENSMUSG00000056553	Ptprn2	-0.169027	0.15555
ENSMUSG00000031783	Polr2c	0.302443	0.155587
ENSMUSG00000085054	Gm15834	-0.309798	0.155587
ENSMUSG00000003814	Calr	0.201121	0.155705
ENSMUSG00000033658	Ddx19b	-0.255896	0.155761
ENSMUSG00000020003	Pex7	-0.214132	0.155857
ENSMUSG00000027405	Nop56	0.243323	0.155857
ENSMUSG00000028953	Abcf2	0.262708	0.155857
ENSMUSG00000033055	Ankrd54	0.275679	0.155857
ENSMUSG00000019699	Akt3	-0.164586	0.155951
ENSMUSG00000035790	Cep19	0.319545	0.155951
ENSMUSG00000039244	E130309D02Rik	0.283003	0.155951
ENSMUSG00000075318	Scn2a	-0.21304	0.156735
ENSMUSG00000100534	Gm816	-0.327468	0.156735
ENSMUSG00000003929	Zfp81	-0.215912	0.156991
ENSMUSG00000004347	Pde1c	-0.18263	0.156991
ENSMUSG00000033863	Klf9	0.198305	0.157369
ENSMUSG00000024026	Glo1	0.238214	0.157832
ENSMUSG00000055480	Zfp458	-0.260277	0.158317
ENSMUSG00000115115	AL607142.1	-0.226796	0.158353
ENSMUSG00000056459	Zbtb25	-0.226821	0.15927
ENSMUSG00000038122	Tbc1d32	-0.162494	0.15928
ENSMUSG00000047193	Dync2h1	-0.146129	0.15928
ENSMUSG00000047789	Slc38a9	-0.157994	0.159745
ENSMUSG00000085457	1110046J04Rik	-0.31018	0.159745
ENSMUSG00000037419	Endod1	0.201695	0.160962
ENSMUSG00000052949	Rnf157	-0.179852	0.160962
ENSMUSG00000035891	Cerk	0.200428	0.161524
ENSMUSG00000036398	Ppp1r11	0.294346	0.161732
ENSMUSG00000078681	Tm2d3	0.29127	0.161846
ENSMUSG00000022867	Usp25	-0.171838	0.161862
ENSMUSG00000021624	Cd180	-0.296017	0.1623
ENSMUSG00000005378	Bud23	0.275596	0.162339
ENSMUSG00000091405	H4c14	0.308116	0.16253
ENSMUSG00000055531	Cpsf6	-0.153195	0.163388
ENSMUSG00000028952	Zbtb48	0.282853	0.16362
ENSMUSG00000027452	Acss1	-0.157109	0.164166
ENSMUSG00000045128	Rpl18a	0.298262	0.164166
ENSMUSG00000059146	Ntrk3	-0.139153	0.164166
ENSMUSG00000019990	Pde7b	0.18635	0.164576
ENSMUSG00000027852	Nras	0.254841	0.16474
ENSMUSG00000042726	Trafd1	0.215044	0.164813
ENSMUSG00000029518	Rab35	0.23983	0.16485
ENSMUSG00000106357	Gm8013	-0.322421	0.164992
ENSMUSG00000008450	Nutf2	0.254049	0.165208
ENSMUSG00000021185	Dglucy	-0.243658	0.165208
ENSMUSG00000042029	Ncapg2	-0.284803	0.165208
ENSMUSG00000087674	4930447M23Rik	-0.317042	0.165208
ENSMUSG00000024422	Dhx16	0.254154	0.165803
ENSMUSG00000002968	Med25	0.260697	0.165908
ENSMUSG00000032890	Rims3	-0.282014	0.165908
ENSMUSG00000039756	Dnttip2	0.242029	0.165908
ENSMUSG00000084901	Gm13266	-0.254022	0.165908
ENSMUSG00000049999	Ppp1r3d	0.306079	0.166062
ENSMUSG00000097040	2610316D01Rik	-0.265102	0.166062
ENSMUSG00000021198	Unc79	-0.159836	0.166575
ENSMUSG00000021798	Ldb3	-0.280308	0.166575
ENSMUSG00000022160	Mettl3	0.225352	0.166575
ENSMUSG00000024067	Dpy30	0.258706	0.166575
ENSMUSG00000029228	Lnx1	-0.251081	0.166575
ENSMUSG00000030002	Dusp11	0.152972	0.166575
ENSMUSG00000063887	Nlgn1	-0.169163	0.166575
ENSMUSG00000109394	A230057D06Rik	-0.180357	0.166575
ENSMUSG00000032803	Cdv3	0.232512	0.167173
ENSMUSG00000087159	Gm15246	-0.236834	0.167173
ENSMUSG00000021646	Mccc2	-0.200538	0.167753
ENSMUSG00000050121	Opalin	-0.263772	0.16783
ENSMUSG00000030203	Dusp16	-0.260513	0.167864
ENSMUSG00000034930	Rtkn	0.229358	0.168521
ENSMUSG00000030847	Bag3	0.256512	0.16889
ENSMUSG00000101609	Kcnq1ot1	-0.117292	0.16889
ENSMUSG00000059851	Kmt5c	0.213774	0.169176
ENSMUSG00000028266	Lmo4	0.243134	0.169618
ENSMUSG00000035372	1810055G02Rik	0.287393	0.169816
ENSMUSG00000073676	Hspe1	0.301854	0.169816
ENSMUSG00000000247	Lhx2	0.2112	0.169862
ENSMUSG00000026064	Ptp4a1	0.250002	0.169862
ENSMUSG00000026311	Asb1	0.285342	0.169862
ENSMUSG00000116858	Gm49797	-0.244299	0.170085
ENSMUSG00000102923	Gm31728	-0.313513	0.170206
ENSMUSG00000020181	Nav3	-0.227145	0.170258
ENSMUSG00000023868	Pde10a	0.232219	0.170553
[truncated: 13,456 more rows]

## Sheet: HIP_NeuN-_Naive_Vs_CFC30
ensembl_gene_id	external_gene_name	log2FoldChange	padj
[truncated: 14,225 more rows]

[truncated: 6 more sheets: mPFC_NeuN-_Naive_Vs_CFC10, mPFC_NeuN-_Naive_Vs_CFC30, Neun+_Sal_Vs_Cort, PU.1+_Sal_Vs_Cort, GFAP+_Sal_Vs_Cort, TripNeg_Sal_Vs_Cort]
